# Supplementary material for: Global connectivity in genome-scale metabolic networks revealed by comprehensive FBA-based pathway analysis
Source: BMC Microbiol. 2021 Oct 25;21:292. doi: 10.1186/s12866-021-02357-1 (PMC8543872; doi:10.1186/s12866-021-02357-1)
Supplement: Supplementary file 1 — Additional file 1. Pathways calculated by FBA between 12 precursors in iML1515. [file 12866_2021_2357_MOESM1_ESM.xls]

## Sheet: mid_mid
substrate	formula	C atoms	reduction degree	product	formula	C atoms	reduction degree	production rate	carbon yield			precursor id	name
e4p_c	C4H7O7P	4	16	pep_c	C3H2O6P	3	10	13.3333	1			e4p_c	D-Erythrose 4-phosphate
e4p_c	C4H7O7P	4	16	r5p_c	C5H9O8P	5	20	8	1			pep_c	Phosphoenolpyruvate
e4p_c	C4H7O7P	4	16	oaa_c	C4H2O5	4	10	10	1			r5p_c	Alpha-D-Ribose 5-phosphate
e4p_c	C4H7O7P	4	16	3pg_c	C3H4O7P	3	10	13.3333	1			oaa_c	Oxaloacetate
e4p_c	C4H7O7P	4	16	pyr_c	C3H3O3	3	10	13.3333	1			3pg_c	3-Phospho-D-glycerate
e4p_c	C4H7O7P	4	16	akg_c	C5H4O5	5	16	8	1			pyr_c	Pyruvate
e4p_c	C4H7O7P	4	16	accoa_c	C23H34N7O17P3S	2	8	20	1			akg_c	2-Oxoglutarate
e4p_c	C4H7O7P	4	16	f6p_c	C6H11O9P	6	24	6.66667	1			accoa_c	Acetyl-CoA
e4p_c	C4H7O7P	4	16	g6p_c	C6H11O9P	6	24	6.66667	1			f6p_c	D-Fructose 6-phosphate
e4p_c	C4H7O7P	4	16	g3p_c	C3H5O6P	3	12	13.3333	1			g6p_c	D-Glucose 6-phosphate
e4p_c	C4H7O7P	4	16	succoa_c	C25H35N7O19P3S	4	14	10	1			g3p_c	Glyceraldehyde 3-phosphate
pep_c	C3H2O6P	3	10	e4p_c	C4H7O7P	4	16	6.25	0.833333			succoa_c	Succinyl-CoA
pep_c	C3H2O6P	3	10	r5p_c	C5H9O8P	5	20	5	0.833333
pep_c	C3H2O6P	3	10	oaa_c	C4H2O5	4	10	7.5	1
pep_c	C3H2O6P	3	10	3pg_c	C3H4O7P	3	10	10	1
pep_c	C3H2O6P	3	10	pyr_c	C3H3O3	3	10	10	1
pep_c	C3H2O6P	3	10	akg_c	C5H4O5	5	16	6	1
pep_c	C3H2O6P	3	10	accoa_c	C23H34N7O17P3S	2	8	12.5	0.833333
pep_c	C3H2O6P	3	10	f6p_c	C6H11O9P	6	24	4.16667	0.833333
pep_c	C3H2O6P	3	10	g6p_c	C6H11O9P	6	24	4.16667	0.833333
pep_c	C3H2O6P	3	10	g3p_c	C3H5O6P	3	12	8.33333	0.833333
pep_c	C3H2O6P	3	10	succoa_c	C25H35N7O19P3S	4	14	7.14286	0.952381
r5p_c	C5H9O8P	5	20	e4p_c	C4H7O7P	4	16	12.5	1
r5p_c	C5H9O8P	5	20	pep_c	C3H2O6P	3	10	16.6667	1
r5p_c	C5H9O8P	5	20	oaa_c	C4H2O5	4	10	12.5	1
r5p_c	C5H9O8P	5	20	3pg_c	C3H4O7P	3	10	16.6667	1
r5p_c	C5H9O8P	5	20	pyr_c	C3H3O3	3	10	16.6667	1
r5p_c	C5H9O8P	5	20	akg_c	C5H4O5	5	16	10	1
r5p_c	C5H9O8P	5	20	accoa_c	C23H34N7O17P3S	2	8	25	1
r5p_c	C5H9O8P	5	20	f6p_c	C6H11O9P	6	24	8.33333	1
r5p_c	C5H9O8P	5	20	g6p_c	C6H11O9P	6	24	8.33333	1
r5p_c	C5H9O8P	5	20	g3p_c	C3H5O6P	3	12	16.6667	1
r5p_c	C5H9O8P	5	20	succoa_c	C25H35N7O19P3S	4	14	12.5	1
oaa_c	C4H2O5	4	10	e4p_c	C4H7O7P	4	16	6.25	0.625
oaa_c	C4H2O5	4	10	pep_c	C3H2O6P	3	10	10	0.75
oaa_c	C4H2O5	4	10	r5p_c	C5H9O8P	5	20	5	0.625
oaa_c	C4H2O5	4	10	3pg_c	C3H4O7P	3	10	10	0.75
oaa_c	C4H2O5	4	10	pyr_c	C3H3O3	3	10	10	0.75
oaa_c	C4H2O5	4	10	akg_c	C5H4O5	5	16	6.25	0.78125
oaa_c	C4H2O5	4	10	accoa_c	C23H34N7O17P3S	2	8	12.5	0.625
oaa_c	C4H2O5	4	10	f6p_c	C6H11O9P	6	24	4.16667	0.625
oaa_c	C4H2O5	4	10	g6p_c	C6H11O9P	6	24	4.16667	0.625
oaa_c	C4H2O5	4	10	g3p_c	C3H5O6P	3	12	8.33333	0.625
oaa_c	C4H2O5	4	10	succoa_c	C25H35N7O19P3S	4	14	7.14286	0.714286
3pg_c	C3H4O7P	3	10	e4p_c	C4H7O7P	4	16	6.25	0.833333
3pg_c	C3H4O7P	3	10	pep_c	C3H2O6P	3	10	10	1
3pg_c	C3H4O7P	3	10	r5p_c	C5H9O8P	5	20	5	0.833333
3pg_c	C3H4O7P	3	10	oaa_c	C4H2O5	4	10	7.5	1
3pg_c	C3H4O7P	3	10	pyr_c	C3H3O3	3	10	10	1
3pg_c	C3H4O7P	3	10	akg_c	C5H4O5	5	16	6	1
3pg_c	C3H4O7P	3	10	accoa_c	C23H34N7O17P3S	2	8	12.5	0.833333
3pg_c	C3H4O7P	3	10	f6p_c	C6H11O9P	6	24	4.16667	0.833333
3pg_c	C3H4O7P	3	10	g6p_c	C6H11O9P	6	24	4.16667	0.833333
3pg_c	C3H4O7P	3	10	g3p_c	C3H5O6P	3	12	8.33333	0.833333
3pg_c	C3H4O7P	3	10	succoa_c	C25H35N7O19P3S	4	14	7.14286	0.952381
pyr_c	C3H3O3	3	10	e4p_c	C4H7O7P	4	16	6.25	0.833333
pyr_c	C3H3O3	3	10	pep_c	C3H2O6P	3	10	10	1
pyr_c	C3H3O3	3	10	r5p_c	C5H9O8P	5	20	5	0.833333
pyr_c	C3H3O3	3	10	oaa_c	C4H2O5	4	10	7.5	1
pyr_c	C3H3O3	3	10	3pg_c	C3H4O7P	3	10	10	1
pyr_c	C3H3O3	3	10	akg_c	C5H4O5	5	16	6	1
pyr_c	C3H3O3	3	10	accoa_c	C23H34N7O17P3S	2	8	12.5	0.833333
pyr_c	C3H3O3	3	10	f6p_c	C6H11O9P	6	24	4.16667	0.833333
pyr_c	C3H3O3	3	10	g6p_c	C6H11O9P	6	24	4.16667	0.833333
pyr_c	C3H3O3	3	10	g3p_c	C3H5O6P	3	12	8.33333	0.833333
pyr_c	C3H3O3	3	10	succoa_c	C25H35N7O19P3S	4	14	7.14286	0.952381
akg_c	C5H4O5	5	16	e4p_c	C4H7O7P	4	16	10	0.8
akg_c	C5H4O5	5	16	pep_c	C3H2O6P	3	10	16	0.96
akg_c	C5H4O5	5	16	r5p_c	C5H9O8P	5	20	8	0.8
akg_c	C5H4O5	5	16	oaa_c	C4H2O5	4	10	12.5	1
akg_c	C5H4O5	5	16	3pg_c	C3H4O7P	3	10	16	0.96
akg_c	C5H4O5	5	16	pyr_c	C3H3O3	3	10	16	0.96
akg_c	C5H4O5	5	16	accoa_c	C23H34N7O17P3S	2	8	20	0.8
akg_c	C5H4O5	5	16	f6p_c	C6H11O9P	6	24	6.66667	0.8
akg_c	C5H4O5	5	16	g6p_c	C6H11O9P	6	24	6.66667	0.8
akg_c	C5H4O5	5	16	g3p_c	C3H5O6P	3	12	13.3333	0.8
akg_c	C5H4O5	5	16	succoa_c	C25H35N7O19P3S	4	14	11.4286	0.914286
accoa_c	C23H34N7O17P3S	2	8	e4p_c	C4H7O7P	4	16	5	1
accoa_c	C23H34N7O17P3S	2	8	pep_c	C3H2O6P	3	10	6.66667	1
accoa_c	C23H34N7O17P3S	2	8	r5p_c	C5H9O8P	5	20	4	1
accoa_c	C23H34N7O17P3S	2	8	oaa_c	C4H2O5	4	10	5	1
accoa_c	C23H34N7O17P3S	2	8	3pg_c	C3H4O7P	3	10	6.66667	1
accoa_c	C23H34N7O17P3S	2	8	pyr_c	C3H3O3	3	10	6.66667	1
accoa_c	C23H34N7O17P3S	2	8	akg_c	C5H4O5	5	16	4	1
accoa_c	C23H34N7O17P3S	2	8	f6p_c	C6H11O9P	6	24	3.33333	1
accoa_c	C23H34N7O17P3S	2	8	g6p_c	C6H11O9P	6	24	3.33333	1
accoa_c	C23H34N7O17P3S	2	8	g3p_c	C3H5O6P	3	12	6.66667	1
accoa_c	C23H34N7O17P3S	2	8	succoa_c	C25H35N7O19P3S	4	14	5	1
f6p_c	C6H11O9P	6	24	e4p_c	C4H7O7P	4	16	15	1
f6p_c	C6H11O9P	6	24	pep_c	C3H2O6P	3	10	20	1
f6p_c	C6H11O9P	6	24	r5p_c	C5H9O8P	5	20	12	1
f6p_c	C6H11O9P	6	24	oaa_c	C4H2O5	4	10	15	1
f6p_c	C6H11O9P	6	24	3pg_c	C3H4O7P	3	10	20	1
f6p_c	C6H11O9P	6	24	pyr_c	C3H3O3	3	10	20	1
f6p_c	C6H11O9P	6	24	akg_c	C5H4O5	5	16	12	1
f6p_c	C6H11O9P	6	24	accoa_c	C23H34N7O17P3S	2	8	30	1
f6p_c	C6H11O9P	6	24	g6p_c	C6H11O9P	6	24	10	1
f6p_c	C6H11O9P	6	24	g3p_c	C3H5O6P	3	12	20	1
f6p_c	C6H11O9P	6	24	succoa_c	C25H35N7O19P3S	4	14	15	1
g6p_c	C6H11O9P	6	24	e4p_c	C4H7O7P	4	16	15	1
g6p_c	C6H11O9P	6	24	pep_c	C3H2O6P	3	10	20	1
g6p_c	C6H11O9P	6	24	r5p_c	C5H9O8P	5	20	12	1
g6p_c	C6H11O9P	6	24	oaa_c	C4H2O5	4	10	15	1
g6p_c	C6H11O9P	6	24	3pg_c	C3H4O7P	3	10	20	1
g6p_c	C6H11O9P	6	24	pyr_c	C3H3O3	3	10	20	1
g6p_c	C6H11O9P	6	24	akg_c	C5H4O5	5	16	12	1
g6p_c	C6H11O9P	6	24	accoa_c	C23H34N7O17P3S	2	8	30	1
g6p_c	C6H11O9P	6	24	f6p_c	C6H11O9P	6	24	10	1
g6p_c	C6H11O9P	6	24	g3p_c	C3H5O6P	3	12	20	1
g6p_c	C6H11O9P	6	24	succoa_c	C25H35N7O19P3S	4	14	15	1
g3p_c	C3H5O6P	3	12	e4p_c	C4H7O7P	4	16	7.5	1
g3p_c	C3H5O6P	3	12	pep_c	C3H2O6P	3	10	10	1
g3p_c	C3H5O6P	3	12	r5p_c	C5H9O8P	5	20	6	1
g3p_c	C3H5O6P	3	12	oaa_c	C4H2O5	4	10	7.5	1
g3p_c	C3H5O6P	3	12	3pg_c	C3H4O7P	3	10	10	1
g3p_c	C3H5O6P	3	12	pyr_c	C3H3O3	3	10	10	1
g3p_c	C3H5O6P	3	12	akg_c	C5H4O5	5	16	6	1
g3p_c	C3H5O6P	3	12	accoa_c	C23H34N7O17P3S	2	8	15	1
g3p_c	C3H5O6P	3	12	f6p_c	C6H11O9P	6	24	5	1
g3p_c	C3H5O6P	3	12	g6p_c	C6H11O9P	6	24	5	1
g3p_c	C3H5O6P	3	12	succoa_c	C25H35N7O19P3S	4	14	7.5	1
succoa_c	C25H35N7O19P3S	4	14	e4p_c	C4H7O7P	4	16	7.5	0.75
succoa_c	C25H35N7O19P3S	4	14	pep_c	C3H2O6P	3	10	12	0.9
succoa_c	C25H35N7O19P3S	4	14	r5p_c	C5H9O8P	5	20	6	0.75
succoa_c	C25H35N7O19P3S	4	14	oaa_c	C4H2O5	4	10	10	1
succoa_c	C25H35N7O19P3S	4	14	3pg_c	C3H4O7P	3	10	12	0.9
succoa_c	C25H35N7O19P3S	4	14	pyr_c	C3H3O3	3	10	12	0.9
succoa_c	C25H35N7O19P3S	4	14	akg_c	C5H4O5	5	16	7.5	0.9375
succoa_c	C25H35N7O19P3S	4	14	accoa_c	C23H34N7O17P3S	2	8	15	0.75
succoa_c	C25H35N7O19P3S	4	14	f6p_c	C6H11O9P	6	24	5	0.75
succoa_c	C25H35N7O19P3S	4	14	g6p_c	C6H11O9P	6	24	5	0.75
succoa_c	C25H35N7O19P3S	4	14	g3p_c	C3H5O6P	3	12	10	0.75
