# Supplementary material for: Global connectivity in genome-scale metabolic networks revealed by comprehensive FBA-based pathway analysis
Source: BMC Microbiol. 2021 Oct 25;21:292. doi: 10.1186/s12866-021-02357-1 (PMC8543872; doi:10.1186/s12866-021-02357-1)
Supplement: Supplementary file 2 — Additional file 2. Pathways between pyruvate (the seed metabolite) and other metabolites in iML1515 [file 12866_2021_2357_MOESM2_ESM.xls]

## Sheet: out
substrate	formula	C atoms	reduction degree	product	formula	C atoms	reduction degree	rate	path yield	coproduct
pyr_c	C3H3O3		10	octapb_c	C8H15O	8	44	2.27273	0.606061
pyr_c	C3H3O3	3	10	dhap_c	C3H5O6P	3	12	8.33333	0.833333
pyr_c	C3H3O3	3	10	prbatp_c	C15H19N5O20P4	15	50	2	1
pyr_c	C3H3O3	3	10	10fthf_c	C20H21N7O7	1	2	30	1
pyr_c	C3H3O3	3	10	akg_e	C5H4O5	5	16	6	1
pyr_c	C3H3O3	3	10	gsn_e	C10H13N5O5	10	28	3	1
pyr_c	C3H3O3	3	10	pydx5p_c	C8H8NO6P	8	32	3.125	0.833333
pyr_c	C3H3O3	3	10	adphep_LD_c	C17H25N5O16P2	7	28	3.57143	0.833333
pyr_c	C3H3O3	3	10	2pg_c	C3H4O7P	3	10	10	1
pyr_c	C3H3O3	3	10	ptrc_p	C4H14N2	4	22	4.54545	0.606061
pyr_c	C3H3O3	3	10	hphhlipa_c	C131H231N2O60P3	131	652	0.153374	0.669734
pyr_c	C3H3O3	3	10	phphhlipa_c	C131H230N2O63P4	131	652	0.153374	0.669734
pyr_c	C3H3O3	3	10	13dpg_c	C3H4O10P2	3	10	10	1
pyr_c	C3H3O3	3	10	murein3px4p_p	C71H107N13O38	71	280	0.357143	0.845238
pyr_c	C3H3O3	3	10	1odec11eg3p_c	C21H39O7P1	21	116	0.862069	0.603448
pyr_c	C3H3O3	3	10	12dgr181_p	C39H72O5	39	218	0.458716	0.59633
pyr_c	C3H3O3	3	10	anhgm_e	C19H29N2O12	19	76	1.31579	0.833333
pyr_c	C3H3O3	3	10	prbamp_c	C15H19N5O14P2	15	50	2	1
pyr_c	C3H3O3	3	10	grdp_c	C10H17O7P2	10	56	1.78571	0.595238
pyr_c	C3H3O3	3	10	ribflv_p	C17H20N4O6	17	64	1.5625	0.885417
pyr_c	C3H3O3	3	10	pgp141_c	C34H61O13P2	34	184	0.543478	0.615942
pyr_c	C3H3O3	3	10	fpram_c	C8H15N3O8P	8	28	3.57143	0.952381
pyr_c	C3H3O3	3	10	thr__L_c	C4H9NO3	4	16	6.25	0.833333
pyr_c	C3H3O3	3	10	fum_p	C4H2O4	4	12	7.5	1
pyr_c	C3H3O3	3	10	preq0_c	C7H5N5O	7	16	4.28571	1
pyr_c	C3H3O3	3	10	tyr__L_p	C9H11NO3	9	38	2.63158	0.789474
pyr_c	C3H3O3	3	10	dtdp4d6dg_c	C16H22N2O15P2	16	62	1.5625	0.833333
pyr_c	C3H3O3	3	10	frulysp_c	C12H24N2O10P	12	52	1.92308	0.769231
pyr_c	C3H3O3	3	10	feenter_e	C30H27FeN3O15	30	108	0.925926	0.925926
pyr_c	C3H3O3	3	10	eca4und_p	C151H234N12O67P2	151	684	0.146199	0.735867
pyr_c	C3H3O3	3	10	gg4abut_c	C9H15O5N2	9	36	2.63158	0.789474
pyr_c	C3H3O3	3	10	pa160_c	C35H67O8P1	35	198	0.505051	0.589226
pyr_c	C3H3O3	3	10	cdpdhdec9eg_c	C44H75N3O15P2	35	194	0.515464	0.601375
pyr_c	C3H3O3	3	10	3ohdcoa_c	C37H60N7O18P3S	16	88	1.13636	0.606061
pyr_c	C3H3O3	3	10	clpn161_p	C73H132O17P2	73	402	0.248756	0.605307
pyr_c	C3H3O3	3	10	1ddecg3p_p	C15H29O7P1	15	82	1.21951	0.609756
pyr_c	C3H3O3	3	10	glyald_c	C3H6O3	3	12	8.33333	0.833333
pyr_c	C3H3O3	3	10	alaala_e	C6H12N2O3	6	24	4.16667	0.833333
pyr_c	C3H3O3	3	10	3ohexACP_c	C17H29N2O9PRS	6	28	3.57143	0.714286
pyr_c	C3H3O3	3	10	g3pg_c	C6H14O8P	6	28	3.57143	0.714286
pyr_c	C3H3O3	3	10	3ocddec5eACP_c	C23H39N2O9PRS	12	62	1.6129	0.645161
pyr_c	C3H3O3	3	10	r5p_c	C5H9O8P	5	20	5	0.833333
pyr_c	C3H3O3	3	10	clpn120_p	C57H108O17P2	57	314	0.318471	0.605096
pyr_c	C3H3O3	3	10	idon__L_e	C6H11O7	6	22	4.54545	0.909091
pyr_c	C3H3O3	3	10	akg_c	C5H4O5	5	16	6	1
pyr_c	C3H3O3	3	10	apg141_c	C48H86O11P	48	262	0.381679	0.610687
pyr_c	C3H3O3	3	10	ac_c	C2H3O2	2	8	12.5	0.833333
pyr_c	C3H3O3	3	10	dca_c	C10H19O2	10	56	1.78571	0.595238
pyr_c	C3H3O3	3	10	pheme_e	C34H30FeN4O4	34	151	0.625	0.708333
pyr_c	C3H3O3	3	10	citr__L_c	C6H13N3O3	6	22	4.54545	0.909091
pyr_c	C3H3O3	3	10	3hodcoa_c	C39H66N7O18P3S	18	102	0.980392	0.588235
pyr_c	C3H3O3	3	10	34hpp_c	C9H7O4	9	36	2.77778	0.833333
pyr_c	C3H3O3	3	10	duri_c	C9H12N2O5	9	32	2.94118	0.882353
pyr_c	C3H3O3	3	10	udcpdp_p	C55H89O7P2	55	308	0.186567	0.34204
pyr_c	C3H3O3	3	10	pep_c	C3H2O6P	3	10	10	1
pyr_c	C3H3O3	3	10	ala_B_c	C3H7NO2	3	12	8.33333	0.833333
pyr_c	C3H3O3	3	10	pa141_c	C31H55O8P1	31	170	0.588235	0.607843
pyr_c	C3H3O3	3	10	cdpdddecg_c	C36H63N3O15P2	27	150	0.666667	0.6
pyr_c	C3H3O3	3	10	rib__D_c	C5H10O5	5	20	5	0.833333
pyr_c	C3H3O3	3	10	2dr1p_c	C5H9O7P	5	22	4.54545	0.757576
pyr_c	C3H3O3	3	10	gthrd_c	C10H16N3O6S	10	42	2.38095	0.793651
pyr_c	C3H3O3	3	10	pe140_p	C33H66N1O8P1	33	184	0.543478	0.597826
pyr_c	C3H3O3	3	10	2agpg120_c	C18H36O9P1	18	96	1.04167	0.625
pyr_c	C3H3O3	3	10	2tdecg3p_p	C17H34O7P1	17	94	1.06383	0.602837
pyr_c	C3H3O3	3	10	ala__L_e	C3H7NO2	3	12	8.33333	0.833333
pyr_c	C3H3O3	3	10	actACP_c	C15H25N2O9PRS	4	16	6.25	0.833333
pyr_c	C3H3O3	3	10	2odecg3p_c	C21H42O7P1	21	118	0.847458	0.59322
pyr_c	C3H3O3	3	10	hdcea_c	C16H29O2	16	90	1.11111	0.592593
pyr_c	C3H3O3	3	10	hdcoa_c	C37H60N7O17P3S	16	90	1.11111	0.592593
pyr_c	C3H3O3	3	10	actp_c	C2H3O5P	2	8	12.5	0.833333
pyr_c	C3H3O3	3	10	acgam6p_c	C8H14NO9P	8	32	3.125	0.833333
pyr_c	C3H3O3	3	10	thmpp_c	C12H16N4O7P2S	12	56	0.892857	0.357143
pyr_c	C3H3O3	3	10	val__L_p	C5H11NO2	5	24	4.16667	0.694444
pyr_c	C3H3O3	3	10	xtp_c	C10H11N4O15P3	10	28	3	1
pyr_c	C3H3O3	3	10	udcpgl_c	C61H100O12P2	61	332	0.301205	0.61245
pyr_c	C3H3O3	3	10	pyr_p	C3H3O3	3	10	10	1
pyr_c	C3H3O3	3	10	acanth_c	C9H8NO3	9	36	2.77778	0.833333
pyr_c	C3H3O3	3	10	cyst__L_c	C7H14N2O4S	7	34	2.94118	0.686275
pyr_c	C3H3O3	3	10	dutp_c	C9H11N2O14P3	9	32	2.94118	0.882353
pyr_c	C3H3O3	3	10	murein5p5p_p	C80H124N16O42	80	316	0.316456	0.843882
pyr_c	C3H3O3	3	10	dmlz_c	C13H18N4O6	13	46	2.17391	0.942029
pyr_c	C3H3O3	3	10	pan4p_c	C11H21N2O7PS	11	58	1.72414	0.632184
pyr_c	C3H3O3	3	10	pa181_c	C39H71O8P1	39	218	0.458716	0.59633
pyr_c	C3H3O3	3	10	2agpg181_p	C24H46O9P1	24	130	0.769231	0.615385
pyr_c	C3H3O3	3	10	adprib_c	C15H21N5O14P2	5	20	5	0.833333
pyr_c	C3H3O3	3	10	octa_c	C8H15O2	8	44	2.27273	0.606061
pyr_c	C3H3O3	3	10	quln_c	C7H3NO4	7	22	4.16667	0.972222
pyr_c	C3H3O3	3	10	tdecoa_c	C35H56N7O17P3S	14	78	1.28205	0.598291
pyr_c	C3H3O3	3	10	1odecg3p_p	C21H41O7P1	21	118	0.847458	0.59322
pyr_c	C3H3O3	3	10	dhptd_c	C5H8O4	5	20	5	0.833333
pyr_c	C3H3O3	3	10	thym_p	C5H6N2O2	5	16	5.55556	0.925926
pyr_c	C3H3O3	3	10	mocogdp_c	C20H22N10O15P2S2Mo	20	66	1.38889	0.925926
pyr_c	C3H3O3	3	10	lipa_c	C110H196N2O39P2	110	568	0.176056	0.64554
pyr_c	C3H3O3	3	10	mththf_c	C5H10O5	5	20	5	0.833333
pyr_c	C3H3O3	3	10	sheme_c	C42H36FeN4O16	42	171	0.588235	0.823529
pyr_c	C3H3O3	3	10	bwco_c	C20H20N10O13P2S4W	20	82	1.13636	0.757576
pyr_c	C3H3O3	3	10	pheme_p	C34H30FeN4O4	34	151	0.625	0.708333
pyr_c	C3H3O3	3	10	hdca_p	C16H31O2	16	92	1.08696	0.57971
pyr_c	C3H3O3	3	10	fru_c	C6H12O6	6	24	4.16667	0.833333
pyr_c	C3H3O3	3	10	g3pe_e	C5H14NO6P	5	24	4.16667	0.694444
pyr_c	C3H3O3	3	10	glyc3p_c	C3H7O6P	3	14	7.14286	0.714286
pyr_c	C3H3O3	3	10	anhm3p_c	C26H39N5O14	26	102	0.980392	0.849673
pyr_c	C3H3O3	3	10	2ahbut_c	C6H9O4	6	26	3.84615	0.769231
pyr_c	C3H3O3	3	10	clpn140_p	C65H124O17P2	65	362	0.276243	0.598527
pyr_c	C3H3O3	3	10	murein5p4p_p	C77H119N15O41	77	304	0.328947	0.844298
pyr_c	C3H3O3	3	10	ser__L_c	C3H7NO3	3	10	10	1
pyr_c	C3H3O3	3	10	toct2eACP_c	C19H33N2O8PRS	8	42	2.38095	0.634921
pyr_c	C3H3O3	3	10	clpn141_p	C65H116O17P2	65	354	0.282486	0.612053
pyr_c	C3H3O3	3	10	12dgr180_p	C39H76O5	39	222	0.45045	0.585586
pyr_c	C3H3O3	3	10	2agpe140_p	C19H40NO7P1	19	104	0.961538	0.608974
pyr_c	C3H3O3	3	10	ump_c	C9H11N2O9P	9	30	3.125	0.9375
pyr_c	C3H3O3	3	10	5drib_c	C5H10O4	5	22	1.78571	0.297619
pyr_c	C3H3O3	3	10	2agpe120_c	C17H36NO7P1	17	92	1.08696	0.615942
pyr_c	C3H3O3	3	10	4c2me_c	C14H23N3O14P2	14	54	1.78571	0.833333
pyr_c	C3H3O3	3	10	1agpg181_p	C24H46O9P1	24	130	0.769231	0.615385
pyr_c	C3H3O3	3	10	uracp_c	C4H6N2O4	4	8	7.14286	0.952381
pyr_c	C3H3O3	3	10	preq1_c	C7H10N5O	7	20	4.28571	1
pyr_c	C3H3O3	3	10	bmoco_c	C20H20N10O13P2S4Mo	20	82	1.13636	0.757576
pyr_c	C3H3O3	3	10	hdceap_c	C16H30O5P	16	90	1.11111	0.592593
pyr_c	C3H3O3	3	10	ade_e	C5H5N5	5	10	6	1
pyr_c	C3H3O3	3	10	bmoco1gdp_c	C30H32N15O20P3S4Mo	30	110	0.862069	0.862069
pyr_c	C3H3O3	3	10	3pg_c	C3H4O7P	3	10	10	1
pyr_c	C3H3O3	3	10	ctp_c	C9H12N3O14P3	9	30	3.125	0.9375
pyr_c	C3H3O3	3	10	dadp_c	C10H12N5O9P2	10	32	3	1
pyr_c	C3H3O3	3	10	xan_c	C5H4N4O2	5	8	6	1
pyr_c	C3H3O3	3	10	xu5p__D_c	C5H9O8P	5	20	5	0.833333
pyr_c	C3H3O3	3	10	aspsa_c	C4H7NO3	4	14	7.14286	0.952381
pyr_c	C3H3O3	3	10	xtsn_c	C10H12N4O6	10	28	3	1
pyr_c	C3H3O3	3	10	2p4c2me_c	C14H22N3O17P3	14	54	1.78571	0.833333
pyr_c	C3H3O3	3	10	lgt__S_c	C13H20N3O8S	13	54	1.85185	0.802469
pyr_c	C3H3O3	3	10	alltn_e	C4H6N4O3	4	4	7.5	1
pyr_c	C3H3O3	3	10	gam1p_c	C6H13NO8P	6	24	4.16667	0.833333
pyr_c	C3H3O3	3	10	ura_e	C4H4N2O2	4	10	7.5	1
pyr_c	C3H3O3	3	10	fadh2_c	C27H33N9O15P2	27	96	1.04167	0.9375
pyr_c	C3H3O3	3	10	dhpmp_c	C9H12N5O7P	9	26	3.33333	1
pyr_c	C3H3O3	3	10	15dap_p	C5H16N2	5	28	3.57143	0.595238
pyr_c	C3H3O3	3	10	lys__L_e	C6H15N2O2	6	28	3.57143	0.714286
pyr_c	C3H3O3	3	10	acmum6p_c	C11H17NO11P	11	44	2.27273	0.833333
pyr_c	C3H3O3	3	10	glyclt_c	C2H3O3	2	6	12.5	0.833333
pyr_c	C3H3O3	3	10	ppap_c	C3H5O5P	3	14	7.14286	0.714286
pyr_c	C3H3O3	3	10	kdo2lipid4p_c	C100H176N2O38P2	100	510	0.196078	0.653595
pyr_c	C3H3O3	3	10	dhmptp_c	C9H12N5O13P3	9	26	3.33333	1
pyr_c	C3H3O3	3	10	alaala_p	C6H12N2O3	6	24	4.16667	0.833333
pyr_c	C3H3O3	3	10	uri_p	C9H12N2O6	9	30	3.125	0.9375
pyr_c	C3H3O3	3	10	thex2eACP_c	C17H29N2O8PRS	6	30	3.33333	0.666667
pyr_c	C3H3O3	3	10	ocdcea_p	C18H33O2	18	102	0.980392	0.588235
pyr_c	C3H3O3	3	10	LalaDgluMdapDala_e	C18H30N5O9	18	70	1.42857	0.857143
pyr_c	C3H3O3	3	10	t3c9palmeACP_c	C27H47N2O8PRS	16	88	1.13636	0.606061
pyr_c	C3H3O3	3	10	hlipa_c	C117H208N2O45P2	117	596	0.167785	0.654362
pyr_c	C3H3O3	3	10	dimp_c	C10H11N4O7P	10	32	3	1
pyr_c	C3H3O3	3	10	odecoa_c	C39H64N7O17P3S	18	102	0.980392	0.588235
pyr_c	C3H3O3	3	10	cpe160_c	C39H74N1O8P1	39	216	0.462963	0.601852
pyr_c	C3H3O3	3	10	cgly_c	C5H10N2O3S	5	24	4.16667	0.694444
pyr_c	C3H3O3	3	10	phhlipa_c	C124H219N2O54P3	124	624	0.160256	0.662393
pyr_c	C3H3O3	3	10	5mtr_p	C6H12O4S	6	34	1.38889	0.277778
pyr_c	C3H3O3	3	10	1agpe181_p	C23H46NO7P1	23	126	0.793651	0.608466
pyr_c	C3H3O3	3	10	ghb_c	C4H7O3	4	18	5.55556	0.740741
pyr_c	C3H3O3	3	10	4abutn_c	C4H10NO	4	20	5	0.666667
pyr_c	C3H3O3	3	10	accoa_c	C23H34N7O17P3S	2	8	12.5	0.833333
pyr_c	C3H3O3	3	10	arg__L_c	C6H15N4O2	6	22	4.54545	0.909091
pyr_c	C3H3O3	3	10	26dap_LL_c	C7H14N2O4	7	28	3.57143	0.833333
pyr_c	C3H3O3	3	10	mdhdhf_c	C5H8O4	5	20	5	0.833333
pyr_c	C3H3O3	3	10	occoa_c	C29H46N7O17P3S	8	44	2.27273	0.606061
pyr_c	C3H3O3	3	10	mththf_p	C5H10O5	5	20	5	0.833333
pyr_c	C3H3O3	3	10	uamr_c	C20H28N3O19P2	20	74	1.31579	0.877193
pyr_c	C3H3O3	3	10	asp__L_c	C4H6NO4	4	12	7.5	1
pyr_c	C3H3O3	3	10	lipa_cold_p	C114H202N2O39P2	114	590	0.169492	0.644068
pyr_c	C3H3O3	3	10	acg5sa_c	C7H10NO4	7	28	3.57143	0.833333
pyr_c	C3H3O3	3	10	arg__L_e	C6H15N4O2	6	22	4.54545	0.909091
pyr_c	C3H3O3	3	10	murein3p3p_p	C68H104N12O38	68	268	0.373134	0.845771
pyr_c	C3H3O3	3	10	hexACP_c	C17H31N2O8PRS	6	32	3.125	0.625
pyr_c	C3H3O3	3	10	spmd_e	C7H22N3	7	38	1.38889	0.324074
pyr_c	C3H3O3	3	10	pg161_c	C38H70O10P1	38	208	0.480769	0.608974
pyr_c	C3H3O3	3	10	skm_c	C7H9O5	7	28	3.57143	0.833333
pyr_c	C3H3O3	3	10	pe120_p	C29H58N1O8P1	29	160	0.625	0.604167
pyr_c	C3H3O3	3	10	sucgsa_c	C9H11NO6	9	34	2.94118	0.882353
pyr_c	C3H3O3	3	10	imp_c	C10H11N4O8P	10	30	3	1
pyr_c	C3H3O3	3	10	colipap_p	C176H303N2O103P5	176	832	0.0943396	0.553459
pyr_c	C3H3O3	3	10	ocdcea_c	C18H33O2	18	102	0.980392	0.588235
pyr_c	C3H3O3	3	10	3hbcoa_c	C25H38N7O18P3S	4	18	5.55556	0.740741
pyr_c	C3H3O3	3	10	succ_p	C4H4O4	4	14	7.14286	0.952381
pyr_c	C3H3O3	3	10	phpyr_c	C9H7O3	9	38	2.63158	0.789474
pyr_c	C3H3O3	3	10	s17bp_c	C7H12O13P2	7	28	3.57143	0.833333
pyr_c	C3H3O3	3	10	4ampm_c	C6H8N3O4P	6	22	4.54545	0.909091
pyr_c	C3H3O3	3	10	pydxn_c	C8H11NO3	8	34	2.94118	0.784314
pyr_c	C3H3O3	3	10	sucorn_c	C9H15N2O5	9	36	2.77778	0.833333
pyr_c	C3H3O3	3	10	pyr_e	C3H3O3	3	10	10	1
pyr_c	C3H3O3	3	10	dtdp4addg_c	C16H26N3O14P2	16	64	1.51515	0.808081
pyr_c	C3H3O3	3	10	unagamuf_c	C79H126N3O22P2	79	402	0.248756	0.655058
pyr_c	C3H3O3	3	10	idon__L_c	C6H11O7	6	22	4.54545	0.909091
pyr_c	C3H3O3	3	10	pgp160_p	C38H73O13P2	38	212	0.471698	0.597484
pyr_c	C3H3O3	3	10	cbm_c	CH2NO2	1	0	7.14286	0.238095
pyr_c	C3H3O3	3	10	5mthf_c	C20H24N7O6	1	6	16.6667	0.555556
pyr_c	C3H3O3	3	10	pmeACP_c	C19H33N2O10PRS	8	38	2.63158	0.701754
pyr_c	C3H3O3	3	10	nad_c	C21H26N7O14P2	21	72	1.35135	0.945946
pyr_c	C3H3O3	3	10	glyald_p	C3H6O3	3	12	8.33333	0.833333
pyr_c	C3H3O3	3	10	r1p_c	C5H9O8P	5	20	5	0.833333
pyr_c	C3H3O3	3	10	tdeACP_c	C25H45N2O8PRS	14	78	1.28205	0.598291
pyr_c	C3H3O3	3	10	5mta_c	C11H15N5O3S	11	44	1.21951	0.447154
pyr_c	C3H3O3	3	10	23dhba_c	C17H17N5O10P	17	56	1.76471	1
pyr_c	C3H3O3	3	10	val__L_e	C5H11NO2	5	24	4.16667	0.694444
pyr_c	C3H3O3	3	10	ddcacoa_c	C33H54N7O17P3S	12	68	1.47059	0.588235
pyr_c	C3H3O3	3	10	gdpofuc_c	C16H21N5O15P2	6	24	4.16667	0.833333
pyr_c	C3H3O3	3	10	rbl__D_c	C5H10O5	5	20	5	0.833333
pyr_c	C3H3O3	3	10	his__L_p	C6H9N3O2	6	20	5	1
pyr_c	C3H3O3	3	10	hom__L_e	C4H9NO3	4	16	6.25	0.833333
pyr_c	C3H3O3	3	10	rhcys_c	C9H17NO6S	9	44	2.27273	0.681818
pyr_c	C3H3O3	3	10	icolipa_c	C145H251N2O74P4	145	708	0.141243	0.682674
pyr_c	C3H3O3	3	10	r15bp_c	C5H8O11P2	5	20	5	0.833333
pyr_c	C3H3O3	3	10	g3pe_p	C5H14NO6P	5	24	4.16667	0.694444
pyr_c	C3H3O3	3	10	3ocvac11eACP_c	C29H51N2O9PRS	18	98	1.02041	0.612245
pyr_c	C3H3O3	3	10	3hoctaACP_c	C29H55N2O9PRS	18	102	0.980392	0.588235
pyr_c	C3H3O3	3	10	2agpe181_p	C23H46NO7P1	23	126	0.793651	0.608466
pyr_c	C3H3O3	3	10	arab__D_c	C5H10O5	5	20	5	0.833333
pyr_c	C3H3O3	3	10	ocdca_c	C18H35O2	18	104	0.961538	0.576923
pyr_c	C3H3O3	3	10	murein4px4p4p_p	C111H169N21O59	111	438	0.228311	0.844749
pyr_c	C3H3O3	3	10	2agpg180_c	C24H48O9P1	24	132	0.757576	0.606061
pyr_c	C3H3O3	3	10	2tdec7eg3p_p	C17H32O7P1	17	92	1.08696	0.615942
pyr_c	C3H3O3	3	10	malcoame_c	C25H36N7O19P3S	25	102	0.980392	0.816993
pyr_c	C3H3O3	3	10	gmeACP_c	C17H29N2O10PRS	6	26	3.84615	0.769231
pyr_c	C3H3O3	3	10	1hdecg3p_c	C19H37O7P1	19	106	0.943396	0.597484
pyr_c	C3H3O3	3	10	hgmeACP_c	C17H29N2O11PRS	6	24	4.16667	0.833333
pyr_c	C3H3O3	3	10	pg141_p	C34H62O10P1	34	184	0.543478	0.615942
pyr_c	C3H3O3	3	10	mpt_c	C10H10N5O6PS2Cu	10	42	2.27273	0.757576
pyr_c	C3H3O3	3	10	4crsol_c	C7H8O	7	34	1.78571	0.416667
pyr_c	C3H3O3	3	10	apg181_c	C60H110O11P	60	334	0.299401	0.598802
pyr_c	C3H3O3	3	10	2sephchc_c	C14H13O9	14	54	1.85185	0.864198
pyr_c	C3H3O3	3	10	adp_c	C10H12N5O10P2	10	30	3	1
pyr_c	C3H3O3	3	10	mal__L_c	C4H4O5	4	12	7.5	1
pyr_c	C3H3O3	3	10	urea_c	CH4N2O	1	0	30	1
pyr_c	C3H3O3	3	10	5apru_c	C9H13N4O9P	9	26	3.33333	1
pyr_c	C3H3O3	3	10	g3p_c	C3H5O6P	3	12	8.33333	0.833333
pyr_c	C3H3O3	3	10	puacgam_p	C8N1O5H14R	8	32	3.125	0.833333
pyr_c	C3H3O3	3	10	etoh_c	C2H6O	2	12	8.33333	0.555556
pyr_c	C3H3O3	3	10	pnto__R_c	C9H16NO5	9	40	2.5	0.75
pyr_c	C3H3O3	3	10	nadphx__S_c	C21H28N7O18P3	21	74	1.31579	0.921053
pyr_c	C3H3O3	3	10	gdptp_c	C10H11N5O20P5	10	28	3	1
pyr_c	C3H3O3	3	10	3hddcoa_c	C33H54N7O18P3S	12	66	1.51515	0.606061
pyr_c	C3H3O3	3	10	met__L_c	C5H11NO2S	5	30	3.33333	0.555556
pyr_c	C3H3O3	3	10	aicar_c	C9H13N4O8P	9	28	3.33333	1
pyr_c	C3H3O3	3	10	thymd_e	C10H14N2O5	10	38	2.5	0.833333
pyr_c	C3H3O3	3	10	ncam_c	C6H6N2O	6	22	4.16667	0.833333
pyr_c	C3H3O3	3	10	5aizc_c	C9H11N3O9P	9	28	3.33333	1
pyr_c	C3H3O3	3	10	sucbz_c	C11H8O5	11	44	2.27273	0.833333
pyr_c	C3H3O3	3	10	ac_e	C2H3O2	2	8	12.5	0.833333
pyr_c	C3H3O3	3	10	glx_c	C2H1O3	2	4	15	1
pyr_c	C3H3O3	3	10	lipidX_c	C34H64NO12P	34	180	0.555556	0.62963
pyr_c	C3H3O3	3	10	apg140_c	C48H92O11P	48	268	0.373134	0.597015
pyr_c	C3H3O3	3	10	dhna_c	C11H7O4	11	44	2.27273	0.833333
pyr_c	C3H3O3	3	10	etoh_e	C2H6O	2	12	8.33333	0.555556
pyr_c	C3H3O3	3	10	pro__L_e	C5H9NO2	5	22	4.54545	0.757576
pyr_c	C3H3O3	3	10	lipa_cold_e	C114H202N2O39P2	114	590	0.169492	0.644068
pyr_c	C3H3O3	3	10	bwcogdp_c	C40H44N20O27P4S4W	40	138	0.694444	0.925926
pyr_c	C3H3O3	3	10	ppp9_c	C34H32N4O4	34	150	0.625	0.708333
pyr_c	C3H3O3	3	10	glcn_p	C6H11O7	6	22	4.54545	0.909091
pyr_c	C3H3O3	3	10	gua_p	C5H5N5O	5	8	6	1
pyr_c	C3H3O3	3	10	air_c	C8H12N3O7P	8	28	3.57143	0.952381
pyr_c	C3H3O3	3	10	6pgc_c	C6H10O10P	6	22	4.54545	0.909091
pyr_c	C3H3O3	3	10	6hmhptpp_c	C7H8N5O8P2	7	18	4.28571	1
pyr_c	C3H3O3	3	10	udpgal_c	C15H22N2O17P2	6	24	4.16667	0.833333
pyr_c	C3H3O3	3	10	pydam_c	C8H13N2O2	8	34	2.94118	0.784314
pyr_c	C3H3O3	3	10	rml1p_c	C6H11O8P	6	26	3.84615	0.769231
pyr_c	C3H3O3	3	10	cytd_c	C9H13N3O5	9	30	3.125	0.9375
pyr_c	C3H3O3	3	10	tdec2eACP_c	C21H37N2O8PRS	10	54	1.85185	0.617284
pyr_c	C3H3O3	3	10	thym_c	C5H6N2O2	5	16	5.55556	0.925926
pyr_c	C3H3O3	3	10	sbzcoa_c	C32H39N7O20P3S	11	44	2.27273	0.833333
pyr_c	C3H3O3	3	10	3hpp_p	C3H5O3	3	12	5.55556	0.555556
pyr_c	C3H3O3	3	10	pimACP_c	C18H31N2O10PRS	7	32	2.63158	0.614035
pyr_c	C3H3O3	3	10	micit_c	C7H7O7	7	24	4.16667	0.972222
pyr_c	C3H3O3	3	10	hdeACP_c	C27H49N2O8PRS	16	90	1.11111	0.592593
pyr_c	C3H3O3	3	10	dha_e	C3H6O3	3	12	8.33333	0.833333
pyr_c	C3H3O3	3	10	argsuc_c	C10H17N4O6	10	34	2.94118	0.980392
pyr_c	C3H3O3	3	10	4abut_p	C4H9NO2	4	18	5.55556	0.740741
pyr_c	C3H3O3	3	10	chor_c	C10H8O6	10	38	2.63158	0.877193
pyr_c	C3H3O3	3	10	hom__L_c	C4H9NO3	4	16	6.25	0.833333
pyr_c	C3H3O3	3	10	thymd_c	C10H14N2O5	10	38	2.5	0.833333
pyr_c	C3H3O3	3	10	12ppd__R_c	C3H8O2	3	16	6.25	0.625
pyr_c	C3H3O3	3	10	dgdp_c	C10H12N5O10P2	10	30	3	1
pyr_c	C3H3O3	3	10	glu1sa_c	C5H9NO3	5	20	5	0.833333
pyr_c	C3H3O3	3	10	dad_5_c	C10H13N5O3	10	32	1.51515	0.505051
pyr_c	C3H3O3	3	10	LalaDgluMdap_p	C15H25N4O8	15	58	1.72414	0.862069
pyr_c	C3H3O3	3	10	cit_e	C6H5O7	6	18	5	1
pyr_c	C3H3O3	3	10	leu__L_e	C6H13NO2	6	30	3.33333	0.666667
pyr_c	C3H3O3	3	10	hhlipa_c	C124H220N2O51P2	124	624	0.160256	0.662393
pyr_c	C3H3O3	3	10	q8h2_c	C49H76O4	49	264	0.373134	0.609453
pyr_c	C3H3O3	3	10	ala__D_e	C3H7NO2	3	12	8.33333	0.833333
pyr_c	C3H3O3	3	10	murein5px3p_p	C74H112N14O39	74	292	0.342466	0.844749
pyr_c	C3H3O3	3	10	2agpe161_p	C21H42NO7P1	21	114	0.877193	0.614035
pyr_c	C3H3O3	3	10	3odecACP_c	C21H37N2O9PRS	10	52	1.92308	0.641026
pyr_c	C3H3O3	3	10	5dglcn_e	C6H9O7	6	20	5	1
pyr_c	C3H3O3	3	10	unagamu_c	C71H113N2O18P2	71	368	0.271739	0.643116
pyr_c	C3H3O3	3	10	1tdecg3p_c	C17H33O7P1	17	94	1.06383	0.602837
pyr_c	C3H3O3	3	10	pa140_c	C31H59O8P1	31	174	0.574713	0.59387
pyr_c	C3H3O3	3	10	cdpdtdec7eg_c	C40H67N3O15P2	31	170	0.588235	0.607843
pyr_c	C3H3O3	3	10	dgslnt_c	C20H30N6O12S2Se	20	82	1.16279	0.775194
pyr_c	C3H3O3	3	10	cit_p	C6H5O7	6	18	5	1
pyr_c	C3H3O3	3	10	xan_p	C5H4N4O2	5	8	6	1
pyr_c	C3H3O3	3	10	2agpe140_c	C19H40NO7P1	19	104	0.961538	0.608974
pyr_c	C3H3O3	3	10	tyr__L_c	C9H11NO3	9	38	2.63158	0.789474
pyr_c	C3H3O3	3	10	ggptrc_c	C9H20O3N3	9	40	2.5	0.75
pyr_c	C3H3O3	3	10	cys__L_c	C3H7NO2S	3	18	5.55556	0.555556
pyr_c	C3H3O3	3	10	4abzglu_e	C12H12N2O5	12	46	2.17391	0.869565
pyr_c	C3H3O3	3	10	2aobut_c	C4H7NO3	4	14	7.14286	0.952381
pyr_c	C3H3O3	3	10	lkdr_c	C6H9O5	6	24	4.16667	0.833333
pyr_c	C3H3O3	3	10	ps160_c	C38H73N1O10P1	38	208	0.480769	0.608974
pyr_c	C3H3O3	3	10	4r5au_c	C9H16N4O6	9	28	3.33333	1
pyr_c	C3H3O3	3	10	pg120_c	C30H58O10P1	30	164	0.609756	0.609756
pyr_c	C3H3O3	3	10	2agpe141_p	C19H38NO7P1	19	102	0.980392	0.620915
pyr_c	C3H3O3	3	10	met__L_e	C5H11NO2S	5	30	3.33333	0.555556
pyr_c	C3H3O3	3	10	4hbz_c	C7H5O3	7	28	3.57143	0.833333
pyr_c	C3H3O3	3	10	amet_c	C15H23N6O5S	15	60	1.66667	0.833333
pyr_c	C3H3O3	3	10	dscl_c	C42H41N4O16	42	172	0.581395	0.813953
pyr_c	C3H3O3	3	10	hxa_c	C6H11O2	6	32	3.125	0.625
pyr_c	C3H3O3	3	10	phthr_c	C4H8NO7P	4	14	7.14286	0.952381
pyr_c	C3H3O3	3	10	3oocoa_c	C29H44N7O18P3S	8	40	2.5	0.666667
pyr_c	C3H3O3	3	10	n8aspmd_c	C9H23N3O	9	46	1.25	0.375
pyr_c	C3H3O3	3	10	acgam1p_c	C8H14NO9P	8	32	3.125	0.833333
pyr_c	C3H3O3	3	10	thymd_p	C10H14N2O5	10	38	2.5	0.833333
pyr_c	C3H3O3	3	10	ditp_c	C10H11N4O13P3	10	32	3	1
pyr_c	C3H3O3	3	10	u23ga_c	C43H75N3O20P2	43	210	0.471698	0.676101
pyr_c	C3H3O3	3	10	um4p_c	C38H56N8O27P2	38	144	0.684932	0.86758
pyr_c	C3H3O3	3	10	wco_c	C10H10N5O8PS2W	10	38	2.27273	0.757576
pyr_c	C3H3O3	3	10	uLa4fn_c	C61H99N1O8P1	61	330	0.30303	0.616162
pyr_c	C3H3O3	3	10	lipa_p	C110H196N2O39P2	110	568	0.176056	0.64554
pyr_c	C3H3O3	3	10	glc__D_c	C6H12O6	6	24	4.16667	0.833333
pyr_c	C3H3O3	3	10	dhmpt_c	C9H13N5O4	9	26	3.33333	1
pyr_c	C3H3O3	3	10	e4p_c	C4H7O7P	4	16	6.25	0.833333
pyr_c	C3H3O3	3	10	man1p_c	C6H11O9P	6	24	4.16667	0.833333
pyr_c	C3H3O3	3	10	2tpr3dpcoa_c	C26H40N7O26P5S	5	20	0.925926	0.154321	co2,coa
pyr_c	C3H3O3	3	10	bglycogen_c	C6H10O5	6	24	4.16667	0.833333
pyr_c	C3H3O3	3	10	trp__L_c	C11H12N2O2	11	46	2.17391	0.797101
pyr_c	C3H3O3	3	10	acser_c	C5H9NO4	5	18	5.55556	0.925926
pyr_c	C3H3O3	3	10	lys__L_c	C6H15N2O2	6	28	3.57143	0.714286
pyr_c	C3H3O3	3	10	adpglc_c	C16H23N5O15P2	6	24	4.16667	0.833333
pyr_c	C3H3O3	3	10	ogmeACP_c	C17H27N2O11PRS	6	22	4.54545	0.909091
pyr_c	C3H3O3	3	10	hpmeACP_c	C19H33N2O11PRS	8	36	2.77778	0.740741
pyr_c	C3H3O3	3	10	dudp_c	C9H11N2O11P2	9	32	2.94118	0.882353
pyr_c	C3H3O3	3	10	2shchc_c	C11H10O6	11	44	2.27273	0.833333
pyr_c	C3H3O3	3	10	4ppan_c	C9H15NO8P	9	40	2.5	0.75
pyr_c	C3H3O3	3	10	dxyl5p_c	C5H9O7P	5	22	4.54545	0.757576
pyr_c	C3H3O3	3	10	23dhb_c	C7H5O4	7	26	3.84615	0.897436
pyr_c	C3H3O3	3	10	2mecdp_c	C5H10O9P2	5	24	4.16667	0.694444
pyr_c	C3H3O3	3	10	atp_c	C10H12N5O13P3	10	30	3	1
pyr_c	C3H3O3	3	10	indole_c	C8H7N	8	36	2.77778	0.740741
pyr_c	C3H3O3	3	10	eig3p_c	C6H9N2O6P	6	22	4.54545	0.909091
pyr_c	C3H3O3	3	10	26dap__M_c	C7H14N2O4	7	28	3.57143	0.833333
pyr_c	C3H3O3	3	10	u3aga_c	C31H51N3O19P2	31	140	0.704225	0.7277
pyr_c	C3H3O3	3	10	thf_c	C19H21N7O6	19	66	1.51515	0.959596
pyr_c	C3H3O3	3	10	orot5p_c	C10H10N2O11P	10	30	3	1
pyr_c	C3H3O3	3	10	aact_c	C3H8NO	3	14	7.14286	0.714286
pyr_c	C3H3O3	3	10	glyc_p	C3H8O3	3	14	7.14286	0.714286
pyr_c	C3H3O3	3	10	cytd_p	C9H13N3O5	9	30	3.125	0.9375
pyr_c	C3H3O3	3	10	thr__L_p	C4H9NO3	4	16	6.25	0.833333
pyr_c	C3H3O3	3	10	asn__L_e	C4H8N2O3	4	12	7.5	1
pyr_c	C3H3O3	3	10	5caiz_c	C9H11N3O9P	9	28	3.33333	1
pyr_c	C3H3O3	3	10	dhnpt_c	C9H13N5O4	9	26	3.33333	1
pyr_c	C3H3O3	3	10	pyam5p_c	C8H12N2O5P	8	34	2.94118	0.784314
pyr_c	C3H3O3	3	10	ttdca_p	C14H27O2	14	80	1.25	0.583333
pyr_c	C3H3O3	3	10	acgam_c	C8H15NO6	8	32	3.125	0.833333
pyr_c	C3H3O3	3	10	mal__L_p	C4H4O5	4	12	7.5	1
pyr_c	C3H3O3	3	10	eca4colipa_p	C272H447N14O160P4	272	1208	0.0827815	0.750552
pyr_c	C3H3O3	3	10	btcoa_c	C25H38N7O17P3S	4	20	5	0.666667
pyr_c	C3H3O3	3	10	u3hga_c	C29H50N3O18P2	29	132	0.746269	0.721393
pyr_c	C3H3O3	3	10	tdcoa_c	C35H58N7O17P3S	14	80	1.25	0.583333
pyr_c	C3H3O3	3	10	hxa_p	C6H11O2	6	32	3.125	0.625
pyr_c	C3H3O3	3	10	murein3px3p_p	C68H102N12O37	68	268	0.373134	0.845771
pyr_c	C3H3O3	3	10	3hcpalm9eACP_c	C27H49N2O9PRS	16	88	1.13636	0.606061
pyr_c	C3H3O3	3	10	met__L_p	C5H11NO2S	5	30	3.33333	0.555556
pyr_c	C3H3O3	3	10	ser__L_p	C3H7NO3	3	10	10	1
pyr_c	C3H3O3	3	10	3ocpalm9eACP_c	C27H47N2O9PRS	16	86	1.16279	0.620155
pyr_c	C3H3O3	3	10	2ddecg3p_c	C15H30O7P1	15	82	1.21951	0.609756
pyr_c	C3H3O3	3	10	anhgm3p_c	C34H52N6O19	34	134	0.746269	0.845771
pyr_c	C3H3O3	3	10	1agpe161_p	C21H42NO7P1	21	114	0.877193	0.614035
pyr_c	C3H3O3	3	10	ggagicolipa_c	C163H281N2O89P4	163	780	0.128205	0.696581
pyr_c	C3H3O3	3	10	msa_c	C3H3O3	3	10	6.25	0.625
pyr_c	C3H3O3	3	10	butACP_c	C15H27N2O8PRS	4	20	5	0.666667
pyr_c	C3H3O3	3	10	dgsn_c	C10H13N5O4	10	30	3	1
pyr_c	C3H3O3	3	10	1hdec9eg3p_c	C19H35O7P1	19	104	0.961538	0.608974
pyr_c	C3H3O3	3	10	cdpdtdecg_c	C40H71N3O15P2	31	174	0.574713	0.59387
pyr_c	C3H3O3	3	10	pe181_c	C41H78N1O8P1	41	228	0.438596	0.599415
pyr_c	C3H3O3	3	10	dttp_c	C10H13N2O14P3	10	38	2.5	0.833333
pyr_c	C3H3O3	3	10	pe120_c	C29H58N1O8P1	29	160	0.625	0.604167
pyr_c	C3H3O3	3	10	pe160_p	C37H74N1O8P1	37	208	0.480769	0.592949
pyr_c	C3H3O3	3	10	pg160_p	C38H74O10P1	38	212	0.471698	0.597484
pyr_c	C3H3O3	3	10	2agpg160_c	C22H44O9P1	22	120	0.833333	0.611111
pyr_c	C3H3O3	3	10	pa120_p	C27H51O8P1	27	150	0.666667	0.6
pyr_c	C3H3O3	3	10	adn_e	C10H13N5O4	10	30	3	1
pyr_c	C3H3O3	3	10	3otdcoa_c	C35H56N7O18P3S	14	76	1.31579	0.614035
pyr_c	C3H3O3	3	10	ddcap_c	C12H24O5P1	12	68	1.47059	0.588235
pyr_c	C3H3O3	3	10	3hhdcoa_c	C37H62N7O18P3S	16	90	1.11111	0.592593
pyr_c	C3H3O3	3	10	octdp_c	C40H65O7P2	40	224	0.446429	0.595238
pyr_c	C3H3O3	3	10	hdcap_c	C16H32O5P	16	92	1.08696	0.57971
pyr_c	C3H3O3	3	10	hx2coa_c	C27H40N7O17P3S	6	30	3.33333	0.666667
pyr_c	C3H3O3	3	10	egmeACP_c	C17H27N2O10PRS	6	24	4.16667	0.833333
pyr_c	C3H3O3	3	10	uacmam_c	C17H25N3O17P2	8	32	3.125	0.833333
pyr_c	C3H3O3	3	10	cph4_c	C7H8N5O3	7	16	4.28571	1
pyr_c	C3H3O3	3	10	ttdca_c	C14H27O2	14	80	1.25	0.583333
pyr_c	C3H3O3	3	10	glycogen_c	C6H10O5	6	24	4.16667	0.833333
pyr_c	C3H3O3	3	10	ahcys_c	C14H20N6O5S	14	54	1.85185	0.864198
pyr_c	C3H3O3	3	10	pydx_c	C8H9NO3	8	32	3.125	0.833333
pyr_c	C3H3O3	3	10	fe3dcit_e	C12H10FeO14	12	36	2.5	1
pyr_c	C3H3O3	3	10	thmnp_c	C9H15N5O4	9	28	3.33333	1
pyr_c	C3H3O3	3	10	lac__D_e	C3H5O3	3	12	8.33333	0.833333
pyr_c	C3H3O3	3	10	2mcacn_c	C7H5O6	7	24	4.16667	0.972222
pyr_c	C3H3O3	3	10	5mtr_c	C6H12O4S	6	34	1.38889	0.277778
pyr_c	C3H3O3	3	10	aconm_c	C7H6O6	7	24	4.16667	0.972222
pyr_c	C3H3O3	3	10	adn_p	C10H13N5O4	10	30	3	1
pyr_c	C3H3O3	3	10	3ig3p_c	C11H12NO6P	11	48	2.08333	0.763889
pyr_c	C3H3O3	3	10	asn__L_p	C4H8N2O3	4	12	7.5	1
pyr_c	C3H3O3	3	10	sl26da_c	C11H16N2O7	11	42	2.38095	0.873016
pyr_c	C3H3O3	3	10	3hoctACP_c	C19H35N2O9PRS	8	42	2.38095	0.634921
pyr_c	C3H3O3	3	10	dctp_c	C9H12N3O13P3	9	32	2.94118	0.882353
pyr_c	C3H3O3	3	10	toctd2eACP_c	C29H53N2O8PRS	18	102	0.980392	0.588235
pyr_c	C3H3O3	3	10	din_c	C10H12N4O4	10	32	3	1
pyr_c	C3H3O3	3	10	ichor_c	C10H8O6	10	38	2.63158	0.877193
pyr_c	C3H3O3	3	10	clpn160_p	C73H140O17P2	73	410	0.243902	0.593496
pyr_c	C3H3O3	3	10	clpn181_p	C81H148O17P2	81	450	0.222222	0.6
pyr_c	C3H3O3	3	10	cpppg3_c	C36H40N4O8	36	160	0.625	0.75
pyr_c	C3H3O3	3	10	ttdceap_c	C14H26O5P	14	78	1.28205	0.598291
pyr_c	C3H3O3	3	10	cpmp_c	C10H13N5O8P	10	28	3	1
pyr_c	C3H3O3	3	10	anhgm4p_c	C37H57N7O20	37	146	0.684932	0.844749
pyr_c	C3H3O3	3	10	3ohcoa_c	C27H40N7O18P3S	6	28	3.57143	0.714286
pyr_c	C3H3O3	3	10	gggagicolipa_c	C169H291N2O94P4	169	804	0.124378	0.700663
pyr_c	C3H3O3	3	10	dxylnt_p	C5H9O6	5	18	2.5	0.416667
pyr_c	C3H3O3	3	10	ohpb_c	C4H4O8P	4	12	7.5	1
pyr_c	C3H3O3	3	10	pa161_c	C35H63O8P1	35	194	0.515464	0.601375
pyr_c	C3H3O3	3	10	ru5p__D_c	C5H9O8P	5	20	5	0.833333
pyr_c	C3H3O3	3	10	23dhmb_c	C5H9O4	5	22	4.54545	0.757576
pyr_c	C3H3O3	3	10	pgp140_c	C34H65O13P2	34	188	0.531915	0.602837
pyr_c	C3H3O3	3	10	pgp161_c	C38H69O13P2	38	208	0.480769	0.608974
pyr_c	C3H3O3	3	10	ps180_c	C42H81N1O10P1	42	232	0.431034	0.603448
pyr_c	C3H3O3	3	10	lald__L_c	C3H6O2	3	14	7.14286	0.714286
pyr_c	C3H3O3	3	10	ugmd_c	C35H51N7O26P2	35	132	0.746269	0.870647
pyr_c	C3H3O3	3	10	6hmhpt_c	C7H9N5O2	7	18	4.28571	1
pyr_c	C3H3O3	3	10	ppcoa_c	C24H36N7O17P3S	3	14	7.14286	0.714286
pyr_c	C3H3O3	3	10	pe141_c	C33H62N1O8P1	33	180	0.555556	0.611111
pyr_c	C3H3O3	3	10	cpg160_c	C40H74O10P1	40	220	0.454545	0.606061
pyr_c	C3H3O3	3	10	ile__L_p	C6H13NO2	6	30	3.33333	0.666667
pyr_c	C3H3O3	3	10	acmanap_c	C8H14NO9P	8	32	3.125	0.833333
pyr_c	C3H3O3	3	10	hxan_p	C5H4N4O	5	10	6	1
pyr_c	C3H3O3	3	10	pran_c	C12H13NO9P	12	48	2.08333	0.833333
pyr_c	C3H3O3	3	10	gsn_c	C10H13N5O5	10	28	3	1
pyr_c	C3H3O3	3	10	ins_c	C10H12N4O5	10	30	3	1
pyr_c	C3H3O3	3	10	ura_c	C4H4N2O2	4	10	7.5	1
pyr_c	C3H3O3	3	10	LalaDgluMdap_e	C15H25N4O8	15	58	1.72414	0.862069
pyr_c	C3H3O3	3	10	gly_e	C2H5NO2	2	6	15	1
pyr_c	C3H3O3	3	10	oxam_c	C2H2NO3	2	2	15	1
pyr_c	C3H3O3	3	10	dha_p	C3H6O3	3	12	8.33333	0.833333
pyr_c	C3H3O3	3	10	cgly_p	C5H10N2O3S	5	24	4.16667	0.694444
pyr_c	C3H3O3	3	10	LalaDgluMdapDala_c	C18H30N5O9	18	70	1.42857	0.857143
pyr_c	C3H3O3	3	10	8aonn_c	C9H17NO3	9	44	2	0.6
pyr_c	C3H3O3	3	10	2hdecg3p_c	C19H38O7P1	19	106	0.943396	0.597484
pyr_c	C3H3O3	3	10	pdx5p_c	C8H10NO6P	8	34	2.94118	0.784314
pyr_c	C3H3O3	3	10	colipa_p	C176H303N2O100P4	176	832	0.120192	0.705128
pyr_c	C3H3O3	3	10	1agpg160_p	C22H44O9P1	22	120	0.833333	0.611111
pyr_c	C3H3O3	3	10	colipa_e	C176H303N2O100P4	176	832	0.120192	0.705128
pyr_c	C3H3O3	3	10	4abzglu_p	C12H12N2O5	12	46	2.17391	0.869565
pyr_c	C3H3O3	3	10	pe141_p	C33H62N1O8P1	33	180	0.555556	0.611111
pyr_c	C3H3O3	3	10	lipa_e	C110H196N2O39P2	110	568	0.176056	0.64554
pyr_c	C3H3O3	3	10	pe181_p	C41H78N1O8P1	41	228	0.438596	0.599415
pyr_c	C3H3O3	3	10	12dgr140_p	C31H60O5	31	174	0.574713	0.59387
pyr_c	C3H3O3	3	10	2hdecg3p_p	C19H38O7P1	19	106	0.943396	0.597484
pyr_c	C3H3O3	3	10	glcn_c	C6H11O7	6	22	4.54545	0.909091
pyr_c	C3H3O3	3	10	enlipa_e	C112H202N3O42P3	112	578	0.17301	0.645905
pyr_c	C3H3O3	3	10	mptamp_c	C20H22N10O12P2S2Cu	20	72	1.35135	0.900901
pyr_c	C3H3O3	3	10	paps_c	C10H11N5O13P2S	10	30	3	1
pyr_c	C3H3O3	3	10	utp_c	C9H11N2O15P3	9	30	3.125	0.9375
pyr_c	C3H3O3	3	10	dhor__S_c	C5H5N2O4	5	12	6	1
pyr_c	C3H3O3	3	10	glyc_e	C3H8O3	3	14	7.14286	0.714286
pyr_c	C3H3O3	3	10	adn_c	C10H13N5O4	10	30	3	1
pyr_c	C3H3O3	3	10	4mop_c	C6H9O3	6	28	3.57143	0.714286
pyr_c	C3H3O3	3	10	gal1p_c	C6H11O9P	6	24	4.16667	0.833333
pyr_c	C3H3O3	3	10	2me4p_c	C5H11O7P	5	24	4.16667	0.694444
pyr_c	C3H3O3	3	10	pg140_p	C34H66O10P1	34	188	0.531915	0.602837
pyr_c	C3H3O3	3	10	dann_c	C9H21N2O2	9	46	0.909091	0.272727
pyr_c	C3H3O3	3	10	tre_c	C12H22O11	12	48	2.08333	0.833333
pyr_c	C3H3O3	3	10	gdpmann_c	C16H23N5O16P2	6	24	4.16667	0.833333
pyr_c	C3H3O3	3	10	2h3oppan_c	C3H3O4	3	8	10	1
pyr_c	C3H3O3	3	10	hpyr_c	C3H3O4	3	8	10	1
pyr_c	C3H3O3	3	10	2agpg181_c	C24H46O9P1	24	130	0.769231	0.615385
pyr_c	C3H3O3	3	10	apg120_c	C42H80O11P	42	232	0.431034	0.603448
pyr_c	C3H3O3	3	10	apg160_c	C54H104O11P	54	304	0.328947	0.592105
pyr_c	C3H3O3	3	10	fdp_c	C6H10O12P2	6	24	4.16667	0.833333
pyr_c	C3H3O3	3	10	mthgxl_c	C3H4O2	3	12	8.33333	0.833333
pyr_c	C3H3O3	3	10	thym_e	C5H6N2O2	5	16	5.55556	0.925926
pyr_c	C3H3O3	3	10	dtmp_c	C10H13N2O8P	10	38	2.5	0.833333
pyr_c	C3H3O3	3	10	gdp_c	C10H12N5O11P2	10	28	3	1
pyr_c	C3H3O3	3	10	ins_p	C10H12N4O5	10	30	3	1
pyr_c	C3H3O3	3	10	man_c	C6H12O6	6	24	4.16667	0.833333
pyr_c	C3H3O3	3	10	uaagmda_c	C95H152N8O28P2	95	466	0.214592	0.679542
pyr_c	C3H3O3	3	10	acser_p	C5H9NO4	5	18	5.55556	0.925926
pyr_c	C3H3O3	3	10	cdpdodecg_c	C48H87N3O15P2	39	222	0.45045	0.585586
pyr_c	C3H3O3	3	10	ps140_c	C34H65N1O10P1	34	184	0.543478	0.615942
pyr_c	C3H3O3	3	10	12dgr160_c	C35H68O5	35	198	0.505051	0.589226
pyr_c	C3H3O3	3	10	2tdecg3p_c	C17H34O7P1	17	94	1.06383	0.602837
pyr_c	C3H3O3	3	10	glyald_e	C3H6O3	3	12	8.33333	0.833333
pyr_c	C3H3O3	3	10	12dgr181_c	C39H72O5	39	218	0.458716	0.59633
pyr_c	C3H3O3	3	10	indole_e	C8H7N	8	36	2.77778	0.740741
pyr_c	C3H3O3	3	10	2tdec7eg3p_c	C17H32O7P1	17	92	1.08696	0.615942
pyr_c	C3H3O3	3	10	bmocogdp_c	C40H44N20O27P4S4Mo	40	138	0.694444	0.925926
pyr_c	C3H3O3	3	10	pgp181_p	C42H77O13P2	42	232	0.431034	0.603448
pyr_c	C3H3O3	3	10	mththf_e	C5H10O5	5	20	5	0.833333
pyr_c	C3H3O3	3	10	dhptdp_c	C5H7O7P	5	20	5	0.833333
pyr_c	C3H3O3	3	10	cdigmp_c	C20H22N10O14P2	20	56	1.5	1
pyr_c	C3H3O3	3	10	uri_c	C9H12N2O6	9	30	3.125	0.9375
pyr_c	C3H3O3	3	10	dad_2_c	C10H13N5O3	10	32	3	1
pyr_c	C3H3O3	3	10	datp_c	C10H12N5O12P3	10	32	3	1
pyr_c	C3H3O3	3	10	3hhcoa_c	C27H42N7O18P3S	6	30	3.33333	0.666667
pyr_c	C3H3O3	3	10	puacgam_c	C8N1O5H14R	8	32	3.125	0.833333
pyr_c	C3H3O3	3	10	nadp_c	C21H25N7O17P3	21	72	1.35135	0.945946
pyr_c	C3H3O3	3	10	S2hglut_c	C5H6O5	5	18	5.55556	0.925926
pyr_c	C3H3O3	3	10	glyclt_p	C2H3O3	2	6	12.5	0.833333
pyr_c	C3H3O3	3	10	xtsn_p	C10H12N4O6	10	28	3	1
pyr_c	C3H3O3	3	10	glu__L_c	C5H8NO4	5	18	5.55556	0.925926
pyr_c	C3H3O3	3	10	g1p_c	C6H11O9P	6	24	4.16667	0.833333
pyr_c	C3H3O3	3	10	fum_c	C4H2O4	4	12	7.5	1
pyr_c	C3H3O3	3	10	akg_p	C5H4O5	5	16	6	1
pyr_c	C3H3O3	3	10	acorn_c	C7H14N2O3	7	30	3.33333	0.777778
pyr_c	C3H3O3	3	10	spmd_c	C7H22N3	7	38	1.38889	0.324074
pyr_c	C3H3O3	3	10	glu5sa_c	C5H9NO3	5	20	5	0.833333
pyr_c	C3H3O3	3	10	ile__L_c	C6H13NO2	6	30	3.33333	0.666667
pyr_c	C3H3O3	3	10	g3pg_e	C6H14O8P	6	28	3.57143	0.714286
pyr_c	C3H3O3	3	10	2dhp_c	C6H9O4	6	26	3.84615	0.769231
pyr_c	C3H3O3	3	10	ocACP_c	C19H35N2O8PRS	8	44	2.27273	0.606061
pyr_c	C3H3O3	3	10	ttdcea_p	C14H25O2	14	78	1.28205	0.598291
pyr_c	C3H3O3	3	10	3dhq_c	C7H9O6	7	26	3.84615	0.897436
pyr_c	C3H3O3	3	10	hisp_c	C6H11N3O4P	6	24	4.16667	0.833333
pyr_c	C3H3O3	3	10	aacoa_c	C25H36N7O18P3S	4	16	6.25	0.833333
pyr_c	C3H3O3	3	10	2agpe160_c	C21H44NO7P1	21	116	0.862069	0.603448
pyr_c	C3H3O3	3	10	hemeO_c	C49H56FeN4O5	49	235	0.409836	0.669399
pyr_c	C3H3O3	3	10	orn_e	C5H13N2O2	5	22	4.54545	0.757576
pyr_c	C3H3O3	3	10	kdo2lipid4_p	C84H148N2O37P2	84	420	0.238095	0.666667
pyr_c	C3H3O3	3	10	4abut_e	C4H9NO2	4	18	5.55556	0.740741
pyr_c	C3H3O3	3	10	athtp_c	C22H28N9O13P3S	22	86	0.704225	0.516432
pyr_c	C3H3O3	3	10	glu__L_e	C5H8NO4	5	18	5.55556	0.925926
pyr_c	C3H3O3	3	10	ppa_c	C3H5O2	3	14	7.14286	0.714286
pyr_c	C3H3O3	3	10	3ohodcoa_c	C39H64N7O18P3S	18	100	1	0.6
pyr_c	C3H3O3	3	10	2oph_c	C46H70O	46	252	0.396825	0.608466
pyr_c	C3H3O3	3	10	ckdo_c	C17H24N3O15P	17	60	1.6129	0.913978
pyr_c	C3H3O3	3	10	uamag_c	C28H39N5O23P2	28	104	0.943396	0.880503
pyr_c	C3H3O3	3	10	23dhbzs3_c	C30H28N3O16	30	108	0.917431	0.917431
pyr_c	C3H3O3	3	10	dhpt_c	C14H13N6O3	14	46	2.14286	1
pyr_c	C3H3O3	3	10	gmhep7p_c	C7H13O10P	7	28	3.57143	0.833333
pyr_c	C3H3O3	3	10	fad_p	C27H31N9O15P2	27	94	1.06383	0.957447
pyr_c	C3H3O3	3	10	od2coa_c	C39H64N7O17P3S	18	102	0.980392	0.588235
pyr_c	C3H3O3	3	10	idon__L_p	C6H11O7	6	22	4.54545	0.909091
pyr_c	C3H3O3	3	10	urea_p	CH4N2O	1	0	30	1
pyr_c	C3H3O3	3	10	rhmn_c	C6H11O6	6	24	4.16667	0.833333
pyr_c	C3H3O3	3	10	cbp_c	CH2NO5P	1	0	30	1
pyr_c	C3H3O3	3	10	agm_p	C5H16N4	5	22	4.54545	0.757576
pyr_c	C3H3O3	3	10	3mob_c	C5H7O3	5	22	4.54545	0.757576
pyr_c	C3H3O3	3	10	suchms_c	C8H12NO6	8	30	3.33333	0.888889
pyr_c	C3H3O3	3	10	gicolipa_c	C151H261N2O79P4	151	732	0.136612	0.687614
pyr_c	C3H3O3	3	10	dcyt_c	C9H13N3O4	9	32	2.94118	0.882353
pyr_c	C3H3O3	3	10	dc2coa_c	C31H48N7O17P3S	10	54	1.85185	0.617284
pyr_c	C3H3O3	3	10	2agpg120_p	C18H36O9P1	18	96	1.04167	0.625
pyr_c	C3H3O3	3	10	2agpg180_p	C24H48O9P1	24	132	0.757576	0.606061
pyr_c	C3H3O3	3	10	acglc__D_c	C8H14O7	8	32	3.125	0.833333
pyr_c	C3H3O3	3	10	eca3und_p	C127H198N9O52P2	127	590	0.169492	0.717514
pyr_c	C3H3O3	3	10	1agpe120_p	C17H36NO7P1	17	92	1.08696	0.615942
pyr_c	C3H3O3	3	10	acser_e	C5H9NO4	5	18	5.55556	0.925926
pyr_c	C3H3O3	3	10	dxylnt_e	C5H9O6	5	18	2.5	0.416667
pyr_c	C3H3O3	3	10	murein4p4p_p	C74H114N14O40	74	292	0.342466	0.844749
pyr_c	C3H3O3	3	10	tpalm2eACP_c	C27H49N2O8PRS	16	90	1.11111	0.592593
pyr_c	C3H3O3	3	10	3hpalmACP_c	C27H51N2O9PRS	16	90	1.11111	0.592593
pyr_c	C3H3O3	3	10	12dgr140_c	C31H60O5	31	174	0.574713	0.59387
pyr_c	C3H3O3	3	10	udpg_c	C15H22N2O17P2	6	24	4.16667	0.833333
pyr_c	C3H3O3	3	10	gln__L_c	C5H10N2O3	5	18	5.55556	0.925926
pyr_c	C3H3O3	3	10	pgp160_c	C38H73O13P2	38	212	0.471698	0.597484
pyr_c	C3H3O3	3	10	3c3hmp_c	C7H10O5	7	30	3.33333	0.777778
pyr_c	C3H3O3	3	10	apg161_c	C54H98O11P	54	298	0.33557	0.604027
pyr_c	C3H3O3	3	10	pe160_c	C37H74N1O8P1	37	208	0.480769	0.592949
pyr_c	C3H3O3	3	10	anth_c	C7H6NO2	7	28	3.57143	0.833333
pyr_c	C3H3O3	3	10	enlipa_p	C112H202N3O42P3	112	578	0.17301	0.645905
pyr_c	C3H3O3	3	10	pap_c	C10H11N5O10P2	10	30	2.63158	0.877193
pyr_c	C3H3O3	3	10	pg181_p	C42H78O10P1	42	232	0.431034	0.603448
pyr_c	C3H3O3	3	10	xmp_c	C10H11N4O9P	10	28	3	1
pyr_c	C3H3O3	3	10	r2hglut_c	C5H6O5	5	18	5.55556	0.925926
pyr_c	C3H3O3	3	10	ile__L_e	C6H13NO2	6	30	3.33333	0.666667
pyr_c	C3H3O3	3	10	nadhx__R_c	C21H29N7O15P2	21	74	1.31579	0.921053
pyr_c	C3H3O3	3	10	2omhmbl_c	C48H74O4	48	258	0.381679	0.610687
pyr_c	C3H3O3	3	10	uppg3_c	C40H36N4O16	40	160	0.625	0.833333
pyr_c	C3H3O3	3	10	3hocoa_c	C29H46N7O18P3S	8	42	2.38095	0.634921
pyr_c	C3H3O3	3	10	2cpr5p_c	C12H13NO9P	12	48	2.08333	0.833333
pyr_c	C3H3O3	3	10	uagmda_c	C87H139N7O23P2	87	434	0.230415	0.668203
pyr_c	C3H3O3	3	10	dcmp_c	C9H12N3O7P	9	32	2.94118	0.882353
pyr_c	C3H3O3	3	10	his__L_e	C6H9N3O2	6	20	5	1
pyr_c	C3H3O3	3	10	dgmp_c	C10H12N5O7P	10	30	3	1
pyr_c	C3H3O3	3	10	hxan_e	C5H4N4O	5	10	6	1
pyr_c	C3H3O3	3	10	adphep_DD_c	C17H25N5O16P2	7	28	3.57143	0.833333
pyr_c	C3H3O3	3	10	tyr__L_e	C9H11NO3	9	38	2.63158	0.789474
pyr_c	C3H3O3	3	10	2dmmq8_c	C50H70O2	50	266	0.373134	0.621891
pyr_c	C3H3O3	3	10	4adcho_c	C10H10NO5	10	38	2.63158	0.877193
pyr_c	C3H3O3	3	10	fmn_e	C17H19N4O9P	17	64	1.5625	0.885417
pyr_c	C3H3O3	3	10	cys__L_e	C3H7NO2S	3	18	5.55556	0.555556
pyr_c	C3H3O3	3	10	glyc3p_e	C3H7O6P	3	14	7.14286	0.714286
pyr_c	C3H3O3	3	10	ocdca_p	C18H35O2	18	104	0.961538	0.576923
pyr_c	C3H3O3	3	10	dtdp4aaddg_c	C18H27N3O15P2	18	72	1.35135	0.810811
pyr_c	C3H3O3	3	10	acon_T_c	C6H3O6	6	18	5	1
pyr_c	C3H3O3	3	10	anhgm4p_p	C37H57N7O20	37	146	0.684932	0.844749
pyr_c	C3H3O3	3	10	udpLa4n_c	C14H22N3O15P2	5	20	5	0.833333
pyr_c	C3H3O3	3	10	octeACP_c	C29H53N2O8PRS	18	102	0.980392	0.588235
pyr_c	C3H3O3	3	10	gtspmd_c	C17H36N6O5S	17	80	0.877193	0.497076
pyr_c	C3H3O3	3	10	3hhexACP_c	C17H31N2O9PRS	6	30	3.33333	0.666667
pyr_c	C3H3O3	3	10	acolipa_p	C181H314N3O103P4	181	852	0.117371	0.708138
pyr_c	C3H3O3	3	10	cys__L_p	C3H7NO2S	3	18	5.55556	0.555556
pyr_c	C3H3O3	3	10	ps161_c	C38H69N1O10P1	38	204	0.490196	0.620915
pyr_c	C3H3O3	3	10	t3c5ddeceACP_c	C23H39N2O8PRS	12	64	1.5625	0.625
pyr_c	C3H3O3	3	10	ps120_c	C30H57N1O10P1	30	160	0.625	0.625
pyr_c	C3H3O3	3	10	12dgr161_p	C35H64O5	35	194	0.515464	0.601375
pyr_c	C3H3O3	3	10	orn_p	C5H13N2O2	5	22	4.54545	0.757576
pyr_c	C3H3O3	3	10	pa181_p	C39H71O8P1	39	218	0.458716	0.59633
pyr_c	C3H3O3	3	10	12dgr120_p	C27H52O5	27	150	0.666667	0.6
pyr_c	C3H3O3	3	10	asp__L_p	C4H6NO4	4	12	7.5	1
pyr_c	C3H3O3	3	10	2agpe160_p	C21H44NO7P1	21	116	0.862069	0.603448
pyr_c	C3H3O3	3	10	2agpg140_c	C20H40O9P1	20	108	0.925926	0.617284
pyr_c	C3H3O3	3	10	1hdecg3p_p	C19H37O7P1	19	106	0.943396	0.597484
pyr_c	C3H3O3	3	10	pro__L_p	C5H9NO2	5	22	4.54545	0.757576
pyr_c	C3H3O3	3	10	ttdcap_c	C14H28O5P	14	80	1.25	0.583333
pyr_c	C3H3O3	3	10	5dglcn_p	C6H9O7	6	20	5	1
pyr_c	C3H3O3	3	10	fad_e	C27H31N9O15P2	27	94	1.06383	0.957447
pyr_c	C3H3O3	3	10	fmn_p	C17H19N4O9P	17	64	1.5625	0.885417
pyr_c	C3H3O3	3	10	dhptdd_c	C5H7O7P	5	20	5	0.833333
pyr_c	C3H3O3	3	10	epmeACP_c	C19H31N2O10PRS	8	36	2.77778	0.740741
pyr_c	C3H3O3	3	10	mococdp_c	C19H22N8O15P2S2Mo	19	68	1.31579	0.833333
pyr_c	C3H3O3	3	10	ala__L_c	C3H7NO2	3	12	8.33333	0.833333
pyr_c	C3H3O3	3	10	alaala_c	C6H12N2O3	6	24	4.16667	0.833333
pyr_c	C3H3O3	3	10	anhgm3p_p	C34H52N6O19	34	134	0.746269	0.845771
pyr_c	C3H3O3	3	10	spmd_p	C7H22N3	7	38	1.38889	0.324074
pyr_c	C3H3O3	3	10	phe__L_c	C9H11NO2	9	40	2.5	0.75
pyr_c	C3H3O3	3	10	anhm4p_c	C29H44N6O15	29	114	0.877193	0.847953
pyr_c	C3H3O3	3	10	15dap_c	C5H16N2	5	28	3.57143	0.595238
pyr_c	C3H3O3	3	10	ser__D_c	C3H7NO3	3	10	10	1
pyr_c	C3H3O3	3	10	udcpp_p	C55H89O4P	55	308	0.186567	0.34204
pyr_c	C3H3O3	3	10	mlthf_c	C20H21N7O6	1	4	25	0.833333
pyr_c	C3H3O3	3	10	anhgm_c	C19H29N2O12	19	76	1.31579	0.833333
pyr_c	C3H3O3	3	10	frdp_c	C15H25O7P2	15	84	1.19048	0.595238
pyr_c	C3H3O3	3	10	pant__R_c	C6H11O4	6	28	3.57143	0.714286
pyr_c	C3H3O3	3	10	LalaDgluMdapDala_p	C18H30N5O9	18	70	1.42857	0.857143
pyr_c	C3H3O3	3	10	mercppyr_c	C3H3O3S	3	16	6.25	0.625
pyr_c	C3H3O3	3	10	cytd_e	C9H13N3O5	9	30	3.125	0.9375
pyr_c	C3H3O3	3	10	2dmmql8_c	C50H72O2	50	268	0.373134	0.621891
pyr_c	C3H3O3	3	10	t3c7mrseACP_c	C25H43N2O8PRS	14	76	1.31579	0.614035
pyr_c	C3H3O3	3	10	g3pe_c	C5H14NO6P	5	24	4.16667	0.694444
pyr_c	C3H3O3	3	10	t3c11vaceACP_c	C29H51N2O8PRS	18	100	1	0.6
pyr_c	C3H3O3	3	10	glyclt_e	C2H3O3	2	6	12.5	0.833333
pyr_c	C3H3O3	3	10	pg180_c	C42H82O10P1	42	236	0.423729	0.59322
pyr_c	C3H3O3	3	10	12ppd__S_e	C3H8O2	3	16	6.25	0.625
pyr_c	C3H3O3	3	10	cdpdodec11eg_c	C48H83N3O15P2	39	218	0.458716	0.59633
pyr_c	C3H3O3	3	10	1pyr5c_c	C5H6NO2	5	20	5	0.833333
pyr_c	C3H3O3	3	10	1agpe160_p	C21H44NO7P1	21	116	0.862069	0.603448
pyr_c	C3H3O3	3	10	pgp120_p	C30H57O13P2	30	164	0.609756	0.609756
pyr_c	C3H3O3	3	10	1agpg180_p	C24H48O9P1	24	132	0.757576	0.606061
pyr_c	C3H3O3	3	10	colipap_e	C176H303N2O103P5	176	832	0.0943396	0.553459
pyr_c	C3H3O3	3	10	acald_p	C2H4O	2	10	10	0.666667
pyr_c	C3H3O3	3	10	gly_p	C2H5NO2	2	6	15	1
pyr_c	C3H3O3	3	10	dhgly_c	C2H2NO2	2	4	1.66667	0.111111	5drib and 4crsol
pyr_c	C3H3O3	3	10	lipopb_c	C8H13OS2	8	54	0.42735	0.11396	btn，meoh
pyr_c	C3H3O3	3	10	2ippm_c	C7H8O4	7	30	3.33333	0.777778
pyr_c	C3H3O3	3	10	3psme_c	C10H9O10P	10	38	2.63158	0.877193
pyr_c	C3H3O3	3	10	imacp_c	C6H7N2O5P	6	22	4.54545	0.909091
pyr_c	C3H3O3	3	10	3c2hmp_c	C7H10O5	7	30	3.33333	0.777778
pyr_c	C3H3O3	3	10	xan_e	C5H4N4O2	5	8	6	1
pyr_c	C3H3O3	3	10	udpLa4fn_c	C15H21N3O16P2	6	22	4.54545	0.909091
pyr_c	C3H3O3	3	10	pser__L_c	C3H6NO6P	3	10	10	1
pyr_c	C3H3O3	3	10	4abut_c	C4H9NO2	4	18	5.55556	0.740741
pyr_c	C3H3O3	3	10	ocdcaACP_c	C29H55N2O8PRS	18	104	0.961538	0.576923
pyr_c	C3H3O3	3	10	pg160_c	C38H74O10P1	38	212	0.471698	0.597484
pyr_c	C3H3O3	3	10	gmp_c	C10H12N5O8P	10	28	3	1
pyr_c	C3H3O3	3	10	12dgr120_c	C27H52O5	27	150	0.666667	0.6
pyr_c	C3H3O3	3	10	uama_c	C23H33N4O20P2	23	86	1.13636	0.871212
pyr_c	C3H3O3	3	10	trp__L_p	C11H12N2O2	11	46	2.17391	0.797101
pyr_c	C3H3O3	3	10	gua_c	C5H5N5O	5	8	6	1
pyr_c	C3H3O3	3	10	pa160_p	C35H67O8P1	35	198	0.505051	0.589226
pyr_c	C3H3O3	3	10	udcpdp_c	C55H89O7P2	55	308	0.324675	0.595238
pyr_c	C3H3O3	3	10	2odec11eg3p_c	C21H40O7P1	21	116	0.862069	0.603448
pyr_c	C3H3O3	3	10	glu__D_c	C5H8NO4	5	18	5.55556	0.925926
pyr_c	C3H3O3	3	10	12ppd__R_p	C3H8O2	3	16	6.25	0.625
pyr_c	C3H3O3	3	10	3ophb_c	C47H69O3	47	252	0.396825	0.621693
pyr_c	C3H3O3	3	10	kdo2lipid4_e	C84H148N2O37P2	84	420	0.238095	0.666667
pyr_c	C3H3O3	3	10	pmtcoa_c	C37H62N7O17P3S	16	92	1.08696	0.57971
pyr_c	C3H3O3	3	10	3dhsk_c	C7H7O5	7	26	3.84615	0.897436
pyr_c	C3H3O3	3	10	acACP_c	C13H23N2O8PRS	2	8	12.5	0.833333
pyr_c	C3H3O3	3	10	kphphhlipa_c	C139H241N2O70P4	139	682	0.146628	0.679374
pyr_c	C3H3O3	3	10	5pg35pg_c	C20H23N10O15P2	20	56	1.5	1
pyr_c	C3H3O3	3	10	udpgalfur_c	C15H22N2O17P2	6	24	4.16667	0.833333
pyr_c	C3H3O3	3	10	gagicolipa_c	C157H271N2O84P4	157	756	0.132275	0.69224
pyr_c	C3H3O3	3	10	feenter_p	C30H27FeN3O15	30	108	0.925926	0.925926
pyr_c	C3H3O3	3	10	ala__D_c	C3H7NO2	3	12	8.33333	0.833333
pyr_c	C3H3O3	3	10	alac__S_c	C5H7O4	5	20	5	0.833333
pyr_c	C3H3O3	3	10	2amsa_c	C3H5NO3	3	8	10	1
pyr_c	C3H3O3	3	10	pa161_p	C35H63O8P1	35	194	0.515464	0.601375
pyr_c	C3H3O3	3	10	dcdp_c	C9H12N3O10P2	9	32	2.94118	0.882353
pyr_c	C3H3O3	3	10	db4p_c	C4H7O6P	4	18	5.55556	0.740741
pyr_c	C3H3O3	3	10	nmn_c	C11H14N2O8P	11	42	2.27273	0.833333
pyr_c	C3H3O3	3	10	gly_c	C2H5NO2	2	6	15	1
pyr_c	C3H3O3	3	10	LalaDglu_c	C8H13N2O5	8	30	3.33333	0.888889
pyr_c	C3H3O3	3	10	malcoa_c	C24H33N7O19P3S	3	8	10	1
pyr_c	C3H3O3	3	10	gal_c	C6H12O6	6	24	4.16667	0.833333
pyr_c	C3H3O3	3	10	phom_c	C4H8NO6P	4	16	6.25	0.833333
pyr_c	C3H3O3	3	10	indole_p	C8H7N	8	36	2.77778	0.740741
pyr_c	C3H3O3	3	10	3odcoa_c	C31H48N7O18P3S	10	52	1.92308	0.641026
pyr_c	C3H3O3	3	10	fmnh2_c	C17H21N4O9P	17	66	1.51515	0.858586
pyr_c	C3H3O3	3	10	ugmda_c	C41H61N9O28P2	41	156	0.632911	0.864979
pyr_c	C3H3O3	3	10	12dgr161_c	C35H64O5	35	194	0.515464	0.601375
pyr_c	C3H3O3	3	10	idp_c	C10H11N4O11P2	10	30	3	1
pyr_c	C3H3O3	3	10	gslnt_c	C10H16N3O6SSe	10	42	2.17391	0.724638
pyr_c	C3H3O3	3	10	ahdt_c	C9H12N5O13P3	9	26	3.33333	1
pyr_c	C3H3O3	3	10	uLa4n_c	C60H100N1O7P1	60	328	0.304878	0.609756
pyr_c	C3H3O3	3	10	ps181_c	C42H77N1O10P1	42	228	0.438596	0.614035
pyr_c	C3H3O3	3	10	f6p_c	C6H11O9P	6	24	4.16667	0.833333
pyr_c	C3H3O3	3	10	pgp140_p	C34H65O13P2	34	188	0.531915	0.602837
pyr_c	C3H3O3	3	10	uacmamu_c	C17H22N3O18P2	8	28	3.57143	0.952381
pyr_c	C3H3O3	3	10	ametam_c	C14H24N6O3S	14	60	1.66667	0.777778
pyr_c	C3H3O3	3	10	hxcoa_c	C27H42N7O17P3S	6	32	3.125	0.625
pyr_c	C3H3O3	3	10	2agpg141_c	C20H38O9P1	20	106	0.943396	0.628931
pyr_c	C3H3O3	3	10	2agpg161_c	C22H42O9P1	22	118	0.847458	0.621469
pyr_c	C3H3O3	3	10	pphn_c	C10H8O6	10	38	2.63158	0.877193
pyr_c	C3H3O3	3	10	ura_p	C4H4N2O2	4	10	7.5	1
pyr_c	C3H3O3	3	10	prlp_c	C15H21N5O15P2	15	50	2	1
pyr_c	C3H3O3	3	10	2ddara_c	C5H7O5	5	18	2.5	0.416667
pyr_c	C3H3O3	3	10	2mahmp_c	C6H8N3O7P2	6	22	4.54545	0.909091
pyr_c	C3H3O3	3	10	s7p_c	C7H13O10P	7	28	3.57143	0.833333
pyr_c	C3H3O3	3	10	prfp_c	C15H21N5O15P2	15	50	2	1
pyr_c	C3H3O3	3	10	murein5p5p5p_p	C120H186N24O63	120	474	0.21097	0.843882
pyr_c	C3H3O3	3	10	nicrnt_c	C11H12NO9P	11	42	2.27273	0.833333
pyr_c	C3H3O3	3	10	murein4px4p_p	C74H112N14O39	74	292	0.342466	0.844749
pyr_c	C3H3O3	3	10	tmrs2eACP_c	C25H45N2O8PRS	14	78	1.28205	0.598291
pyr_c	C3H3O3	3	10	pe180_c	C41H82N1O8P1	41	232	0.431034	0.58908
pyr_c	C3H3O3	3	10	kdo8p_c	C8H12O11P	8	30	3.33333	0.888889
pyr_c	C3H3O3	3	10	succ_e	C4H4O4	4	14	7.14286	0.952381
pyr_c	C3H3O3	3	10	ser__L_e	C3H7NO3	3	10	10	1
pyr_c	C3H3O3	3	10	cpg180_c	C44H82O10P1	44	244	0.409836	0.601093
pyr_c	C3H3O3	3	10	mql8_c	C51H74O2	51	274	0.364964	0.620438
pyr_c	C3H3O3	3	10	pg120_p	C30H58O10P1	30	164	0.609756	0.609756
pyr_c	C3H3O3	3	10	amob_c	C15H19N5O6S	15	58	0.909091	0.454545
pyr_c	C3H3O3	3	10	xtsn_e	C10H12N4O6	10	28	3	1
pyr_c	C3H3O3	3	10	2hdec9eg3p_c	C19H36O7P1	19	104	0.961538	0.608974
pyr_c	C3H3O3	3	10	5dglcn_c	C6H9O7	6	20	5	1
pyr_c	C3H3O3	3	10	mmcoa__S_c	C25H35N7O19P3S	4	14	0.980392	0.130719	hco3
pyr_c	C3H3O3	3	10	glyc__R_c	C3H5O4	3	10	10	1
pyr_c	C3H3O3	3	10	g6p_c	C6H11O9P	6	24	4.16667	0.833333
pyr_c	C3H3O3	3	10	N1aspmd_c	C9H23N3O	9	46	1.25	0.375
pyr_c	C3H3O3	3	10	methf_c	C20H20N7O6	1	2	30	1
pyr_c	C3H3O3	3	10	ddcaACP_c	C23H43N2O8PRS	12	68	1.47059	0.588235
pyr_c	C3H3O3	3	10	mnl1p_c	C6H13O9P	6	26	3.84615	0.769231
pyr_c	C3H3O3	3	10	agm_c	C5H16N4	5	22	4.54545	0.757576
pyr_c	C3H3O3	3	10	ala__L_p	C3H7NO2	3	12	8.33333	0.833333
pyr_c	C3H3O3	3	10	prpp_c	C5H8O14P3	5	20	5	0.833333
pyr_c	C3H3O3	3	10	all6p_c	C6H11O9P	6	24	4.16667	0.833333
pyr_c	C3H3O3	3	10	allul6p_c	C6H11O9P	6	24	4.16667	0.833333
pyr_c	C3H3O3	3	10	histd_c	C6H12N3O	6	24	4.16667	0.833333
pyr_c	C3H3O3	3	10	for_p	CH1O2	1	2	30	1
pyr_c	C3H3O3	3	10	orot_c	C5H3N2O4	5	10	6	1
pyr_c	C3H3O3	3	10	damp_c	C10H12N5O6P	10	32	3	1
pyr_c	C3H3O3	3	10	fmn_c	C17H19N4O9P	17	64	1.5625	0.885417
pyr_c	C3H3O3	3	10	3oddcoa_c	C33H52N7O18P3S	12	64	1.5625	0.625
pyr_c	C3H3O3	3	10	phe__L_p	C9H11NO2	9	40	2.5	0.75
pyr_c	C3H3O3	3	10	g3pg_p	C6H14O8P	6	28	3.57143	0.714286
pyr_c	C3H3O3	3	10	ppgpp_c	C10H11N5O17P4	10	28	3	1
pyr_c	C3H3O3	3	10	ins_e	C10H12N4O5	10	30	3	1
pyr_c	C3H3O3	3	10	q8_c	C49H74O4	49	262	0.373134	0.609453
pyr_c	C3H3O3	3	10	orn_c	C5H13N2O2	5	22	4.54545	0.757576
pyr_c	C3H3O3	3	10	stcoa_c	C39H66N7O17P3S	18	104	0.961538	0.576923
pyr_c	C3H3O3	3	10	2ombzl_c	C47H72O3	47	254	0.387597	0.607235
pyr_c	C3H3O3	3	10	murein5px4p_p	C77H117N15O40	77	304	0.328947	0.844298
pyr_c	C3H3O3	3	10	dcaACP_c	C21H39N2O8PRS	10	56	1.78571	0.595238
pyr_c	C3H3O3	3	10	etha_c	C2H8NO	2	10	10	0.666667
pyr_c	C3H3O3	3	10	3hcddec5eACP_c	C23H41N2O9PRS	12	64	1.5625	0.625
pyr_c	C3H3O3	3	10	2agpg140_p	C20H40O9P1	20	108	0.925926	0.617284
pyr_c	C3H3O3	3	10	tddec2eACP_c	C23H41N2O8PRS	12	66	1.51515	0.606061
pyr_c	C3H3O3	3	10	hdca_c	C16H31O2	16	92	1.08696	0.57971
pyr_c	C3H3O3	3	10	1agpe180_p	C23H48NO7P1	23	128	0.78125	0.598958
pyr_c	C3H3O3	3	10	fgam_c	C8H13N2O9P	8	28	3.57143	0.952381
pyr_c	C3H3O3	3	10	pe180_p	C41H82N1O8P1	41	232	0.431034	0.58908
pyr_c	C3H3O3	3	10	1agpg141_p	C20H38O9P1	20	106	0.943396	0.628931
pyr_c	C3H3O3	3	10	2agpe181_c	C23H46NO7P1	23	126	0.793651	0.608466
pyr_c	C3H3O3	3	10	dd2coa_c	C33H52N7O17P3S	12	66	1.51515	0.606061
pyr_c	C3H3O3	3	10	iasp_c	C4H3NO4	4	10	7.5	1
pyr_c	C3H3O3	3	10	3hpp_e	C3H5O3	3	12	5.55556	0.555556
pyr_c	C3H3O3	3	10	nadphx__R_c	C21H28N7O18P3	21	74	1.31579	0.921053
pyr_c	C3H3O3	3	10	opmeACP_c	C19H31N2O11PRS	8	34	2.94118	0.784314
pyr_c	C3H3O3	3	10	meoh_p	CH4O1	1	6	2	0.0666667	8aonn
pyr_c	C3H3O3	3	10	bwco1gdp_c	C30H32N15O20P3S4W	30	110	0.862069	0.862069
pyr_c	C3H3O3	3	10	cit_c	C6H5O7	6	18	5	1
pyr_c	C3H3O3	3	10	skm5p_c	C7H8O8P	7	28	3.57143	0.833333
pyr_c	C3H3O3	3	10	oaa_c	C4H2O5	4	10	7.5	1
pyr_c	C3H3O3	3	10	td2coa_c	C35H56N7O17P3S	14	78	1.28205	0.598291
pyr_c	C3H3O3	3	10	acmet_c	C7H12NO3S	7	38	2.63158	0.614035
pyr_c	C3H3O3	3	10	nadhx__S_c	C21H29N7O15P2	21	74	1.31579	0.921053
pyr_c	C3H3O3	3	10	tre6p_c	C12H21O14P	12	48	2.08333	0.833333
pyr_c	C3H3O3	3	10	23dhmp_c	C6H11O4	6	28	3.57143	0.714286
pyr_c	C3H3O3	3	10	man6p_c	C6H11O9P	6	24	4.16667	0.833333
pyr_c	C3H3O3	3	10	hmbil_c	C40H38N4O17	40	160	0.625	0.833333
pyr_c	C3H3O3	3	10	fprica_c	C10H13N4O9P	10	30	3	1
pyr_c	C3H3O3	3	10	ara5p_c	C5H9O8P	5	20	5	0.833333
pyr_c	C3H3O3	3	10	dtdprmn_c	C16H24N2O15P2	16	64	1.51515	0.808081
pyr_c	C3H3O3	3	10	kdo_c	C8H13O8	8	30	3.33333	0.888889
pyr_c	C3H3O3	3	10	glcn_e	C6H11O7	6	22	4.54545	0.909091
pyr_c	C3H3O3	3	10	lipidA_c	C68H126N2O23P2	68	360	0.277778	0.62963
pyr_c	C3H3O3	3	10	glucys_c	C8H13N2O5S	8	36	2.77778	0.740741
pyr_c	C3H3O3	3	10	2omph_c	C47H72O2	47	256	0.390625	0.611979
pyr_c	C3H3O3	3	10	sbt6p_c	C6H13O9P	6	26	3.84615	0.769231
pyr_c	C3H3O3	3	10	scl_c	C42H39N4O16	42	170	0.588235	0.823529
pyr_c	C3H3O3	3	10	pppg9_c	C34H38N4O4	34	156	0.625	0.708333
pyr_c	C3H3O3	3	10	csn_c	C4H5N3O	4	10	7.5	1
pyr_c	C3H3O3	3	10	ac_p	C2H3O2	2	8	12.5	0.833333
pyr_c	C3H3O3	3	10	cgly_e	C5H10N2O3S	5	24	4.16667	0.694444
pyr_c	C3H3O3	3	10	gmhep1p_c	C7H13O10P	7	28	3.57143	0.833333
pyr_c	C3H3O3	3	10	ttdcea_c	C14H25O2	14	78	1.28205	0.598291
pyr_c	C3H3O3	3	10	enter_p	C30H27N3O15	30	108	0.925926	0.925926
pyr_c	C3H3O3	3	10	murein5px4px4p_p	C114H172N22O59	114	450	0.222222	0.844444
pyr_c	C3H3O3	3	10	1ddecg3p_c	C15H29O7P1	15	82	1.21951	0.609756
pyr_c	C3H3O3	3	10	pg141_c	C34H62O10P1	34	184	0.543478	0.615942
pyr_c	C3H3O3	3	10	pa120_c	C27H51O8P1	27	150	0.666667	0.6
pyr_c	C3H3O3	3	10	pe161_p	C37H70N1O8P1	37	204	0.490196	0.604575
pyr_c	C3H3O3	3	10	2agpe161_c	C21H42NO7P1	21	114	0.877193	0.614035
pyr_c	C3H3O3	3	10	pg180_p	C42H82O10P1	42	236	0.423729	0.59322
pyr_c	C3H3O3	3	10	2odec11eg3p_p	C21H40O7P1	21	116	0.862069	0.603448
pyr_c	C3H3O3	3	10	12ppd__R_e	C3H8O2	3	16	6.25	0.625
pyr_c	C3H3O3	3	10	forcoa_c	C22H32N7O17P3S	1	2	30	1
pyr_c	C3H3O3	3	10	1agpe140_p	C19H40NO7P1	19	104	0.961538	0.608974
pyr_c	C3H3O3	3	10	murein5p3p_p	C74H114N14O40	74	292	0.342466	0.844749
pyr_c	C3H3O3	3	10	pa180_c	C39H75O8P1	39	222	0.45045	0.585586
pyr_c	C3H3O3	3	10	his__L_c	C6H9N3O2	6	20	5	1
pyr_c	C3H3O3	3	10	didp_c	C10H11N4O10P2	10	32	3	1
pyr_c	C3H3O3	3	10	ribflv_c	C17H20N4O6	17	64	1.5625	0.885417
pyr_c	C3H3O3	3	10	pg161_p	C38H70O10P1	38	208	0.480769	0.608974
pyr_c	C3H3O3	3	10	lac__L_e	C3H5O3	3	12	8.33333	0.833333
pyr_c	C3H3O3	3	10	6pgl_c	C6H9O9P	6	22	4.54545	0.909091
pyr_c	C3H3O3	3	10	2agpg141_p	C20H38O9P1	20	106	0.943396	0.628931
pyr_c	C3H3O3	3	10	ptrc_c	C4H14N2	4	22	4.54545	0.606061
pyr_c	C3H3O3	3	10	2dda7p_c	C7H10O10P	7	26	3.84615	0.897436
pyr_c	C3H3O3	3	10	itp_c	C10H11N4O14P3	10	30	3	1
pyr_c	C3H3O3	3	10	1hdec9eg3p_p	C19H35O7P1	19	104	0.961538	0.608974
pyr_c	C3H3O3	3	10	2mcit_c	C7H7O7	7	24	4.16667	0.972222
pyr_c	C3H3O3	3	10	sl2a6o_c	C11H12NO8	11	40	2.5	0.916667
pyr_c	C3H3O3	3	10	cmp_c	C9H12N3O8P	9	30	3.125	0.9375
pyr_c	C3H3O3	3	10	dtdpglu_c	C16H24N2O16P2	16	62	1.5625	0.833333
pyr_c	C3H3O3	3	10	gtp_c	C10H12N5O14P3	10	28	3	1
pyr_c	C3H3O3	3	10	uacgam_c	C17H25N3O17P2	8	32	3.125	0.833333
pyr_c	C3H3O3	3	10	uaccg_c	C20H26N3O19P2	11	42	2.38095	0.873016
pyr_c	C3H3O3	3	10	lipidAds_c	C68H127N2O20P	68	360	0.277778	0.62963
pyr_c	C3H3O3	3	10	h2mb4p_c	C5H9O8P2	5	26	3.84615	0.641026
pyr_c	C3H3O3	3	10	fc1p_c	C6H11O8P	6	26	3.84615	0.769231
pyr_c	C3H3O3	3	10	btn_c	C10H15N2O3S	10	50	0.735294	0.245098
pyr_c	C3H3O3	3	10	succ_c	C4H4O4	4	14	7.14286	0.952381
pyr_c	C3H3O3	3	10	gam6p_c	C6H13NO8P	6	24	4.16667	0.833333
pyr_c	C3H3O3	3	10	aps_c	C10H12N5O10PS	10	30	3	1
pyr_c	C3H3O3	3	10	arg__L_p	C6H15N4O2	6	22	4.54545	0.909091
pyr_c	C3H3O3	3	10	thdp_c	C7H7NO4	7	26	3.84615	0.897436
pyr_c	C3H3O3	3	10	pe140_c	C33H66N1O8P1	33	184	0.543478	0.597826
pyr_c	C3H3O3	3	10	pgp120_c	C30H57O13P2	30	164	0.609756	0.609756
pyr_c	C3H3O3	3	10	cdp_c	C9H12N3O11P2	9	30	3.125	0.9375
pyr_c	C3H3O3	3	10	clpn180_p	C81H156O17P2	81	458	0.218341	0.58952
pyr_c	C3H3O3	3	10	ipdp_c	C5H9O7P2	5	28	3.57143	0.595238
pyr_c	C3H3O3	3	10	lac__L_p	C3H5O3	3	12	8.33333	0.833333
pyr_c	C3H3O3	3	10	2agpe180_p	C23H48NO7P1	23	128	0.78125	0.598958
pyr_c	C3H3O3	3	10	ppbng_c	C10H13N2O4	10	40	2.5	0.833333
pyr_c	C3H3O3	3	10	meoh_c	CH4O1	1	6	2	0.0666667	8aonn
pyr_c	C3H3O3	3	10	metsox_R__L_c	C5H11NO3S	5	28	3.125	0.520833
pyr_c	C3H3O3	3	10	pheme_c	C34H30FeN4O4	34	151	0.625	0.708333
pyr_c	C3H3O3	3	10	gua_e	C5H5N5O	5	8	6	1
pyr_c	C3H3O3	3	10	4hthr_c	C4H9NO4	4	14	2.72727	0.363636
pyr_c	C3H3O3	3	10	12ppd__S_c	C3H8O2	3	16	6.25	0.625
pyr_c	C3H3O3	3	10	glyc__R_e	C3H5O4	3	10	10	1
pyr_c	C3H3O3	3	10	2ohph_c	C46H70O2	46	250	0.4	0.613333
pyr_c	C3H3O3	3	10	eca4colipa_e	C272H447N14O160P4	272	1208	0.0827815	0.750552
pyr_c	C3H3O3	3	10	sucglu_c	C9H10NO7	9	32	3.125	0.9375
pyr_c	C3H3O3	3	10	hom__L_p	C4H9NO3	4	16	6.25	0.833333
pyr_c	C3H3O3	3	10	nadph_c	C21H26N7O17P3	21	74	1.31579	0.921053
pyr_c	C3H3O3	3	10	acglu_c	C7H9NO5	7	26	3.84615	0.897436
pyr_c	C3H3O3	3	10	3hddecACP_c	C23H43N2O9PRS	12	66	1.51515	0.606061
pyr_c	C3H3O3	3	10	2obut_c	C4H5O3	4	16	6.25	0.833333
pyr_c	C3H3O3	3	10	dtdp4d6dm_c	C16H22N2O15P2	16	62	1.5625	0.833333
pyr_c	C3H3O3	3	10	dmpp_c	C5H9O7P2	5	28	3.57143	0.595238
pyr_c	C3H3O3	3	10	cddec5eACP_c	C23H41N2O8PRS	12	66	1.51515	0.606061
pyr_c	C3H3O3	3	10	gthrd_p	C10H16N3O6S	10	42	2.38095	0.793651
pyr_c	C3H3O3	3	10	1odec11eg3p_p	C21H39O7P1	21	116	0.862069	0.603448
pyr_c	C3H3O3	3	10	rbflvrd_c	C17H22N4O6	17	66	1.51515	0.858586
pyr_c	C3H3O3	3	10	sucarg_c	C10H17N4O5	10	36	2.77778	0.925926
pyr_c	C3H3O3	3	10	tagdp__D_c	C6H10O12P2	6	24	4.16667	0.833333
pyr_c	C3H3O3	3	10	cxsam_c	C16H22N6O7S	16	60	1.02041	0.544218
pyr_c	C3H3O3	3	10	gsn_p	C10H13N5O5	10	28	3	1
pyr_c	C3H3O3	3	10	dnad_c	C21H24N6O15P2	21	72	1.35135	0.945946
pyr_c	C3H3O3	3	10	glyc_c	C3H8O3	3	14	7.14286	0.714286
pyr_c	C3H3O3	3	10	val__L_c	C5H11NO2	5	24	4.16667	0.694444
pyr_c	C3H3O3	3	10	pro__L_c	C5H9NO2	5	22	4.54545	0.757576
pyr_c	C3H3O3	3	10	ddca_p	C12H23O2	12	68	1.47059	0.588235
pyr_c	C3H3O3	3	10	cbasp_c	C5H6N2O5	5	12	6	1
pyr_c	C3H3O3	3	10	mqn8_c	C51H72O2	51	272	0.364964	0.620438
pyr_c	C3H3O3	3	10	lac__D_p	C3H5O3	3	12	8.33333	0.833333
pyr_c	C3H3O3	3	10	ala__D_p	C3H7NO2	3	12	8.33333	0.833333
pyr_c	C3H3O3	3	10	malACP_c	C14H22N2O10PRS	3	8	10	1
pyr_c	C3H3O3	3	10	lipa_cold_c	C114H202N2O39P2	114	590	0.169492	0.644068
pyr_c	C3H3O3	3	10	ptrc_e	C4H14N2	4	22	4.54545	0.606061
pyr_c	C3H3O3	3	10	hxa_e	C6H11O2	6	32	3.125	0.625
pyr_c	C3H3O3	3	10	leu__L_p	C6H13NO2	6	30	3.33333	0.666667
pyr_c	C3H3O3	3	10	3hdecACP_c	C21H39N2O9PRS	10	54	1.85185	0.617284
pyr_c	C3H3O3	3	10	cdec3eACP_c	C21H37N2O8PRS	10	54	1.85185	0.617284
pyr_c	C3H3O3	3	10	3hcmrs7eACP_c	C25H45N2O9PRS	14	76	1.31579	0.614035
pyr_c	C3H3O3	3	10	glu__L_p	C5H8NO4	5	18	5.55556	0.925926
pyr_c	C3H3O3	3	10	pe161_c	C37H70N1O8P1	37	204	0.490196	0.604575
pyr_c	C3H3O3	3	10	2odecg3p_p	C21H42O7P1	21	118	0.847458	0.59322
pyr_c	C3H3O3	3	10	1tdecg3p_p	C17H33O7P1	17	94	1.06383	0.602837
pyr_c	C3H3O3	3	10	anhgm_p	C19H29N2O12	19	76	1.31579	0.833333
pyr_c	C3H3O3	3	10	udpLa4o_c	C14H18N2O16P2	5	18	5.55556	0.925926
pyr_c	C3H3O3	3	10	unagamuf_p	C79H126N3O22P2	79	402	0.248756	0.655058
pyr_c	C3H3O3	3	10	3oddecACP_c	C23H41N2O9PRS	12	64	1.5625	0.625
pyr_c	C3H3O3	3	10	na15dap_c	C8H24N3	8	44	1.28205	0.34188
pyr_c	C3H3O3	3	10	glyc__R_p	C3H5O4	3	10	10	1
pyr_c	C3H3O3	3	10	3amac_c	C3H4NO2	3	10	6.25	0.625
pyr_c	C3H3O3	3	10	pg181_c	C42H78O10P1	42	232	0.431034	0.603448
pyr_c	C3H3O3	3	10	12dgr141_c	C31H56O5	31	170	0.588235	0.607843
pyr_c	C3H3O3	3	10	3ooctdACP_c	C29H53N2O9PRS	18	100	1	0.6
pyr_c	C3H3O3	3	10	but2eACP_c	C15H25N2O8PRS	4	18	5.55556	0.740741
pyr_c	C3H3O3	3	10	pgp161_p	C38H69O13P2	38	208	0.480769	0.608974
pyr_c	C3H3O3	3	10	fe3dhbzs3_c	C30H29FeN3O16	30	108	0.925926	0.925926
pyr_c	C3H3O3	3	10	12dgr180_c	C39H76O5	39	222	0.45045	0.585586
pyr_c	C3H3O3	3	10	ddca_c	C12H23O2	12	68	1.47059	0.588235
pyr_c	C3H3O3	3	10	pyr_c	C3H3O3	3	10	10	1
pyr_c	C3H3O3	3	10	xdp_c	C10H11N4O12P2	10	28	3	1
pyr_c	C3H3O3	3	10	dump_c	C9H11N2O8P	9	32	2.94118	0.882353
pyr_c	C3H3O3	3	10	acon_C_c	C6H3O6	6	18	5	1
pyr_c	C3H3O3	3	10	4mpetz_c	C6H8NO4PS	6	34	1.11111	0.222222
pyr_c	C3H3O3	3	10	ru5p__L_c	C5H9O8P	5	20	5	0.833333
pyr_c	C3H3O3	3	10	ocdcap_c	C18H36O5P	18	104	0.961538	0.576923
pyr_c	C3H3O3	3	10	lac__L_c	C3H5O3	3	12	8.33333	0.833333
pyr_c	C3H3O3	3	10	acolipa_e	C181H314N3O103P4	181	852	0.117371	0.708138
pyr_c	C3H3O3	3	10	anhm_c	C11H16NO7	11	44	2.27273	0.833333
pyr_c	C3H3O3	3	10	urea_e	CH4N2O	1	0	30	1
pyr_c	C3H3O3	3	10	gcald_c	C2H4O2	2	8	3.33333	0.222222
pyr_c	C3H3O3	3	10	gdpddman_c	C16H21N5O15P2	6	24	4.16667	0.833333
pyr_c	C3H3O3	3	10	4hbz_p	C7H5O3	7	28	3.57143	0.833333
pyr_c	C3H3O3	3	10	1tdec7eg3p_c	C17H31O7P1	17	92	1.08696	0.615942
pyr_c	C3H3O3	3	10	pgp180_c	C42H81O13P2	42	236	0.423729	0.59322
pyr_c	C3H3O3	3	10	2ddecg3p_p	C15H30O7P1	15	82	1.21951	0.609756
pyr_c	C3H3O3	3	10	dha_c	C3H6O3	3	12	8.33333	0.833333
pyr_c	C3H3O3	3	10	gthrd_e	C10H16N3O6S	10	42	2.38095	0.793651
pyr_c	C3H3O3	3	10	urdglyc_c	C3H5N2O4	3	4	10	1
pyr_c	C3H3O3	3	10	prpncoa_c	C24H34N7O17P3S	3	12	8.33333	0.833333
pyr_c	C3H3O3	3	10	dcacoa_c	C31H50N7O17P3S	10	56	1.78571	0.595238
pyr_c	C3H3O3	3	10	2hdec9eg3p_p	C19H36O7P1	19	104	0.961538	0.608974
pyr_c	C3H3O3	3	10	icit_c	C6H5O7	6	18	5	1
pyr_c	C3H3O3	3	10	lac__D_c	C3H5O3	3	12	8.33333	0.833333
pyr_c	C3H3O3	3	10	nadh_c	C21H27N7O14P2	21	74	1.31579	0.921053
pyr_c	C3H3O3	3	10	2dr5p_c	C5H9O7P	5	22	4.54545	0.757576
pyr_c	C3H3O3	3	10	amp_c	C10H12N5O7P	10	30	3	1
pyr_c	C3H3O3	3	10	3php_c	C3H2O7P	3	8	10	1
pyr_c	C3H3O3	3	10	dtdp_c	C10H13N2O11P2	10	38	2.5	0.833333
pyr_c	C3H3O3	3	10	dhf_c	C19H19N7O6	19	64	1.5625	0.989583
pyr_c	C3H3O3	3	10	56dura_c	C4H6N2O2	4	12	7.14286	0.952381
pyr_c	C3H3O3	3	10	for_c	CH1O2	1	2	30	1
pyr_c	C3H3O3	3	10	urate_c	C5H4N4O3	5	6	6	1
pyr_c	C3H3O3	3	10	thmmp_c	C12H16N4O4PS	12	56	0.892857	0.357143
pyr_c	C3H3O3	3	10	psd5p_c	C9H11N2O9P	9	30	3.125	0.9375
pyr_c	C3H3O3	3	10	b2coa_c	C25H36N7O17P3S	4	18	5.55556	0.740741
pyr_c	C3H3O3	3	10	asp__L_e	C4H6NO4	4	12	7.5	1
pyr_c	C3H3O3	3	10	athr__L_c	C4H9NO3	4	16	6.25	0.833333
pyr_c	C3H3O3	3	10	3opalmACP_c	C27H49N2O9PRS	16	88	1.13636	0.606061
pyr_c	C3H3O3	3	10	3hcvac11eACP_c	C29H53N2O9PRS	18	100	1	0.6
pyr_c	C3H3O3	3	10	thr__L_e	C4H9NO3	4	16	6.25	0.833333
pyr_c	C3H3O3	3	10	coa_c	C21H32N7O16P3S	21	88	1.13636	0.795455
pyr_c	C3H3O3	3	10	kdo2lipid4L_c	C96H170N2O38P2	96	488	0.204918	0.655738
pyr_c	C3H3O3	3	10	asn__L_c	C4H8N2O3	4	12	7.5	1
pyr_c	C3H3O3	3	10	nac_c	C6H4NO2	6	22	4.16667	0.833333
pyr_c	C3H3O3	3	10	4per_c	C4H6O8P	4	14	7.14286	0.952381
pyr_c	C3H3O3	3	10	15dap_e	C5H16N2	5	28	3.57143	0.595238
pyr_c	C3H3O3	3	10	udp_c	C9H11N2O12P2	9	30	3.125	0.9375
pyr_c	C3H3O3	3	10	hdd2coa_c	C37H60N7O17P3S	16	90	1.11111	0.592593
pyr_c	C3H3O3	3	10	hxan_c	C5H4N4O	5	10	6	1
pyr_c	C3H3O3	3	10	2dh3dgal6p_c	C6H8O9P	6	22	4.54545	0.909091
pyr_c	C3H3O3	3	10	ap4a_c	C20H24N10O19P4	20	60	1.5	1
pyr_c	C3H3O3	3	10	leu__L_c	C6H13NO2	6	30	3.33333	0.666667
pyr_c	C3H3O3	3	10	25aics_c	C13H15N4O12P	13	40	2.30769	1
pyr_c	C3H3O3	3	10	meoh_e	CH4O1	1	6	2	0.0666667	8aonn
pyr_c	C3H3O3	3	10	35cgmp_c	C10H11N5O7P	10	28	3	1
pyr_c	C3H3O3	3	10	etha_e	C2H8NO	2	10	10	0.666667
pyr_c	C3H3O3	3	10	gdpfuc_c	C16H23N5O15P2	6	26	3.84615	0.769231
pyr_c	C3H3O3	3	10	glyc3p_p	C3H7O6P	3	14	7.14286	0.714286
pyr_c	C3H3O3	3	10	unaga_c	C63H103NO12P2	63	340	0.294118	0.617647
pyr_c	C3H3O3	3	10	metsox_S__L_c	C5H11NO3S	5	28	3.125	0.520833
pyr_c	C3H3O3	3	10	ggbutal_c	C9H16O4N2	9	38	2.5	0.75
pyr_c	C3H3O3	3	10	pg140_c	C34H66O10P1	34	188	0.531915	0.602837
pyr_c	C3H3O3	3	10	4abz_c	C7H6NO2	7	28	3.57143	0.833333
pyr_c	C3H3O3	3	10	pa140_p	C31H59O8P1	31	174	0.574713	0.59387
pyr_c	C3H3O3	3	10	LalaDgluMdap_c	C15H25N4O8	15	58	1.72414	0.862069
pyr_c	C3H3O3	3	10	enter_e	C30H27N3O15	30	108	0.925926	0.925926
pyr_c	C3H3O3	3	10	apg180_c	C60H116O11P	60	340	0.294118	0.588235
pyr_c	C3H3O3	3	10	colipa_c	C176H303N2O100P4	176	832	0.120192	0.705128
pyr_c	C3H3O3	3	10	LalaLglu_c	C8H13N2O5	8	30	3.33333	0.888889
pyr_c	C3H3O3	3	10	appl_c	C3H10NO	3	16	6.25	0.625
pyr_c	C3H3O3	3	10	14dhncoa_c	C32H38N7O19P3S	11	44	2.27273	0.833333
pyr_c	C3H3O3	3	10	3omrsACP_c	C25H45N2O9PRS	14	76	1.31579	0.614035
pyr_c	C3H3O3	3	10	pgp181_c	C42H77O13P2	42	232	0.431034	0.603448
pyr_c	C3H3O3	3	10	acald_c	C2H4O	2	10	10	0.666667
pyr_c	C3H3O3	3	10	cpe180_c	C43H82N1O8P1	43	240	0.416667	0.597222
pyr_c	C3H3O3	3	10	5aprbu_c	C9H15N4O9P	9	28	3.33333	1
pyr_c	C3H3O3	3	10	pa141_p	C31H55O8P1	31	170	0.588235	0.607843
pyr_c	C3H3O3	3	10	5aop_c	C5H9NO3	5	20	5	0.833333
pyr_c	C3H3O3	3	10	12dgr141_p	C31H56O5	31	170	0.588235	0.607843
pyr_c	C3H3O3	3	10	pa180_p	C39H75O8P1	39	222	0.45045	0.585586
pyr_c	C3H3O3	3	10	oc2coa_c	C29H44N7O17P3S	8	42	2.38095	0.634921
pyr_c	C3H3O3	3	10	2agpe141_c	C19H38NO7P1	19	102	0.980392	0.620915
pyr_c	C3H3O3	3	10	1agpe141_p	C19H38NO7P1	19	102	0.980392	0.620915
pyr_c	C3H3O3	3	10	1agpg161_p	C22H42O9P1	22	118	0.847458	0.621469
pyr_c	C3H3O3	3	10	3hmrsACP_c	C25H47N2O9PRS	14	78	1.28205	0.598291
pyr_c	C3H3O3	3	10	pram_c	C5H11NO7P	5	20	5	0.833333
pyr_c	C3H3O3	3	10	oxur_c	C3H3N2O4	3	2	10	1
pyr_c	C3H3O3	3	10	ocdceap_c	C18H34O5P	18	102	0.980392	0.588235
pyr_c	C3H3O3	3	10	agm_e	C5H16N4	5	22	4.54545	0.757576
pyr_c	C3H3O3	3	10	cdg_c	C7H5N4O3	7	16	4.28571	1
pyr_c	C3H3O3	3	10	feenter_c	C30H27FeN3O15	30	108	0.925926	0.925926
pyr_c	C3H3O3	3	10	3c4mop_c	C7H8O5	7	28	3.57143	0.833333
pyr_c	C3H3O3	3	10	dxylnt_c	C5H9O6	5	18	2.5	0.416667
pyr_c	C3H3O3	3	10	lys__L_p	C6H15N2O2	6	28	3.57143	0.714286
pyr_c	C3H3O3	3	10	urdgci_c	C3H7N3O3	3	4	10	1
pyr_c	C3H3O3	3	10	hcys__L_c	C4H9NO2S	4	24	4.16667	0.555556
pyr_c	C3H3O3	3	10	mal__L_e	C4H4O5	4	12	7.5	1
pyr_c	C3H3O3	3	10	4ppcys_c	C12H20N2O9PS	12	58	1.72414	0.689655
pyr_c	C3H3O3	3	10	phe__L_e	C9H11NO2	9	40	2.5	0.75
pyr_c	C3H3O3	3	10	alltt_c	C4H7N4O4	4	4	7.5	1
pyr_c	C3H3O3	3	10	fum_e	C4H2O4	4	12	7.5	1
pyr_c	C3H3O3	3	10	acald_e	C2H4O	2	10	10	0.666667
pyr_c	C3H3O3	3	10	etoh_p	C2H6O	2	12	8.33333	0.555556
pyr_c	C3H3O3	3	10	25drapp_c	C9H14N5O8P	9	26	3.33333	1
pyr_c	C3H3O3	3	10	gthox_c	C20H30N6O12S2	20	82	1.21951	0.813008
pyr_c	C3H3O3	3	10	gar_c	C7H14N2O8P	7	26	3.84615	0.897436
pyr_c	C3H3O3	3	10	enter_c	C30H27N3O15	30	108	0.925926	0.925926
pyr_c	C3H3O3	3	10	lald__D_c	C3H6O2	3	14	7.14286	0.714286
pyr_c	C3H3O3	3	10	acetol_c	C3H6O2	3	14	7.14286	0.714286
pyr_c	C3H3O3	3	10	murein4px4px4p_p	C111H167N21O58	111	438	0.228311	0.844749
pyr_c	C3H3O3	3	10	23dhbzs_c	C10H10NO6	10	36	2.77778	0.925926
pyr_c	C3H3O3	3	10	3haACP_c	C15H27N2O9PRS	4	18	5.55556	0.740741
pyr_c	C3H3O3	3	10	3ooctACP_c	C19H33N2O9PRS	8	40	2.5	0.666667
pyr_c	C3H3O3	3	10	3ocmrs7eACP_c	C25H43N2O9PRS	14	74	1.35135	0.630631
pyr_c	C3H3O3	3	10	1odecg3p_c	C21H41O7P1	21	118	0.847458	0.59322
pyr_c	C3H3O3	3	10	poaac_c	C3H5NO3	3	8	7.14286	0.714286
pyr_c	C3H3O3	3	10	2agpe120_p	C17H36NO7P1	17	92	1.08696	0.615942
pyr_c	C3H3O3	3	10	cdpdhdecg_c	C44H79N3O15P2	35	198	0.505051	0.589226
pyr_c	C3H3O3	3	10	5mtr_e	C6H12O4S	6	34	1.38889	0.277778
pyr_c	C3H3O3	3	10	hdcea_p	C16H29O2	16	90	1.11111	0.592593
pyr_c	C3H3O3	3	10	2agpg160_p	C22H44O9P1	22	120	0.833333	0.611111
pyr_c	C3H3O3	3	10	2agpe180_c	C23H48NO7P1	23	128	0.78125	0.598958
pyr_c	C3H3O3	3	10	2agpg161_p	C22H42O9P1	22	118	0.847458	0.621469
pyr_c	C3H3O3	3	10	moco_c	C10H10N5O8PS2Mo	10	38	2.27273	0.757576
pyr_c	C3H3O3	3	10	1tdec7eg3p_p	C17H31O7P1	17	92	1.08696	0.615942
pyr_c	C3H3O3	3	10	3hpp_c	C3H5O3	3	12	5.55556	0.555556
pyr_c	C3H3O3	3	10	2ddg6p_c	C6H8O9P	6	22	4.54545	0.909091
pyr_c	C3H3O3	3	10	1agpg140_p	C20H40O9P1	20	108	0.925926	0.617284
pyr_c	C3H3O3	3	10	ade_c	C5H5N5	5	10	6	1
pyr_c	C3H3O3	3	10	acg5p_c	C7H9NO8P	7	26	3.84615	0.897436
pyr_c	C3H3O3	3	10	4pasp_c	C4H6NO7P	4	12	7.5	1
pyr_c	C3H3O3	3	10	glu5p_c	C5H8NO7P	5	18	5.55556	0.925926
pyr_c	C3H3O3	3	10	23dhdp_c	C7H5NO4	7	24	4.16667	0.972222
pyr_c	C3H3O3	3	10	3mop_c	C6H9O3	6	28	3.57143	0.714286
pyr_c	C3H3O3	3	10	3htdcoa_c	C35H58N7O18P3S	14	78	1.28205	0.598291
pyr_c	C3H3O3	3	10	dgtp_c	C10H12N5O13P3	10	30	3	1
pyr_c	C3H3O3	3	10	fad_c	C27H31N9O15P2	27	94	1.06383	0.957447
pyr_c	C3H3O3	3	10	uri_e	C9H12N2O6	9	30	3.125	0.9375
pyr_c	C3H3O3	3	10	trp__L_e	C11H12N2O2	11	46	2.17391	0.797101
pyr_c	C3H3O3	3	10	dpcoa_c	C21H33N7O13P2S	21	88	1.13636	0.795455
pyr_c	C3H3O3	3	10	2ommbl_c	C48H74O3	48	260	0.378788	0.606061
pyr_c	C3H3O3	3	10	23ddhb_c	C7H7O4	7	28	3.57143	0.833333
pyr_c	C3H3O3	3	10	36dahx_c	C6H15N2O2	6	28	3.57143	0.714286
pyr_c	C3H3O3	3	10	udcpp_c	C55H89O4P	55	308	0.324675	0.595238
pyr_c	C3H3O3	3	10	dcamp_c	C14H14N5O11P	14	42	2.14286	1
pyr_c	C3H3O3	3	10	kdo2lipid4_c	C84H148N2O37P2	84	420	0.238095	0.666667
pyr_c	C3H3O3	3	10	udpglcur_c	C15H19N2O18P2	6	20	5	1
pyr_c	C3H3O3	3	10	myrsACP_c	C25H47N2O8PRS	14	80	1.25	0.583333
pyr_c	C3H3O3	3	10	camp_c	C10H11N5O6P	10	30	3	1
pyr_c	C3H3O3	3	10	dtbt_c	C10H17N2O3	10	46	0.909091	0.30303
pyr_c	C3H3O3	3	10	gmhep17bp_c	C7H12O13P2	7	28	3.57143	0.833333
pyr_c	C3H3O3	3	10	palmACP_c	C27H51N2O8PRS	16	92	1.08696	0.57971
pyr_c	C3H3O3	3	10	alltn_p	C4H6N4O3	4	4	7.5	1
pyr_c	C3H3O3	3	10	etha_p	C2H8NO	2	10	10	0.666667
pyr_c	C3H3O3	3	10	uLa4n_p	C60H100N1O7P1	60	328	0.304878	0.609756
pyr_c	C3H3O3	3	10	ps141_c	C34H61N1O10P1	34	180	0.555556	0.62963
pyr_c	C3H3O3	3	10	pgp141_p	C34H61O13P2	34	184	0.543478	0.615942
pyr_c	C3H3O3	3	10	pgp180_p	C42H81O13P2	42	236	0.423729	0.59322
pyr_c	C3H3O3	3	10	4abzglu_c	C12H12N2O5	12	46	2.17391	0.869565
pyr_c	C3H3O3	3	10	erthrs_c	C4H8O4	4	16	6.25	0.833333
pyr_c	C3H3O3	3	10	succoa_c	C25H35N7O19P3S	4	14	7.14286	0.952381
pyr_c	C3H3O3	3	10	sucsal_c	C4H5O3	4	16	6.25	0.833333
pyr_c	C3H3O3	3	10	alltn_c	C4H6N4O3	4	4	7.5	1
pyr_c	C3H3O3	3	10	3hdcoa_c	C31H50N7O18P3S	10	54	1.85185	0.617284
pyr_c	C3H3O3	3	10	for_e	CH1O2	1	2	30	1
pyr_c	C3H3O3	3	10	kdolipid4_c	C76H137N2O30P2	76	390	0.25641	0.649573
pyr_c	C3H3O3	3	10	seramp_c	C13H19N6O9P	13	40	2.30769	1
pyr_c	C3H3O3	3	10	ade_p	C5H5N5	5	10	6	1
pyr_c	C3H3O3	3	10	12ppd__S_p	C3H8O2	3	16	6.25	0.625
pyr_c	C3H3O3	3	10	fe3dcit_p	C12H10FeO14	12	36	2.5	1
pyr_c	C3H3O3	3	10	eca2und_p	C103H162N6O37P2	103	496	0.201613	0.692204
pyr_c	C3H3O3	3	10	murein4p3p_p	C71H109N13O39	71	280	0.357143	0.845238
pyr_c	C3H3O3	3	10	12dgr160_p	C35H68O5	35	198	0.505051	0.589226
pyr_c	C3H3O3	3	10	1agpg120_p	C18H36O9P1	18	96	1.04167	0.625
pyr_c	C3H3O3	3	10	5fthf_c	C20H21N7O7	1	2	30	1

## Sheet: in
substrate	formula	C atoms	reduction degree	product	formula	C atoms	reduction degree	production rate	carbon yield	coproduct
dhap_c	C3H5O6P	3	12	pyr_c	C3H3O3	3	10	10	1
prbatp_c	C15H19N5O20P4	15	50	pyr_c	C3H3O3	3	10	28	0.56
10fthf_c	C20H21N7O7	1	2	pyr_c	C3H3O3	3	10	3.33333	1
btal_c	C4H8O	4	22	pyr_c	C3H3O3	3	10	13.3333	1
6pgg_c	C12H21O14P	12	48	pyr_c	C3H3O3	3	10	40	1
akg_e	C5H4O5	5	16	pyr_c	C3H3O3	3	10	16	0.96
gsn_e	C10H13N5O5	10	28	pyr_c	C3H3O3	3	10	26	0.78
3dhgulnp_c	C6H8O10P	6	20	pyr_c	C3H3O3	3	10	20	1
g3ps_c	C6H13NO8P	6	24	pyr_c	C3H3O3	3	10	20	1
lyx__L_c	C5H10O5	5	20	pyr_c	C3H3O3	3	10	16.6667	1
din_p	C10H12N4O4	10	32	pyr_c	C3H3O3	3	10	30	0.9
2pg_c	C3H4O7P	3	10	pyr_c	C3H3O3	3	10	10	1
ptrc_p	C4H14N2	4	22	pyr_c	C3H3O3	3	10	13.3333	1
malt_p	C12H22O11	12	48	pyr_c	C3H3O3	3	10	40	1
pppn_p	C9H9O2	9	42	pyr_c	C3H3O3	3	10	30	1
13dpg_c	C3H4O10P2	3	10	pyr_c	C3H3O3	3	10	10	1
murein3px4p_p	C71H107N13O38	71	280	pyr_c	C3H3O3	3	10	203.333	0.859155
1odec11eg3p_c	C21H39O7P1	21	116	pyr_c	C3H3O3	3	10	70	1
12dgr181_p	C39H72O5	39	218	pyr_c	C3H3O3	3	10	130	1
anhgm_e	C19H29N2O12	19	76	pyr_c	C3H3O3	3	10	63.3333	1
prbamp_c	C15H19N5O14P2	15	50	pyr_c	C3H3O3	3	10	28	0.56
14glucan_p	C36H62O31	36	144	pyr_c	C3H3O3	3	10	120	1
pgp141_c	C34H61O13P2	34	184	pyr_c	C3H3O3	3	10	113.333	1
fpram_c	C8H15N3O8P	8	28	pyr_c	C3H3O3	3	10	26	0.975
f1p_c	C6H11O9P	6	24	pyr_c	C3H3O3	3	10	20	1
thr__L_c	C4H9NO3	4	16	pyr_c	C3H3O3	3	10	13.3333	1
dcyt_p	C9H13N3O4	9	32	pyr_c	C3H3O3	3	10	20	0.666667
2ddglcn_c	C6H9O6	6	22	pyr_c	C3H3O3	3	10	20	1
fum_p	C4H2O4	4	12	pyr_c	C3H3O3	3	10	12	0.9
galctn__L_e	C6H11O7	6	22	pyr_c	C3H3O3	3	10	20	1
ocdcea_e	C18H33O2	18	102	pyr_c	C3H3O3	3	10	60	1
acmum_e	C11H18NO8	11	44	pyr_c	C3H3O3	3	10	36.6667	1
man_p	C6H12O6	6	24	pyr_c	C3H3O3	3	10	20	1
adocbl_e	C72H100CoN18O17P	72	305	pyr_c	C3H3O3	3	10	28	0.116667	cbl1，cbp，co2
frulysp_c	C12H24N2O10P	12	52	pyr_c	C3H3O3	3	10	23.3333	0.583333
dump_p	C9H11N2O8P	9	32	pyr_c	C3H3O3	3	10	20	0.666667
feenter_e	C30H27FeN3O15	30	108	pyr_c	C3H3O3	3	10	29	0.29
gg4abut_c	C9H15O5N2	9	36	pyr_c	C3H3O3	3	10	30	1
pa160_c	C35H67O8P1	35	198	pyr_c	C3H3O3	3	10	116.667	1
lcts_c	C12H22O11	12	48	pyr_c	C3H3O3	3	10	40	1
cdpdhdec9eg_c	C44H75N3O15P2	35	194	pyr_c	C3H3O3	3	10	136.667	1.17143
progly_c	C7H12N2O3	7	28	pyr_c	C3H3O3	3	10	23.3333	1
3ohdcoa_c	C37H60N7O18P3S	16	88	pyr_c	C3H3O3	3	10	53.3333	1
clpn161_p	C73H132O17P2	73	402	pyr_c	C3H3O3	3	10	243.333	1
1ddecg3p_p	C15H29O7P1	15	82	pyr_c	C3H3O3	3	10	50	1
gln__L_e	C5H10N2O3	5	18	pyr_c	C3H3O3	3	10	16.6667	1
tre_e	C12H22O11	12	48	pyr_c	C3H3O3	3	10	40	1
glyald_c	C3H6O3	3	12	pyr_c	C3H3O3	3	10	10	1
alaala_e	C6H12N2O3	6	24	pyr_c	C3H3O3	3	10	20	1
3ohexACP_c	C17H29N2O9PRS	6	28	pyr_c	C3H3O3	3	10	18	0.9
g3pg_c	C6H14O8P	6	28	pyr_c	C3H3O3	3	10	20	1
rpntp_c	C6H11O16P4	6	28	pyr_c	C3H3O3	3	10	16.6667	0.833333
adocbl_c	C72H100CoN18O17P	72	305	pyr_c	C3H3O3	3	10	28	0.116667	cbl1，cbp，co2
3ocddec5eACP_c	C23H39N2O9PRS	12	62	pyr_c	C3H3O3	3	10	40	1
gmplys_c	C19H29N7O10P	19	70	pyr_c	C3H3O3	3	10	26	0.410526
r5p_c	C5H9O8P	5	20	pyr_c	C3H3O3	3	10	16.6667	1
clpn120_p	C57H108O17P2	57	314	pyr_c	C3H3O3	3	10	190	1
idon__L_e	C6H11O7	6	22	pyr_c	C3H3O3	3	10	20	1
akg_c	C5H4O5	5	16	pyr_c	C3H3O3	3	10	16	0.96
ac_c	C2H3O2	2	8	pyr_c	C3H3O3	3	10	6.66667	1
dca_c	C10H19O2	10	56	pyr_c	C3H3O3	3	10	33.3333	1
citr__L_c	C6H13N3O3	6	22	pyr_c	C3H3O3	3	10	20	1
3hodcoa_c	C39H66N7O18P3S	18	102	pyr_c	C3H3O3	3	10	60	1
all__D_e	C6H12O6	6	24	pyr_c	C3H3O3	3	10	20	1
chtbs_p	C16H28N2O11	16	64	pyr_c	C3H3O3	3	10	33.3333	0.625
metglcur_c	C7H11O7	7	26	pyr_c	C3H3O3	3	10	20	0.857143
g1p_e	C6H11O9P	6	24	pyr_c	C3H3O3	3	10	20	1
duri_c	C9H12N2O5	9	32	pyr_c	C3H3O3	3	10	20	0.666667
pep_c	C3H2O6P	3	10	pyr_c	C3H3O3	3	10	10	1
pa141_c	C31H55O8P1	31	170	pyr_c	C3H3O3	3	10	103.333	1
cdpdddecg_c	C36H63N3O15P2	27	150	pyr_c	C3H3O3	3	10	110	1.22222
rib__D_c	C5H10O5	5	20	pyr_c	C3H3O3	3	10	16.6667	1
tag6p__D_c	C6H11O9P	6	24	pyr_c	C3H3O3	3	10	20	1
2dr1p_c	C5H9O7P	5	22	pyr_c	C3H3O3	3	10	16.6667	1
gthrd_c	C10H16N3O6S	10	42	pyr_c	C3H3O3	3	10	33.3333	1
pe140_p	C33H66N1O8P1	33	184	pyr_c	C3H3O3	3	10	110	1
2agpg120_c	C18H36O9P1	18	96	pyr_c	C3H3O3	3	10	60	1
dhpppn_c	C9H9O4	9	38	pyr_c	C3H3O3	3	10	30	1
2tdecg3p_p	C17H34O7P1	17	94	pyr_c	C3H3O3	3	10	56.6667	1
ala__L_e	C3H7NO2	3	12	pyr_c	C3H3O3	3	10	10	1
g6p_e	C6H11O9P	6	24	pyr_c	C3H3O3	3	10	20	1
actACP_c	C15H25N2O9PRS	4	16	pyr_c	C3H3O3	3	10	6	0.45
2odecg3p_c	C21H42O7P1	21	118	pyr_c	C3H3O3	3	10	70	1
hdcea_c	C16H29O2	16	90	pyr_c	C3H3O3	3	10	53.3333	1
hdcoa_c	C37H60N7O17P3S	16	90	pyr_c	C3H3O3	3	10	53.3333	1
actp_c	C2H3O5P	2	8	pyr_c	C3H3O3	3	10	6.66667	1
2pglyc_c	C2H2O6P	2	6	pyr_c	C3H3O3	3	10	4	0.6
acgam6p_c	C8H14NO9P	8	32	pyr_c	C3H3O3	3	10	26.6667	1
g3pc_c	C8H20NO6P	8	42	pyr_c	C3H3O3	3	10	10	0.375
xtp_c	C10H11N4O15P3	10	28	pyr_c	C3H3O3	3	10	26	0.78
udcpgl_c	C61H100O12P2	61	332	pyr_c	C3H3O3	3	10	20	0.0983607	udcpp
pyr_p	C3H3O3	3	10	pyr_c	C3H3O3	3	10	10	1
cyst__L_c	C7H14N2O4S	7	34	pyr_c	C3H3O3	3	10	10	0.428571
peamn_p	C8H12N	8	40	pyr_c	C3H3O3	3	10	26.6667	1
dutp_c	C9H11N2O14P3	9	32	pyr_c	C3H3O3	3	10	20	0.666667
murein5p5p_p	C80H124N16O42	80	316	pyr_c	C3H3O3	3	10	233.333	0.875
pa181_c	C39H71O8P1	39	218	pyr_c	C3H3O3	3	10	130	1
thrp_e	C4H8NO6P	4	16	pyr_c	C3H3O3	3	10	13.3333	1
2agpg181_p	C24H46O9P1	24	130	pyr_c	C3H3O3	3	10	80	1
adprib_c	C15H21N5O14P2	5	20	pyr_c	C3H3O3	3	10	48	2.88
octa_c	C8H15O2	8	44	pyr_c	C3H3O3	3	10	26.6667	1
tdecoa_c	C35H56N7O17P3S	14	78	pyr_c	C3H3O3	3	10	46.6667	1
1odecg3p_p	C21H41O7P1	21	118	pyr_c	C3H3O3	3	10	70	1
dhptd_c	C5H8O4	5	20	pyr_c	C3H3O3	3	10	16.6667	1
LalaLglu_e	C8H13N2O5	8	30	pyr_c	C3H3O3	3	10	26.6667	1
all__D_p	C6H12O6	6	24	pyr_c	C3H3O3	3	10	20	1
hdca_p	C16H31O2	16	92	pyr_c	C3H3O3	3	10	53.3333	1
fru_c	C6H12O6	6	24	pyr_c	C3H3O3	3	10	20	1
gal1p_p	C6H11O9P	6	24	pyr_c	C3H3O3	3	10	20	1
g3pe_e	C5H14NO6P	5	24	pyr_c	C3H3O3	3	10	16.6667	1
dimp_p	C10H11N4O7P	10	32	pyr_c	C3H3O3	3	10	30	0.9
glyc3p_c	C3H7O6P	3	14	pyr_c	C3H3O3	3	10	10	1
anhm3p_c	C26H39N5O14	26	102	pyr_c	C3H3O3	3	10	70	0.807692
clpn140_p	C65H124O17P2	65	362	pyr_c	C3H3O3	3	10	216.667	1
murein5p4p_p	C77H119N15O41	77	304	pyr_c	C3H3O3	3	10	223.333	0.87013
ser__L_c	C3H7NO3	3	10	pyr_c	C3H3O3	3	10	10	1
toct2eACP_c	C19H33N2O8PRS	8	42	pyr_c	C3H3O3	3	10	26.6667	1
clpn141_p	C65H116O17P2	65	354	pyr_c	C3H3O3	3	10	216.667	1
12dgr180_p	C39H76O5	39	222	pyr_c	C3H3O3	3	10	130	1
2agpe140_p	C19H40NO7P1	19	104	pyr_c	C3H3O3	3	10	63.3333	1
ump_c	C9H11N2O9P	9	30	pyr_c	C3H3O3	3	10	18.75	0.625
2agpe120_c	C17H36NO7P1	17	92	pyr_c	C3H3O3	3	10	56.6667	1
4c2me_c	C14H23N3O14P2	14	54	pyr_c	C3H3O3	3	10	18.75	0.401786
1agpg181_p	C24H46O9P1	24	130	pyr_c	C3H3O3	3	10	80	1
oxalcoa_c	C23H31N7O19P3S	2	2	pyr_c	C3H3O3	3	10	2	0.3
hdceap_c	C16H30O5P	16	90	pyr_c	C3H3O3	3	10	53.3333	1
ade_e	C5H5N5	5	10	pyr_c	C3H3O3	3	10	8	0.48
rmn_e	C6H12O5	6	26	pyr_c	C3H3O3	3	10	20	1
3pg_c	C3H4O7P	3	10	pyr_c	C3H3O3	3	10	10	1
iprimv_c	C11H20O10	11	44	pyr_c	C3H3O3	3	10	36.6667	1
2dhguln_c	C6H9O7	6	20	pyr_c	C3H3O3	3	10	20	1
psuri_c	C9H12N2O6	9	30	pyr_c	C3H3O3	3	10	18.75	0.625
ctp_c	C9H12N3O14P3	9	30	pyr_c	C3H3O3	3	10	18.75	0.625
dadp_c	C10H12N5O9P2	10	32	pyr_c	C3H3O3	3	10	30	0.9
2ddglcn_e	C6H9O6	6	22	pyr_c	C3H3O3	3	10	20	1
xan_c	C5H4N4O2	5	8	pyr_c	C3H3O3	3	10	6	0.36
xu5p__D_c	C5H9O8P	5	20	pyr_c	C3H3O3	3	10	16.6667	1
aspsa_c	C4H7NO3	4	14	pyr_c	C3H3O3	3	10	13.3333	1
xtsn_c	C10H12N4O6	10	28	pyr_c	C3H3O3	3	10	26	0.78
2p4c2me_c	C14H22N3O17P3	14	54	pyr_c	C3H3O3	3	10	18.75	0.401786
glcr_e	C6H8O8	6	18	pyr_c	C3H3O3	3	10	18	0.9
lgt__S_c	C13H20N3O8S	13	54	pyr_c	C3H3O3	3	10	43.3333	1
alltn_e	C4H6N4O3	4	4	pyr_c	C3H3O3	3	10	4	0.3
f6p_e	C6H11O9P	6	24	pyr_c	C3H3O3	3	10	20	1
gam1p_c	C6H13NO8P	6	24	pyr_c	C3H3O3	3	10	20	1
dhpmp_c	C9H12N5O7P	9	26	pyr_c	C3H3O3	3	10	6.66667	0.222222
xu5p__L_c	C5H9O8P	5	20	pyr_c	C3H3O3	3	10	16.6667	1
ascb6p_c	C6H7O9P	6	20	pyr_c	C3H3O3	3	10	20	1
acmum6p_c	C11H17NO11P	11	44	pyr_c	C3H3O3	3	10	36.6667	1
ocdca_e	C18H35O2	18	104	pyr_c	C3H3O3	3	10	60	1
glyclt_c	C2H3O3	2	6	pyr_c	C3H3O3	3	10	4	0.6
ppap_c	C3H5O5P	3	14	pyr_c	C3H3O3	3	10	10	1
hkntd_c	C9H6O6	9	32	pyr_c	C3H3O3	3	10	30	1
gp4g_c	C20H24N10O21P4	20	56	pyr_c	C3H3O3	3	10	52	0.78
all__D_c	C6H12O6	6	24	pyr_c	C3H3O3	3	10	20	1
acnam_p	C11H18NO9	11	42	pyr_c	C3H3O3	3	10	36.6667	1
g6p_p	C6H11O9P	6	24	pyr_c	C3H3O3	3	10	20	1
gmp_e	C10H12N5O8P	10	28	pyr_c	C3H3O3	3	10	26	0.78
phaccoa_c	C29H38N7O17P3S	8	36	pyr_c	C3H3O3	3	10	26.6667	1
but_e	C4H7O2	4	20	pyr_c	C3H3O3	3	10	13.3333	1
amp_p	C10H12N5O7P	10	30	pyr_c	C3H3O3	3	10	28	0.84
dhmptp_c	C9H12N5O13P3	9	26	pyr_c	C3H3O3	3	10	6.66667	0.222222
gal_bD_p	C6H12O6	6	24	pyr_c	C3H3O3	3	10	20	1
alaala_p	C6H12N2O3	6	24	pyr_c	C3H3O3	3	10	20	1
fald_p	CH2O	1	4	pyr_c	C3H3O3	3	10	3.33333	1
uri_p	C9H12N2O6	9	30	pyr_c	C3H3O3	3	10	18.75	0.625
thex2eACP_c	C17H29N2O8PRS	6	30	pyr_c	C3H3O3	3	10	20	1
ocdcea_p	C18H33O2	18	102	pyr_c	C3H3O3	3	10	60	1
LalaDgluMdapDala_e	C18H30N5O9	18	70	pyr_c	C3H3O3	3	10	42	0.7
t3c9palmeACP_c	C27H47N2O8PRS	16	88	pyr_c	C3H3O3	3	10	53.3333	1
dimp_c	C10H11N4O7P	10	32	pyr_c	C3H3O3	3	10	30	0.9
odecoa_c	C39H64N7O17P3S	18	102	pyr_c	C3H3O3	3	10	60	1
cgly_c	C5H10N2O3S	5	24	pyr_c	C3H3O3	3	10	16	0.96
1agpe181_p	C23H46NO7P1	23	126	pyr_c	C3H3O3	3	10	76.6667	1
sf_c	C6H11O8S	6	26	pyr_c	C3H3O3	3	10	10	0.5
fuc__L_c	C6H12O5	6	26	pyr_c	C3H3O3	3	10	20	1
ghb_c	C4H7O3	4	18	pyr_c	C3H3O3	3	10	13.3333	1
4abutn_c	C4H10NO	4	20	pyr_c	C3H3O3	3	10	13.3333	1
accoa_c	C23H34N7O17P3S	2	8	pyr_c	C3H3O3	3	10	6.66667	1
arg__L_c	C6H15N4O2	6	22	pyr_c	C3H3O3	3	10	20	1
LalaLglu_p	C8H13N2O5	8	30	pyr_c	C3H3O3	3	10	26.6667	1
occoa_c	C29H46N7O17P3S	8	44	pyr_c	C3H3O3	3	10	26.6667	1
moadamp_c	C11H12N5O8P1X	11	31	pyr_c	C3H3O3	3	10	20	0.545455
lyx__L_e	C5H10O5	5	20	pyr_c	C3H3O3	3	10	16.6667	1
man6p_p	C6H11O9P	6	24	pyr_c	C3H3O3	3	10	20	1
cellb_e	C12H22O11	12	48	pyr_c	C3H3O3	3	10	40	1
prpmn_c	C6H11O10P2	6	28	pyr_c	C3H3O3	3	10	16.6667	0.833333
uamr_c	C20H28N3O19P2	20	74	pyr_c	C3H3O3	3	10	56.6667	0.85
asp__L_c	C4H6NO4	4	12	pyr_c	C3H3O3	3	10	12	0.9
sbt__D_e	C6H14O6	6	26	pyr_c	C3H3O3	3	10	20	1
acg5sa_c	C7H10NO4	7	28	pyr_c	C3H3O3	3	10	23.3333	1
arg__L_e	C6H15N4O2	6	22	pyr_c	C3H3O3	3	10	20	1
murein3p3p_p	C68H104N12O38	68	268	pyr_c	C3H3O3	3	10	193.333	0.852941
hexACP_c	C17H31N2O8PRS	6	32	pyr_c	C3H3O3	3	10	20	1
dgsn_e	C10H13N5O4	10	30	pyr_c	C3H3O3	3	10	28	0.84
pg161_c	C38H70O10P1	38	208	pyr_c	C3H3O3	3	10	126.667	1
pe120_p	C29H58N1O8P1	29	160	pyr_c	C3H3O3	3	10	96.6667	1
sucgsa_c	C9H11NO6	9	34	pyr_c	C3H3O3	3	10	30	1
imp_c	C10H11N4O8P	10	30	pyr_c	C3H3O3	3	10	28	0.84
tartr__L_c	C4H4O6	4	10	pyr_c	C3H3O3	3	10	10	0.75
ppal_p	C3H6O	3	16	pyr_c	C3H3O3	3	10	10	1
ocdcea_c	C18H33O2	18	102	pyr_c	C3H3O3	3	10	60	1
3hbcoa_c	C25H38N7O18P3S	4	18	pyr_c	C3H3O3	3	10	13.3333	1
succ_p	C4H4O4	4	14	pyr_c	C3H3O3	3	10	12	0.9
gal_p	C6H12O6	6	24	pyr_c	C3H3O3	3	10	20	1
s17bp_c	C7H12O13P2	7	28	pyr_c	C3H3O3	3	10	23.3333	1
maltttr_p	C24H42O21	24	96	pyr_c	C3H3O3	3	10	80	1
fru_e	C6H12O6	6	24	pyr_c	C3H3O3	3	10	20	1
sucorn_c	C9H15N2O5	9	36	pyr_c	C3H3O3	3	10	30	1
pyr_e	C3H3O3	3	10	pyr_c	C3H3O3	3	10	10	1
dtmp_p	C10H13N2O8P	10	38	pyr_c	C3H3O3	3	10	16.6667	0.5
dhcinnm_c	C9H7O4	9	36	pyr_c	C3H3O3	3	10	30	1
idon__L_c	C6H11O7	6	22	pyr_c	C3H3O3	3	10	20	1
malttr_e	C18H32O16	18	72	pyr_c	C3H3O3	3	10	60	1
cys__D_e	C3H7NO2S	3	18	pyr_c	C3H3O3	3	10	10	1
pac_c	C8H7O2	8	36	pyr_c	C3H3O3	3	10	26.6667	1
pgp160_p	C38H73O13P2	38	212	pyr_c	C3H3O3	3	10	126.667	1
3hpppn_e	C9H9O3	9	40	pyr_c	C3H3O3	3	10	30	1
nad_c	C21H26N7O14P2	21	72	pyr_c	C3H3O3	3	10	48	0.685714
glyald_p	C3H6O3	3	12	pyr_c	C3H3O3	3	10	10	1
r1p_c	C5H9O8P	5	20	pyr_c	C3H3O3	3	10	16.6667	1
tdeACP_c	C25H45N2O8PRS	14	78	pyr_c	C3H3O3	3	10	46.6667	1
5mta_c	C11H15N5O3S	11	44	pyr_c	C3H3O3	3	10	8	0.218182
23dhba_c	C17H17N5O10P	17	56	pyr_c	C3H3O3	3	10	28	0.494118
ddcacoa_c	C33H54N7O17P3S	12	68	pyr_c	C3H3O3	3	10	40	1
malt_c	C12H22O11	12	48	pyr_c	C3H3O3	3	10	40	1
dcmp_e	C9H12N3O7P	9	32	pyr_c	C3H3O3	3	10	20	0.666667
dgmp_e	C10H12N5O7P	10	30	pyr_c	C3H3O3	3	10	28	0.84
rhcys_c	C9H17NO6S	9	44	pyr_c	C3H3O3	3	10	16.6667	0.555556
fald_c	CH2O	1	4	pyr_c	C3H3O3	3	10	3.33333	1
Nmtrp_c	C12H14N2O2	12	52	pyr_c	C3H3O3	3	10	13.3333	0.333333
23ccmp_e	C9H11N3O7P	9	30	pyr_c	C3H3O3	3	10	18.75	0.625
udpg_e	C15H22N2O17P2	6	24	pyr_c	C3H3O3	3	10	40	2
r15bp_c	C5H8O11P2	5	20	pyr_c	C3H3O3	3	10	16.6667	1
g3pe_p	C5H14NO6P	5	24	pyr_c	C3H3O3	3	10	16.6667	1
3ocvac11eACP_c	C29H51N2O9PRS	18	98	pyr_c	C3H3O3	3	10	60	1
3hoctaACP_c	C29H55N2O9PRS	18	102	pyr_c	C3H3O3	3	10	60	1
2agpe181_p	C23H46NO7P1	23	126	pyr_c	C3H3O3	3	10	76.6667	1
ocdca_c	C18H35O2	18	104	pyr_c	C3H3O3	3	10	60	1
murein4px4p4p_p	C111H169N21O59	111	438	pyr_c	C3H3O3	3	10	320	0.864865
2agpg180_c	C24H48O9P1	24	132	pyr_c	C3H3O3	3	10	80	1
2tdec7eg3p_p	C17H32O7P1	17	92	pyr_c	C3H3O3	3	10	56.6667	1
acmalt_c	C14H24O12	14	56	pyr_c	C3H3O3	3	10	46.6667	1
1hdecg3p_c	C19H37O7P1	19	106	pyr_c	C3H3O3	3	10	63.3333	1
pg141_p	C34H62O10P1	34	184	pyr_c	C3H3O3	3	10	113.333	1
2sephchc_c	C14H13O9	14	54	pyr_c	C3H3O3	3	10	10	0.214286
cellb_p	C12H22O11	12	48	pyr_c	C3H3O3	3	10	40	1
adp_c	C10H12N5O10P2	10	30	pyr_c	C3H3O3	3	10	28	0.84
mal__L_c	C4H4O5	4	12	pyr_c	C3H3O3	3	10	12	0.9
psuri_p	C9H12N2O6	9	30	pyr_c	C3H3O3	3	10	18.75	0.625
g3p_c	C3H5O6P	3	12	pyr_c	C3H3O3	3	10	10	1
etoh_c	C2H6O	2	12	pyr_c	C3H3O3	3	10	6.66667	1
nadphx__S_c	C21H28N7O18P3	21	74	pyr_c	C3H3O3	3	10	50	0.714286
gdptp_c	C10H11N5O20P5	10	28	pyr_c	C3H3O3	3	10	26	0.78
3hddcoa_c	C33H54N7O18P3S	12	66	pyr_c	C3H3O3	3	10	40	1
aicar_c	C9H13N4O8P	9	28	pyr_c	C3H3O3	3	10	26	0.866667
altrn_c	C6H11O7	6	22	pyr_c	C3H3O3	3	10	20	1
thymd_e	C10H14N2O5	10	38	pyr_c	C3H3O3	3	10	16.6667	0.5
5aizc_c	C9H11N3O9P	9	28	pyr_c	C3H3O3	3	10	26	0.866667
fruur_c	C6H9O7	6	20	pyr_c	C3H3O3	3	10	20	1
ac_e	C2H3O2	2	8	pyr_c	C3H3O3	3	10	6.66667	1
glx_c	C2H1O3	2	4	pyr_c	C3H3O3	3	10	4	0.6
etoh_e	C2H6O	2	12	pyr_c	C3H3O3	3	10	6.66667	1
galctn__L_c	C6H11O7	6	22	pyr_c	C3H3O3	3	10	20	1
mi1p__D_c	C6H11O9P	6	24	pyr_c	C3H3O3	3	10	20	1
pro__L_e	C5H9NO2	5	22	pyr_c	C3H3O3	3	10	16.6667	1
glcn_p	C6H11O7	6	22	pyr_c	C3H3O3	3	10	20	1
gua_p	C5H5N5O	5	8	pyr_c	C3H3O3	3	10	6	0.36
air_c	C8H12N3O7P	8	28	pyr_c	C3H3O3	3	10	26	0.975
6pgc_c	C6H10O10P	6	22	pyr_c	C3H3O3	3	10	20	1
udpgal_c	C15H22N2O17P2	6	24	pyr_c	C3H3O3	3	10	40	2
xmp_e	C10H11N4O9P	10	28	pyr_c	C3H3O3	3	10	26	0.78
rml1p_c	C6H11O8P	6	26	pyr_c	C3H3O3	3	10	20	1
gam6p_e	C6H13NO8P	6	24	pyr_c	C3H3O3	3	10	20	1
cytd_c	C9H13N3O5	9	30	pyr_c	C3H3O3	3	10	18.75	0.625
glcur1p_e	C6H8O10P	6	20	pyr_c	C3H3O3	3	10	20	1
tdec2eACP_c	C21H37N2O8PRS	10	54	pyr_c	C3H3O3	3	10	33.3333	1
galctn__D_c	C6H11O7	6	22	pyr_c	C3H3O3	3	10	20	1
gal_e	C6H12O6	6	24	pyr_c	C3H3O3	3	10	20	1
micit_c	C7H7O7	7	24	pyr_c	C3H3O3	3	10	22	0.942857
acnam_c	C11H18NO9	11	42	pyr_c	C3H3O3	3	10	36.6667	1
hdeACP_c	C27H49N2O8PRS	16	90	pyr_c	C3H3O3	3	10	53.3333	1
dha_e	C3H6O3	3	12	pyr_c	C3H3O3	3	10	10	1
acmana_p	C8H15NO6	8	32	pyr_c	C3H3O3	3	10	26.6667	1
argsuc_c	C10H17N4O6	10	34	pyr_c	C3H3O3	3	10	33.3333	1
4abut_p	C4H9NO2	4	18	pyr_c	C3H3O3	3	10	13.3333	1
chor_c	C10H8O6	10	38	pyr_c	C3H3O3	3	10	10	0.3
hom__L_c	C4H9NO3	4	16	pyr_c	C3H3O3	3	10	13.3333	1
thymd_c	C10H14N2O5	10	38	pyr_c	C3H3O3	3	10	16.6667	0.5
mnl_p	C6H14O6	6	26	pyr_c	C3H3O3	3	10	20	1
gal_bD_e	C6H12O6	6	24	pyr_c	C3H3O3	3	10	20	1
dgdp_c	C10H12N5O10P2	10	30	pyr_c	C3H3O3	3	10	28	0.84
dad_5_c	C10H13N5O3	10	32	pyr_c	C3H3O3	3	10	8	0.24
imp_p	C10H11N4O8P	10	30	pyr_c	C3H3O3	3	10	28	0.84
LalaDgluMdap_p	C15H25N4O8	15	58	pyr_c	C3H3O3	3	10	30	0.6
cit_e	C6H5O7	6	18	pyr_c	C3H3O3	3	10	18	0.9
glcur1p_p	C6H8O10P	6	20	pyr_c	C3H3O3	3	10	20	1
ala__D_e	C3H7NO2	3	12	pyr_c	C3H3O3	3	10	10	1
murein5px3p_p	C74H112N14O39	74	292	pyr_c	C3H3O3	3	10	213.333	0.864865
2agpe161_p	C21H42NO7P1	21	114	pyr_c	C3H3O3	3	10	70	1
3odecACP_c	C21H37N2O9PRS	10	52	pyr_c	C3H3O3	3	10	33.3333	1
galt_e	C6H14O6	6	26	pyr_c	C3H3O3	3	10	20	1
5dglcn_e	C6H9O7	6	20	pyr_c	C3H3O3	3	10	20	1
1tdecg3p_c	C17H33O7P1	17	94	pyr_c	C3H3O3	3	10	56.6667	1
pa140_c	C31H59O8P1	31	174	pyr_c	C3H3O3	3	10	103.333	1
cdpdtdec7eg_c	C40H67N3O15P2	31	170	pyr_c	C3H3O3	3	10	123.333	1.19355
dgslnt_c	C20H30N6O12S2Se	20	82	pyr_c	C3H3O3	3	10	32	0.48
cit_p	C6H5O7	6	18	pyr_c	C3H3O3	3	10	18	0.9
xan_p	C5H4N4O2	5	8	pyr_c	C3H3O3	3	10	6	0.36
2agpe140_c	C19H40NO7P1	19	104	pyr_c	C3H3O3	3	10	63.3333	1
fruur_p	C6H9O7	6	20	pyr_c	C3H3O3	3	10	20	1
ggptrc_c	C9H20O3N3	9	40	pyr_c	C3H3O3	3	10	30	1
cys__L_c	C3H7NO2S	3	18	pyr_c	C3H3O3	3	10	10	1
4abzglu_e	C12H12N2O5	12	46	pyr_c	C3H3O3	3	10	16.6667	0.416667
2aobut_c	C4H7NO3	4	14	pyr_c	C3H3O3	3	10	13.3333	1
lkdr_c	C6H9O5	6	24	pyr_c	C3H3O3	3	10	20	1
ps160_c	C38H73N1O10P1	38	208	pyr_c	C3H3O3	3	10	126.667	1
gam_e	C6H14NO5	6	24	pyr_c	C3H3O3	3	10	20	1
pg120_c	C30H58O10P1	30	164	pyr_c	C3H3O3	3	10	100	1
2agpe141_p	C19H38NO7P1	19	102	pyr_c	C3H3O3	3	10	63.3333	1
xylu__D_c	C5H10O5	5	20	pyr_c	C3H3O3	3	10	16.6667	1
amet_c	C15H23N6O5S	15	60	pyr_c	C3H3O3	3	10	28	0.56
hxa_c	C6H11O2	6	32	pyr_c	C3H3O3	3	10	20	1
phthr_c	C4H8NO7P	4	14	pyr_c	C3H3O3	3	10	13.3333	1
acmana_e	C8H15NO6	8	32	pyr_c	C3H3O3	3	10	26.6667	1
3oocoa_c	C29H44N7O18P3S	8	40	pyr_c	C3H3O3	3	10	26.6667	1
acgam1p_c	C8H14NO9P	8	32	pyr_c	C3H3O3	3	10	26.6667	1
ascb__L_e	C6H8O6	6	20	pyr_c	C3H3O3	3	10	20	1
malt_e	C12H22O11	12	48	pyr_c	C3H3O3	3	10	40	1
thymd_p	C10H14N2O5	10	38	pyr_c	C3H3O3	3	10	16.6667	0.5
ditp_c	C10H11N4O13P3	10	32	pyr_c	C3H3O3	3	10	30	0.9
u23ga_c	C43H75N3O20P2	43	210	pyr_c	C3H3O3	3	10	18.75	0.130814	ura，poaac，lipidA
23dappa_e	C3H9N2O2	3	10	pyr_c	C3H3O3	3	10	10	1
um4p_c	C38H56N8O27P2	38	144	pyr_c	C3H3O3	3	10	100	0.789474
glyc2p_c	C3H7O6P	3	14	pyr_c	C3H3O3	3	10	10	1
uLa4fn_c	C61H99N1O8P1	61	330	pyr_c	C3H3O3	3	10	2	0.00983607	uLa4n，co2
glc__D_c	C6H12O6	6	24	pyr_c	C3H3O3	3	10	20	1
dhmpt_c	C9H13N5O4	9	26	pyr_c	C3H3O3	3	10	6.66667	0.222222
e4p_c	C4H7O7P	4	16	pyr_c	C3H3O3	3	10	13.3333	1
man1p_c	C6H11O9P	6	24	pyr_c	C3H3O3	3	10	20	1
bglycogen_c	C6H10O5	6	24	pyr_c	C3H3O3	3	10	20	1
sq_c	C6H11O8S	6	26	pyr_c	C3H3O3	3	10	10	0.5
sfp_c	C6H10O11PS	6	26	pyr_c	C3H3O3	3	10	10	0.5
trp__L_c	C11H12N2O2	11	46	pyr_c	C3H3O3	3	10	10	0.272727
sq_e	C6H11O8S	6	26	pyr_c	C3H3O3	3	10	10	0.5
acser_c	C5H9NO4	5	18	pyr_c	C3H3O3	3	10	16.6667	1
progly_e	C7H12N2O3	7	28	pyr_c	C3H3O3	3	10	23.3333	1
adpglc_c	C16H23N5O15P2	6	24	pyr_c	C3H3O3	3	10	52	2.6
dudp_c	C9H11N2O11P2	9	32	pyr_c	C3H3O3	3	10	20	0.666667
man_e	C6H12O6	6	24	pyr_c	C3H3O3	3	10	20	1
atp_c	C10H12N5O13P3	10	30	pyr_c	C3H3O3	3	10	28	0.84
acmana_c	C8H15NO6	8	32	pyr_c	C3H3O3	3	10	26.6667	1
rbl__L_c	C5H10O5	5	20	pyr_c	C3H3O3	3	10	16.6667	1
dcyt_e	C9H13N3O4	9	32	pyr_c	C3H3O3	3	10	20	0.666667
fcl__L_c	C6H12O5	6	26	pyr_c	C3H3O3	3	10	20	1
u3aga_c	C31H51N3O19P2	31	140	pyr_c	C3H3O3	3	10	93.3333	0.903226
nmn_e	C11H14N2O8P	11	42	pyr_c	C3H3O3	3	10	16.6667	0.454545
man6p_e	C6H11O9P	6	24	pyr_c	C3H3O3	3	10	20	1
orot5p_c	C10H10N2O11P	10	30	pyr_c	C3H3O3	3	10	20	0.6
aact_c	C3H8NO	3	14	pyr_c	C3H3O3	3	10	10	1
gln__L_p	C5H10N2O3	5	18	pyr_c	C3H3O3	3	10	16.6667	1
glyc_p	C3H8O3	3	14	pyr_c	C3H3O3	3	10	10	1
cytd_p	C9H13N3O5	9	30	pyr_c	C3H3O3	3	10	18.75	0.625
thr__L_p	C4H9NO3	4	16	pyr_c	C3H3O3	3	10	13.3333	1
asn__L_e	C4H8N2O3	4	12	pyr_c	C3H3O3	3	10	12	0.9
fuc__L_p	C6H12O5	6	26	pyr_c	C3H3O3	3	10	20	1
5caiz_c	C9H11N3O9P	9	28	pyr_c	C3H3O3	3	10	26	0.866667
dhnpt_c	C9H13N5O4	9	26	pyr_c	C3H3O3	3	10	6.66667	0.222222
ttdca_p	C14H27O2	14	80	pyr_c	C3H3O3	3	10	46.6667	1
acgam_c	C8H15NO6	8	32	pyr_c	C3H3O3	3	10	26.6667	1
mal__L_p	C4H4O5	4	12	pyr_c	C3H3O3	3	10	12	0.9
pacald_p	C8H8O	8	38	pyr_c	C3H3O3	3	10	26.6667	1
lcts_e	C12H22O11	12	48	pyr_c	C3H3O3	3	10	40	1
btcoa_c	C25H38N7O17P3S	4	20	pyr_c	C3H3O3	3	10	13.3333	1
tdcoa_c	C35H58N7O17P3S	14	80	pyr_c	C3H3O3	3	10	46.6667	1
udpglcur_e	C15H19N2O18P2	6	20	pyr_c	C3H3O3	3	10	38.75	1.9375
hxa_p	C6H11O2	6	32	pyr_c	C3H3O3	3	10	20	1
murein3px3p_p	C68H102N12O37	68	268	pyr_c	C3H3O3	3	10	193.333	0.852941
3hcpalm9eACP_c	C27H49N2O9PRS	16	88	pyr_c	C3H3O3	3	10	53.3333	1
dca_e	C10H19O2	10	56	pyr_c	C3H3O3	3	10	33.3333	1
g1p_p	C6H11O9P	6	24	pyr_c	C3H3O3	3	10	20	1
ser__L_p	C3H7NO3	3	10	pyr_c	C3H3O3	3	10	10	1
3ocpalm9eACP_c	C27H47N2O9PRS	16	86	pyr_c	C3H3O3	3	10	53.3333	1
2ddecg3p_c	C15H30O7P1	15	82	pyr_c	C3H3O3	3	10	50	1
anhgm3p_c	C34H52N6O19	34	134	pyr_c	C3H3O3	3	10	96.6667	0.852941
1agpe161_p	C21H42NO7P1	21	114	pyr_c	C3H3O3	3	10	70	1
octa_p	C8H15O2	8	44	pyr_c	C3H3O3	3	10	26.6667	1
chtbs_e	C16H28N2O11	16	64	pyr_c	C3H3O3	3	10	33.3333	0.625
ppa_p	C3H5O2	3	14	pyr_c	C3H3O3	3	10	10	1
pser__L_p	C3H6NO6P	3	10	pyr_c	C3H3O3	3	10	10	1
butACP_c	C15H27N2O8PRS	4	20	pyr_c	C3H3O3	3	10	10	0.75
metglcur_e	C7H11O7	7	26	pyr_c	C3H3O3	3	10	20	0.857143
dgsn_c	C10H13N5O4	10	30	pyr_c	C3H3O3	3	10	28	0.84
1hdec9eg3p_c	C19H35O7P1	19	104	pyr_c	C3H3O3	3	10	63.3333	1
cdpdtdecg_c	C40H71N3O15P2	31	174	pyr_c	C3H3O3	3	10	123.333	1.19355
pe181_c	C41H78N1O8P1	41	228	pyr_c	C3H3O3	3	10	136.667	1
dttp_c	C10H13N2O14P3	10	38	pyr_c	C3H3O3	3	10	16.6667	0.5
pe120_c	C29H58N1O8P1	29	160	pyr_c	C3H3O3	3	10	96.6667	1
but_c	C4H7O2	4	20	pyr_c	C3H3O3	3	10	13.3333	1
pe160_p	C37H74N1O8P1	37	208	pyr_c	C3H3O3	3	10	123.333	1
pg160_p	C38H74O10P1	38	212	pyr_c	C3H3O3	3	10	126.667	1
2agpg160_c	C22H44O9P1	22	120	pyr_c	C3H3O3	3	10	73.3333	1
pa120_p	C27H51O8P1	27	150	pyr_c	C3H3O3	3	10	90	1
adn_e	C10H13N5O4	10	30	pyr_c	C3H3O3	3	10	28	0.84
3otdcoa_c	C35H56N7O18P3S	14	76	pyr_c	C3H3O3	3	10	46.6667	1
ddcap_c	C12H24O5P1	12	68	pyr_c	C3H3O3	3	10	40	1
3hhdcoa_c	C37H62N7O18P3S	16	90	pyr_c	C3H3O3	3	10	53.3333	1
hdcap_c	C16H32O5P	16	92	pyr_c	C3H3O3	3	10	53.3333	1
cinnm_c	C9H7O2	9	40	pyr_c	C3H3O3	3	10	30	1
hx2coa_c	C27H40N7O17P3S	6	30	pyr_c	C3H3O3	3	10	20	1
uacmam_c	C17H25N3O17P2	8	32	pyr_c	C3H3O3	3	10	46.6667	1.75
arbt6p_c	C12H15O10P	12	50	pyr_c	C3H3O3	3	10	20	0.5
ttdca_c	C14H27O2	14	80	pyr_c	C3H3O3	3	10	46.6667	1
glycogen_c	C6H10O5	6	24	pyr_c	C3H3O3	3	10	20	1
ahcys_c	C14H20N6O5S	14	54	pyr_c	C3H3O3	3	10	28	0.6
fe3dcit_e	C12H10FeO14	12	36	pyr_c	C3H3O3	3	10	35	0.875
lac__D_e	C3H5O3	3	12	pyr_c	C3H3O3	3	10	10	1
2mcacn_c	C7H5O6	7	24	pyr_c	C3H3O3	3	10	22	0.942857
damp_e	C10H12N5O6P	10	32	pyr_c	C3H3O3	3	10	30	0.9
adn_p	C10H13N5O4	10	30	pyr_c	C3H3O3	3	10	28	0.84
3ig3p_c	C11H12NO6P	11	48	pyr_c	C3H3O3	3	10	10	0.272727
asn__L_p	C4H8N2O3	4	12	pyr_c	C3H3O3	3	10	12	0.9
sl26da_c	C11H16N2O7	11	42	pyr_c	C3H3O3	3	10	12	0.327273
dgsn_p	C10H13N5O4	10	30	pyr_c	C3H3O3	3	10	28	0.84
3hoctACP_c	C19H35N2O9PRS	8	42	pyr_c	C3H3O3	3	10	26.6667	1
dctp_c	C9H12N3O13P3	9	32	pyr_c	C3H3O3	3	10	20	0.666667
toctd2eACP_c	C29H53N2O8PRS	18	102	pyr_c	C3H3O3	3	10	60	1
manglyc_p	C9H15O9	9	34	pyr_c	C3H3O3	3	10	30	1
din_c	C10H12N4O4	10	32	pyr_c	C3H3O3	3	10	30	0.9
ichor_c	C10H8O6	10	38	pyr_c	C3H3O3	3	10	10	0.3
clpn160_p	C73H140O17P2	73	410	pyr_c	C3H3O3	3	10	243.333	1
clpn181_p	C81H148O17P2	81	450	pyr_c	C3H3O3	3	10	270	1
pacald_c	C8H8O	8	38	pyr_c	C3H3O3	3	10	26.6667	1
arbt_p	C12H16O7	12	50	pyr_c	C3H3O3	3	10	20	0.5
ttdceap_c	C14H26O5P	14	78	pyr_c	C3H3O3	3	10	46.6667	1
anhgm4p_c	C37H57N7O20	37	146	pyr_c	C3H3O3	3	10	106.667	0.864865
3ohcoa_c	C27H40N7O18P3S	6	28	pyr_c	C3H3O3	3	10	20	1
dxylnt_p	C5H9O6	5	18	pyr_c	C3H3O3	3	10	16.6667	1
ser__D_e	C3H7NO3	3	10	pyr_c	C3H3O3	3	10	10	1
ohpb_c	C4H4O8P	4	12	pyr_c	C3H3O3	3	10	12	0.9
cys__D_c	C3H7NO2S	3	18	pyr_c	C3H3O3	3	10	10	1
pa161_c	C35H63O8P1	35	194	pyr_c	C3H3O3	3	10	116.667	1
ru5p__D_c	C5H9O8P	5	20	pyr_c	C3H3O3	3	10	16.6667	1
amp_e	C10H12N5O7P	10	30	pyr_c	C3H3O3	3	10	28	0.84
galur_c	C6H9O7	6	20	pyr_c	C3H3O3	3	10	20	1
arab__L_e	C5H10O5	5	20	pyr_c	C3H3O3	3	10	16.6667	1
pgp140_c	C34H65O13P2	34	188	pyr_c	C3H3O3	3	10	113.333	1
pgp161_c	C38H69O13P2	38	208	pyr_c	C3H3O3	3	10	126.667	1
ps180_c	C42H81N1O10P1	42	232	pyr_c	C3H3O3	3	10	140	1
lald__L_c	C3H6O2	3	14	pyr_c	C3H3O3	3	10	10	1
ugmd_c	C35H51N7O26P2	35	132	pyr_c	C3H3O3	3	10	90	0.771429
ppcoa_c	C24H36N7O17P3S	3	14	pyr_c	C3H3O3	3	10	10	1
pe141_c	C33H62N1O8P1	33	180	pyr_c	C3H3O3	3	10	110	1
adocbi_c	C58H84CoN16O11	58	245	pyr_c	C3H3O3	3	10	28	0.144828	cbi，cbp，co2
acac_c	C4H5O3	4	16	pyr_c	C3H3O3	3	10	13.3333	1
acmanap_c	C8H14NO9P	8	32	pyr_c	C3H3O3	3	10	26.6667	1
nmn_p	C11H14N2O8P	11	42	pyr_c	C3H3O3	3	10	16.6667	0.454545
pppn_e	C9H9O2	9	42	pyr_c	C3H3O3	3	10	30	1
hxan_p	C5H4N4O	5	10	pyr_c	C3H3O3	3	10	8	0.48
pran_c	C12H13NO9P	12	48	pyr_c	C3H3O3	3	10	12	0.3
3hcinnm_e	C9H7O3	9	38	pyr_c	C3H3O3	3	10	30	1
gsn_c	C10H13N5O5	10	28	pyr_c	C3H3O3	3	10	26	0.78
ins_c	C10H12N4O5	10	30	pyr_c	C3H3O3	3	10	28	0.84
23cgmp_p	C10H11N5O7P	10	28	pyr_c	C3H3O3	3	10	26	0.78
man6pglyc_c	C9H14O12P	9	34	pyr_c	C3H3O3	3	10	30	1
LalaDgluMdap_e	C15H25N4O8	15	58	pyr_c	C3H3O3	3	10	30	0.6
gly_e	C2H5NO2	2	6	pyr_c	C3H3O3	3	10	6	0.9
dha_p	C3H6O3	3	12	pyr_c	C3H3O3	3	10	10	1
cgly_p	C5H10N2O3S	5	24	pyr_c	C3H3O3	3	10	16	0.96
LalaDgluMdapDala_c	C18H30N5O9	18	70	pyr_c	C3H3O3	3	10	42	0.7
2hdecg3p_c	C19H38O7P1	19	106	pyr_c	C3H3O3	3	10	63.3333	1
23doguln_c	C6H7O7	6	18	pyr_c	C3H3O3	3	10	18	0.9
1agpg160_p	C22H44O9P1	22	120	pyr_c	C3H3O3	3	10	73.3333	1
glyc2p_p	C3H7O6P	3	14	pyr_c	C3H3O3	3	10	10	1
4abzglu_p	C12H12N2O5	12	46	pyr_c	C3H3O3	3	10	16.6667	0.416667
pe141_p	C33H62N1O8P1	33	180	pyr_c	C3H3O3	3	10	110	1
acac_p	C4H5O3	4	16	pyr_c	C3H3O3	3	10	13.3333	1
but_p	C4H7O2	4	20	pyr_c	C3H3O3	3	10	13.3333	1
pe181_p	C41H78N1O8P1	41	228	pyr_c	C3H3O3	3	10	136.667	1
12dgr140_p	C31H60O5	31	174	pyr_c	C3H3O3	3	10	103.333	1
2hdecg3p_p	C19H38O7P1	19	106	pyr_c	C3H3O3	3	10	63.3333	1
glcn_c	C6H11O7	6	22	pyr_c	C3H3O3	3	10	20	1
oxadpcoa_c	C27H37N7O20P3S	6	22	pyr_c	C3H3O3	3	10	20	1
mptamp_c	C20H22N10O12P2S2Cu	20	72	pyr_c	C3H3O3	3	10	28	0.42
paps_c	C10H11N5O13P2S	10	30	pyr_c	C3H3O3	3	10	20	0.6
utp_c	C9H11N2O15P3	9	30	pyr_c	C3H3O3	3	10	18.75	0.625
glyc_e	C3H8O3	3	14	pyr_c	C3H3O3	3	10	10	1
adn_c	C10H13N5O4	10	30	pyr_c	C3H3O3	3	10	28	0.84
gal1p_c	C6H11O9P	6	24	pyr_c	C3H3O3	3	10	20	1
pg140_p	C34H66O10P1	34	188	pyr_c	C3H3O3	3	10	113.333	1
tre_c	C12H22O11	12	48	pyr_c	C3H3O3	3	10	40	1
gdpmann_c	C16H23N5O16P2	6	24	pyr_c	C3H3O3	3	10	50	2.5
2h3oppan_c	C3H3O4	3	8	pyr_c	C3H3O3	3	10	8	0.8
hpyr_c	C3H3O4	3	8	pyr_c	C3H3O3	3	10	8	0.8
2agpg181_c	C24H46O9P1	24	130	pyr_c	C3H3O3	3	10	80	1
dad_2_e	C10H13N5O3	10	32	pyr_c	C3H3O3	3	10	30	0.9
mchtbs6p_c	C14H26N2O13P	14	56	pyr_c	C3H3O3	3	10	26.6667	0.571429
fdp_c	C6H10O12P2	6	24	pyr_c	C3H3O3	3	10	20	1
mthgxl_c	C3H4O2	3	12	pyr_c	C3H3O3	3	10	10	1
tartr__L_e	C4H4O6	4	10	pyr_c	C3H3O3	3	10	10	0.75
octa_e	C8H15O2	8	44	pyr_c	C3H3O3	3	10	26.6667	1
rmn_c	C6H12O5	6	26	pyr_c	C3H3O3	3	10	20	1
dtmp_c	C10H13N2O8P	10	38	pyr_c	C3H3O3	3	10	16.6667	0.5
gdp_c	C10H12N5O11P2	10	28	pyr_c	C3H3O3	3	10	26	0.78
ins_p	C10H12N4O5	10	30	pyr_c	C3H3O3	3	10	28	0.84
man_c	C6H12O6	6	24	pyr_c	C3H3O3	3	10	20	1
uaagmda_c	C95H152N8O28P2	95	466	pyr_c	C3H3O3	3	10	116.667	0.368421
dtmp_e	C10H13N2O8P	10	38	pyr_c	C3H3O3	3	10	16.6667	0.5
cdpdodecg_c	C48H87N3O15P2	39	222	pyr_c	C3H3O3	3	10	150	1.15385
ps140_c	C34H65N1O10P1	34	184	pyr_c	C3H3O3	3	10	113.333	1
12dgr160_c	C35H68O5	35	198	pyr_c	C3H3O3	3	10	116.667	1
2tdecg3p_c	C17H34O7P1	17	94	pyr_c	C3H3O3	3	10	56.6667	1
glyald_e	C3H6O3	3	12	pyr_c	C3H3O3	3	10	10	1
12dgr181_c	C39H72O5	39	218	pyr_c	C3H3O3	3	10	130	1
2tdec7eg3p_c	C17H32O7P1	17	92	pyr_c	C3H3O3	3	10	56.6667	1
pgp181_p	C42H77O13P2	42	232	pyr_c	C3H3O3	3	10	140	1
dhptdp_c	C5H7O7P	5	20	pyr_c	C3H3O3	3	10	16.6667	1
LalaDglu_p	C8H13N2O5	8	30	pyr_c	C3H3O3	3	10	26.6667	1
cdigmp_c	C20H22N10O14P2	20	56	pyr_c	C3H3O3	3	10	52	0.78
uri_c	C9H12N2O6	9	30	pyr_c	C3H3O3	3	10	18.75	0.625
dad_2_c	C10H13N5O3	10	32	pyr_c	C3H3O3	3	10	30	0.9
datp_c	C10H12N5O12P3	10	32	pyr_c	C3H3O3	3	10	30	0.9
3hhcoa_c	C27H42N7O18P3S	6	30	pyr_c	C3H3O3	3	10	20	1
puacgam_c	C8N1O5H14R	8	32	pyr_c	C3H3O3	3	10	26.6667	1
nadp_c	C21H25N7O17P3	21	72	pyr_c	C3H3O3	3	10	48	0.685714
S2hglut_c	C5H6O5	5	18	pyr_c	C3H3O3	3	10	16.6667	1
glyclt_p	C2H3O3	2	6	pyr_c	C3H3O3	3	10	4	0.6
metglcur_p	C7H11O7	7	26	pyr_c	C3H3O3	3	10	20	0.857143
xtsn_p	C10H12N4O6	10	28	pyr_c	C3H3O3	3	10	26	0.78
glu__L_c	C5H8NO4	5	18	pyr_c	C3H3O3	3	10	16.6667	1
g1p_c	C6H11O9P	6	24	pyr_c	C3H3O3	3	10	20	1
fum_c	C4H2O4	4	12	pyr_c	C3H3O3	3	10	12	0.9
akg_p	C5H4O5	5	16	pyr_c	C3H3O3	3	10	16	0.96
acorn_c	C7H14N2O3	7	30	pyr_c	C3H3O3	3	10	23.3333	1
frulys_c	C12H25N2O7	12	52	pyr_c	C3H3O3	3	10	23.3333	0.583333
glu5sa_c	C5H9NO3	5	20	pyr_c	C3H3O3	3	10	16.6667	1
g3pg_e	C6H14O8P	6	28	pyr_c	C3H3O3	3	10	20	1
ocACP_c	C19H35N2O8PRS	8	44	pyr_c	C3H3O3	3	10	26.6667	1
ttdcea_p	C14H25O2	14	78	pyr_c	C3H3O3	3	10	46.6667	1
aacoa_c	C25H36N7O18P3S	4	16	pyr_c	C3H3O3	3	10	13.3333	1
2agpe160_c	C21H44NO7P1	21	116	pyr_c	C3H3O3	3	10	70	1
orn_e	C5H13N2O2	5	22	pyr_c	C3H3O3	3	10	16.6667	1
4abut_e	C4H9NO2	4	18	pyr_c	C3H3O3	3	10	13.3333	1
galt1p_c	C6H13O9P	6	26	pyr_c	C3H3O3	3	10	20	1
glu__L_e	C5H8NO4	5	18	pyr_c	C3H3O3	3	10	16.6667	1
ppa_c	C3H5O2	3	14	pyr_c	C3H3O3	3	10	10	1
3ohodcoa_c	C39H64N7O18P3S	18	100	pyr_c	C3H3O3	3	10	60	1
uamag_c	C28H39N5O23P2	28	104	pyr_c	C3H3O3	3	10	83.3333	0.892857
glcr_c	C6H8O8	6	18	pyr_c	C3H3O3	3	10	18	0.9
sqg_c	C9H17O10S	9	40	pyr_c	C3H3O3	3	10	20	0.666667
manglyc_e	C9H15O9	9	34	pyr_c	C3H3O3	3	10	30	1
ascb__L_p	C6H8O6	6	20	pyr_c	C3H3O3	3	10	20	1
od2coa_c	C39H64N7O17P3S	18	102	pyr_c	C3H3O3	3	10	60	1
idon__L_p	C6H11O7	6	22	pyr_c	C3H3O3	3	10	20	1
rhmn_c	C6H11O6	6	24	pyr_c	C3H3O3	3	10	20	1
agm_p	C5H16N4	5	22	pyr_c	C3H3O3	3	10	13.3333	0.8
suchms_c	C8H12NO6	8	30	pyr_c	C3H3O3	3	10	4	0.15	hcys__L，hco3，co2
butso3_c	C4H9O3S	4	26	pyr_c	C3H3O3	3	10	12	0.9
dcyt_c	C9H13N3O4	9	32	pyr_c	C3H3O3	3	10	20	0.666667
3hpppn_p	C9H9O3	9	40	pyr_c	C3H3O3	3	10	30	1
dc2coa_c	C31H48N7O17P3S	10	54	pyr_c	C3H3O3	3	10	33.3333	1
minohp_p	C6H6O24P6	6	24	pyr_c	C3H3O3	3	10	20	1
2agpg120_p	C18H36O9P1	18	96	pyr_c	C3H3O3	3	10	60	1
dcmp_p	C9H12N3O7P	9	32	pyr_c	C3H3O3	3	10	20	0.666667
2agpg180_p	C24H48O9P1	24	132	pyr_c	C3H3O3	3	10	80	1
acglc__D_c	C8H14O7	8	32	pyr_c	C3H3O3	3	10	26.6667	1
r5p_p	C5H9O8P	5	20	pyr_c	C3H3O3	3	10	16.6667	1
1agpe120_p	C17H36NO7P1	17	92	pyr_c	C3H3O3	3	10	56.6667	1
oxa_c	C2O4	2	2	pyr_c	C3H3O3	3	10	2	0.3
r5p_e	C5H9O8P	5	20	pyr_c	C3H3O3	3	10	16.6667	1
dxylnt_e	C5H9O6	5	18	pyr_c	C3H3O3	3	10	16.6667	1
murein4p4p_p	C74H114N14O40	74	292	pyr_c	C3H3O3	3	10	213.333	0.864865
tpalm2eACP_c	C27H49N2O8PRS	16	90	pyr_c	C3H3O3	3	10	53.3333	1
3hpalmACP_c	C27H51N2O9PRS	16	90	pyr_c	C3H3O3	3	10	53.3333	1
12dgr140_c	C31H60O5	31	174	pyr_c	C3H3O3	3	10	103.333	1
udpg_c	C15H22N2O17P2	6	24	pyr_c	C3H3O3	3	10	40	2
gln__L_c	C5H10N2O3	5	18	pyr_c	C3H3O3	3	10	16.6667	1
pgp160_c	C38H73O13P2	38	212	pyr_c	C3H3O3	3	10	126.667	1
3c3hmp_c	C7H10O5	7	30	pyr_c	C3H3O3	3	10	2	0.0857143	4mop，3c4mop
pe160_c	C37H74N1O8P1	37	208	pyr_c	C3H3O3	3	10	123.333	1
tartr__D_e	C4H4O6	4	10	pyr_c	C3H3O3	3	10	10	0.75
pap_c	C10H11N5O10P2	10	30	pyr_c	C3H3O3	3	10	28	0.84
pg181_p	C42H78O10P1	42	232	pyr_c	C3H3O3	3	10	140	1
xmp_c	C10H11N4O9P	10	28	pyr_c	C3H3O3	3	10	26	0.78
r2hglut_c	C5H6O5	5	18	pyr_c	C3H3O3	3	10	16.6667	1
nadhx__R_c	C21H29N7O15P2	21	74	pyr_c	C3H3O3	3	10	50	0.714286
3hocoa_c	C29H46N7O18P3S	8	42	pyr_c	C3H3O3	3	10	26.6667	1
2cpr5p_c	C12H13NO9P	12	48	pyr_c	C3H3O3	3	10	12	0.3
uagmda_c	C87H139N7O23P2	87	434	pyr_c	C3H3O3	3	10	90	0.310345
5dh4dglc_c	C6H6O7	6	18	pyr_c	C3H3O3	3	10	18	0.9
dcmp_c	C9H12N3O7P	9	32	pyr_c	C3H3O3	3	10	20	0.666667
cechddd_c	C9H11O4	9	40	pyr_c	C3H3O3	3	10	30	1
25dkglcn_c	C6H7O7	6	18	pyr_c	C3H3O3	3	10	18	0.9
dgmp_c	C10H12N5O7P	10	30	pyr_c	C3H3O3	3	10	28	0.84
hxan_e	C5H4N4O	5	10	pyr_c	C3H3O3	3	10	8	0.48
acac_e	C4H5O3	4	16	pyr_c	C3H3O3	3	10	13.3333	1
4adcho_c	C10H10NO5	10	38	pyr_c	C3H3O3	3	10	10	0.3
cys__L_e	C3H7NO2S	3	18	pyr_c	C3H3O3	3	10	10	1
glyc3p_e	C3H7O6P	3	14	pyr_c	C3H3O3	3	10	10	1
rib__D_p	C5H10O5	5	20	pyr_c	C3H3O3	3	10	16.6667	1
xyl__D_p	C5H10O5	5	20	pyr_c	C3H3O3	3	10	16.6667	1
3hcinnm_c	C9H7O3	9	38	pyr_c	C3H3O3	3	10	30	1
inost_p	C6H12O6	6	24	pyr_c	C3H3O3	3	10	20	1
pppn_c	C9H9O2	9	42	pyr_c	C3H3O3	3	10	30	1
ocdca_p	C18H35O2	18	104	pyr_c	C3H3O3	3	10	60	1
malthx_c	C36H62O31	36	144	pyr_c	C3H3O3	3	10	120	1
maltpt_c	C30H52O26	30	120	pyr_c	C3H3O3	3	10	100	1
g3ps_e	C6H13NO8P	6	24	pyr_c	C3H3O3	3	10	20	1
acon_T_c	C6H3O6	6	18	pyr_c	C3H3O3	3	10	18	0.9
3gmp_p	C10H12N5O8P	10	28	pyr_c	C3H3O3	3	10	26	0.78
maltttr_c	C24H42O21	24	96	pyr_c	C3H3O3	3	10	80	1
duri_p	C9H12N2O5	9	32	pyr_c	C3H3O3	3	10	20	0.666667
anhgm4p_p	C37H57N7O20	37	146	pyr_c	C3H3O3	3	10	106.667	0.864865
ddca_e	C12H23O2	12	68	pyr_c	C3H3O3	3	10	40	1
tartr__L_p	C4H4O6	4	10	pyr_c	C3H3O3	3	10	10	0.75
octeACP_c	C29H53N2O8PRS	18	102	pyr_c	C3H3O3	3	10	60	1
gtspmd_c	C17H36N6O5S	17	80	pyr_c	C3H3O3	3	10	33.3333	0.588235
3hhexACP_c	C17H31N2O9PRS	6	30	pyr_c	C3H3O3	3	10	20	1
adocbl_p	C72H100CoN18O17P	72	305	pyr_c	C3H3O3	3	10	28	0.116667	cbl1，cbp，co2
butso3_p	C4H9O3S	4	26	pyr_c	C3H3O3	3	10	12	0.9
cys__L_p	C3H7NO2S	3	18	pyr_c	C3H3O3	3	10	10	1
ps161_c	C38H69N1O10P1	38	204	pyr_c	C3H3O3	3	10	126.667	1
t3c5ddeceACP_c	C23H39N2O8PRS	12	64	pyr_c	C3H3O3	3	10	40	1
ps120_c	C30H57N1O10P1	30	160	pyr_c	C3H3O3	3	10	100	1
12dgr161_p	C35H64O5	35	194	pyr_c	C3H3O3	3	10	116.667	1
progly_p	C7H12N2O3	7	28	pyr_c	C3H3O3	3	10	23.3333	1
orn_p	C5H13N2O2	5	22	pyr_c	C3H3O3	3	10	16.6667	1
pa181_p	C39H71O8P1	39	218	pyr_c	C3H3O3	3	10	130	1
12dgr120_p	C27H52O5	27	150	pyr_c	C3H3O3	3	10	90	1
asp__L_p	C4H6NO4	4	12	pyr_c	C3H3O3	3	10	12	0.9
2agpe160_p	C21H44NO7P1	21	116	pyr_c	C3H3O3	3	10	70	1
2agpg140_c	C20H40O9P1	20	108	pyr_c	C3H3O3	3	10	66.6667	1
1hdecg3p_p	C19H37O7P1	19	106	pyr_c	C3H3O3	3	10	63.3333	1
pro__L_p	C5H9NO2	5	22	pyr_c	C3H3O3	3	10	16.6667	1
ttdcap_c	C14H28O5P	14	80	pyr_c	C3H3O3	3	10	46.6667	1
mal__D_p	C4H4O5	4	12	pyr_c	C3H3O3	3	10	12	0.9
5dglcn_p	C6H9O7	6	20	pyr_c	C3H3O3	3	10	20	1
arbt_e	C12H16O7	12	50	pyr_c	C3H3O3	3	10	20	0.5
dhptdd_c	C5H7O7P	5	20	pyr_c	C3H3O3	3	10	16.6667	1
23dappa_c	C3H9N2O2	3	10	pyr_c	C3H3O3	3	10	10	1
ala__L_c	C3H7NO2	3	12	pyr_c	C3H3O3	3	10	10	1
g3pc_p	C8H20NO6P	8	42	pyr_c	C3H3O3	3	10	10	0.375
alaala_c	C6H12N2O3	6	24	pyr_c	C3H3O3	3	10	20	1
anhgm3p_p	C34H52N6O19	34	134	pyr_c	C3H3O3	3	10	96.6667	0.852941
anhm4p_c	C29H44N6O15	29	114	pyr_c	C3H3O3	3	10	80	0.827586
ser__D_c	C3H7NO3	3	10	pyr_c	C3H3O3	3	10	10	1
mlthf_c	C20H21N7O6	1	4	pyr_c	C3H3O3	3	10	3.33333	1
xmp_p	C10H11N4O9P	10	28	pyr_c	C3H3O3	3	10	26	0.78
pacald_e	C8H8O	8	38	pyr_c	C3H3O3	3	10	26.6667	1
anhgm_c	C19H29N2O12	19	76	pyr_c	C3H3O3	3	10	63.3333	1
LalaDgluMdapDala_p	C18H30N5O9	18	70	pyr_c	C3H3O3	3	10	42	0.7
glcur_c	C6H9O7	6	20	pyr_c	C3H3O3	3	10	20	1
udpg_p	C15H22N2O17P2	6	24	pyr_c	C3H3O3	3	10	40	2
inost_e	C6H12O6	6	24	pyr_c	C3H3O3	3	10	20	1
cytd_e	C9H13N3O5	9	30	pyr_c	C3H3O3	3	10	18.75	0.625
t3c7mrseACP_c	C25H43N2O8PRS	14	76	pyr_c	C3H3O3	3	10	46.6667	1
g3pe_c	C5H14NO6P	5	24	pyr_c	C3H3O3	3	10	16.6667	1
t3c11vaceACP_c	C29H51N2O8PRS	18	100	pyr_c	C3H3O3	3	10	60	1
glyclt_e	C2H3O3	2	6	pyr_c	C3H3O3	3	10	4	0.6
pg180_c	C42H82O10P1	42	236	pyr_c	C3H3O3	3	10	140	1
12ppd__S_e	C3H8O2	3	16	pyr_c	C3H3O3	3	10	10	1
14glucan_c	C36H62O31	36	144	pyr_c	C3H3O3	3	10	120	1
cdpdodec11eg_c	C48H83N3O15P2	39	218	pyr_c	C3H3O3	3	10	150	1.15385
1pyr5c_c	C5H6NO2	5	20	pyr_c	C3H3O3	3	10	16.6667	1
1agpe160_p	C21H44NO7P1	21	116	pyr_c	C3H3O3	3	10	70	1
ppa_e	C3H5O2	3	14	pyr_c	C3H3O3	3	10	10	1
pgp120_p	C30H57O13P2	30	164	pyr_c	C3H3O3	3	10	100	1
chtbs6p_c	C16H27N2O14P	16	64	pyr_c	C3H3O3	3	10	33.3333	0.625
1agpg180_p	C24H48O9P1	24	132	pyr_c	C3H3O3	3	10	80	1
acmum_p	C11H18NO8	11	44	pyr_c	C3H3O3	3	10	36.6667	1
malttr_p	C18H32O16	18	72	pyr_c	C3H3O3	3	10	60	1
psclys_c	C12H25N2O7	12	52	pyr_c	C3H3O3	3	10	23.3333	0.583333
acald_p	C2H4O	2	10	pyr_c	C3H3O3	3	10	6.66667	1
gly_p	C2H5NO2	2	6	pyr_c	C3H3O3	3	10	6	0.9
dhgly_c	C2H2NO2	2	4	pyr_c	C3H3O3	3	10	4	0.6
2ippm_c	C7H8O4	7	30	pyr_c	C3H3O3	3	10	2	0.0857143	4mop，3c4mop
ser__D_p	C3H7NO3	3	10	pyr_c	C3H3O3	3	10	10	1
23cump_p	C9H10N2O8P	9	30	pyr_c	C3H3O3	3	10	18.75	0.625
3psme_c	C10H9O10P	10	38	pyr_c	C3H3O3	3	10	10	0.3
3c2hmp_c	C7H10O5	7	30	pyr_c	C3H3O3	3	10	2	0.0857143	4mop，hco3
xan_e	C5H4N4O2	5	8	pyr_c	C3H3O3	3	10	6	0.36
pser__L_c	C3H6NO6P	3	10	pyr_c	C3H3O3	3	10	10	1
uacgam_e	C17H25N3O17P2	8	32	pyr_c	C3H3O3	3	10	46.6667	1.75
ttdcea_e	C14H25O2	14	78	pyr_c	C3H3O3	3	10	46.6667	1
4abut_c	C4H9NO2	4	18	pyr_c	C3H3O3	3	10	13.3333	1
ocdcaACP_c	C29H55N2O8PRS	18	104	pyr_c	C3H3O3	3	10	60	1
pg160_c	C38H74O10P1	38	212	pyr_c	C3H3O3	3	10	126.667	1
gmp_c	C10H12N5O8P	10	28	pyr_c	C3H3O3	3	10	26	0.78
12dgr120_c	C27H52O5	27	150	pyr_c	C3H3O3	3	10	90	1
uama_c	C23H33N4O20P2	23	86	pyr_c	C3H3O3	3	10	66.6667	0.869565
trp__L_p	C11H12N2O2	11	46	pyr_c	C3H3O3	3	10	10	0.272727
gua_c	C5H5N5O	5	8	pyr_c	C3H3O3	3	10	6	0.36
lcts_p	C12H22O11	12	48	pyr_c	C3H3O3	3	10	40	1
pa160_p	C35H67O8P1	35	198	pyr_c	C3H3O3	3	10	116.667	1
2odec11eg3p_c	C21H40O7P1	21	116	pyr_c	C3H3O3	3	10	70	1
fruur_e	C6H9O7	6	20	pyr_c	C3H3O3	3	10	20	1
glu__D_c	C5H8NO4	5	18	pyr_c	C3H3O3	3	10	16.6667	1
frulys_p	C12H25N2O7	12	52	pyr_c	C3H3O3	3	10	23.3333	0.583333
f6p_p	C6H11O9P	6	24	pyr_c	C3H3O3	3	10	20	1
3ophb_c	C47H69O3	47	252	pyr_c	C3H3O3	3	10	2	0.012766	2ohph，co2
pmtcoa_c	C37H62N7O17P3S	16	92	pyr_c	C3H3O3	3	10	53.3333	1
dump_e	C9H11N2O8P	9	32	pyr_c	C3H3O3	3	10	20	0.666667
3amp_p	C10H12N5O7P	10	30	pyr_c	C3H3O3	3	10	28	0.84
acACP_c	C13H23N2O8PRS	2	8	pyr_c	C3H3O3	3	10	6.66667	1
5pg35pg_c	C20H23N10O15P2	20	56	pyr_c	C3H3O3	3	10	52	0.78
urate_p	C5H4N4O3	5	6	pyr_c	C3H3O3	3	10	4	0.24
feenter_p	C30H27FeN3O15	30	108	pyr_c	C3H3O3	3	10	29	0.29
ala__D_c	C3H7NO2	3	12	pyr_c	C3H3O3	3	10	10	1
glcr_p	C6H8O8	6	18	pyr_c	C3H3O3	3	10	18	0.9
2amsa_c	C3H5NO3	3	8	pyr_c	C3H3O3	3	10	8	0.8
tre_p	C12H22O11	12	48	pyr_c	C3H3O3	3	10	40	1
pa161_p	C35H63O8P1	35	194	pyr_c	C3H3O3	3	10	116.667	1
dcdp_c	C9H12N3O10P2	9	32	pyr_c	C3H3O3	3	10	20	0.666667
imp_e	C10H11N4O8P	10	30	pyr_c	C3H3O3	3	10	28	0.84
galctn__L_p	C6H11O7	6	22	pyr_c	C3H3O3	3	10	20	1
nmn_c	C11H14N2O8P	11	42	pyr_c	C3H3O3	3	10	16.6667	0.454545
gal1p_e	C6H11O9P	6	24	pyr_c	C3H3O3	3	10	20	1
gly_c	C2H5NO2	2	6	pyr_c	C3H3O3	3	10	6	0.9
LalaDglu_c	C8H13N2O5	8	30	pyr_c	C3H3O3	3	10	26.6667	1
malcoa_c	C24H33N7O19P3S	3	8	pyr_c	C3H3O3	3	10	8	0.8
fru_p	C6H12O6	6	24	pyr_c	C3H3O3	3	10	20	1
xyl__D_e	C5H10O5	5	20	pyr_c	C3H3O3	3	10	16.6667	1
galctn__D_e	C6H11O7	6	22	pyr_c	C3H3O3	3	10	20	1
gal_c	C6H12O6	6	24	pyr_c	C3H3O3	3	10	20	1
phom_c	C4H8NO6P	4	16	pyr_c	C3H3O3	3	10	13.3333	1
glc__D_e	C6H12O6	6	24	pyr_c	C3H3O3	3	10	20	1
3odcoa_c	C31H48N7O18P3S	10	52	pyr_c	C3H3O3	3	10	33.3333	1
ppal_c	C3H6O	3	16	pyr_c	C3H3O3	3	10	10	1
ugmda_c	C41H61N9O28P2	41	156	pyr_c	C3H3O3	3	10	110	0.804878
12dgr161_c	C35H64O5	35	194	pyr_c	C3H3O3	3	10	116.667	1
g3pi_e	C9H18O11P	9	38	pyr_c	C3H3O3	3	10	30	1
tartr__D_c	C4H4O6	4	10	pyr_c	C3H3O3	3	10	10	0.75
g3pc_e	C8H20NO6P	8	42	pyr_c	C3H3O3	3	10	10	0.375
3oxdhscoa_c	C29H39N7O20P3S	8	32	pyr_c	C3H3O3	3	10	26.6667	1
23camp_p	C10H11N5O6P	10	30	pyr_c	C3H3O3	3	10	28	0.84
idp_c	C10H11N4O11P2	10	30	pyr_c	C3H3O3	3	10	28	0.84
ahdt_c	C9H12N5O13P3	9	26	pyr_c	C3H3O3	3	10	6.66667	0.222222
hdca_e	C16H31O2	16	92	pyr_c	C3H3O3	3	10	53.3333	1
cenchddd_c	C9H9O4	9	38	pyr_c	C3H3O3	3	10	30	1
ps181_c	C42H77N1O10P1	42	228	pyr_c	C3H3O3	3	10	140	1
f6p_c	C6H11O9P	6	24	pyr_c	C3H3O3	3	10	20	1
pgp140_p	C34H65O13P2	34	188	pyr_c	C3H3O3	3	10	113.333	1
hxcoa_c	C27H42N7O17P3S	6	32	pyr_c	C3H3O3	3	10	20	1
2agpg141_c	C20H38O9P1	20	106	pyr_c	C3H3O3	3	10	66.6667	1
3hcinnm_p	C9H7O3	9	38	pyr_c	C3H3O3	3	10	30	1
2agpg161_c	C22H42O9P1	22	118	pyr_c	C3H3O3	3	10	73.3333	1
pphn_c	C10H8O6	10	38	pyr_c	C3H3O3	3	10	2	0.06	34hpp，hco3
fald_e	CH2O	1	4	pyr_c	C3H3O3	3	10	3.33333	1
prlp_c	C15H21N5O15P2	15	50	pyr_c	C3H3O3	3	10	28	0.56
uacgam_p	C17H25N3O17P2	8	32	pyr_c	C3H3O3	3	10	46.6667	1.75
2ddara_c	C5H7O5	5	18	pyr_c	C3H3O3	3	10	16.6667	1
s7p_c	C7H13O10P	7	28	pyr_c	C3H3O3	3	10	23.3333	1
prfp_c	C15H21N5O15P2	15	50	pyr_c	C3H3O3	3	10	28	0.56
murein5p5p5p_p	C120H186N24O63	120	474	pyr_c	C3H3O3	3	10	350	0.875
nicrnt_c	C11H12NO9P	11	42	pyr_c	C3H3O3	3	10	16.6667	0.454545
murein4px4p_p	C74H112N14O39	74	292	pyr_c	C3H3O3	3	10	213.333	0.864865
tmrs2eACP_c	C25H45N2O8PRS	14	78	pyr_c	C3H3O3	3	10	46.6667	1
pe180_c	C41H82N1O8P1	41	232	pyr_c	C3H3O3	3	10	136.667	1
succ_e	C4H4O4	4	14	pyr_c	C3H3O3	3	10	12	0.9
ser__L_e	C3H7NO3	3	10	pyr_c	C3H3O3	3	10	10	1
pg120_p	C30H58O10P1	30	164	pyr_c	C3H3O3	3	10	100	1
xtsn_e	C10H12N4O6	10	28	pyr_c	C3H3O3	3	10	26	0.78
ttdca_e	C14H27O2	14	80	pyr_c	C3H3O3	3	10	46.6667	1
2hdec9eg3p_c	C19H36O7P1	19	104	pyr_c	C3H3O3	3	10	63.3333	1
5dglcn_c	C6H9O7	6	20	pyr_c	C3H3O3	3	10	20	1
2oxpaccoa_c	C29H38N7O18P3S	8	34	pyr_c	C3H3O3	3	10	26.6667	1
mmcoa__S_c	C25H35N7O19P3S	4	14	pyr_c	C3H3O3	3	10	12	0.9
glyc__R_c	C3H5O4	3	10	pyr_c	C3H3O3	3	10	10	1
g6p_c	C6H11O9P	6	24	pyr_c	C3H3O3	3	10	20	1
2dh3dgal_c	C6H9O6	6	22	pyr_c	C3H3O3	3	10	20	1
methf_c	C20H20N7O6	1	2	pyr_c	C3H3O3	3	10	3.33333	1
ddcaACP_c	C23H43N2O8PRS	12	68	pyr_c	C3H3O3	3	10	40	1
mnl1p_c	C6H13O9P	6	26	pyr_c	C3H3O3	3	10	20	1
agm_c	C5H16N4	5	22	pyr_c	C3H3O3	3	10	13.3333	0.8
ala__L_p	C3H7NO2	3	12	pyr_c	C3H3O3	3	10	10	1
prpp_c	C5H8O14P3	5	20	pyr_c	C3H3O3	3	10	16.6667	1
hkndd_c	C9H8O6	9	34	pyr_c	C3H3O3	3	10	30	1
galur_p	C6H9O7	6	20	pyr_c	C3H3O3	3	10	20	1
all6p_c	C6H11O9P	6	24	pyr_c	C3H3O3	3	10	20	1
allul6p_c	C6H11O9P	6	24	pyr_c	C3H3O3	3	10	20	1
for_p	CH1O2	1	2	pyr_c	C3H3O3	3	10	2	0.6
galt_p	C6H14O6	6	26	pyr_c	C3H3O3	3	10	20	1
glc__D_p	C6H12O6	6	24	pyr_c	C3H3O3	3	10	20	1
damp_c	C10H12N5O6P	10	32	pyr_c	C3H3O3	3	10	30	0.9
mal__D_e	C4H4O5	4	12	pyr_c	C3H3O3	3	10	12	0.9
3oddcoa_c	C33H52N7O18P3S	12	64	pyr_c	C3H3O3	3	10	40	1
g3pg_p	C6H14O8P	6	28	pyr_c	C3H3O3	3	10	20	1
ppgpp_c	C10H11N5O17P4	10	28	pyr_c	C3H3O3	3	10	26	0.78
ins_e	C10H12N4O5	10	30	pyr_c	C3H3O3	3	10	28	0.84
ethso3_c	C2H5O3S	2	14	pyr_c	C3H3O3	3	10	2	0.3
acgam1p_p	C8H14NO9P	8	32	pyr_c	C3H3O3	3	10	26.6667	1
orn_c	C5H13N2O2	5	22	pyr_c	C3H3O3	3	10	16.6667	1
stcoa_c	C39H66N7O17P3S	18	104	pyr_c	C3H3O3	3	10	60	1
murein5px4p_p	C77H117N15O40	77	304	pyr_c	C3H3O3	3	10	223.333	0.87013
damp_p	C10H12N5O6P	10	32	pyr_c	C3H3O3	3	10	30	0.9
dcaACP_c	C21H39N2O8PRS	10	56	pyr_c	C3H3O3	3	10	33.3333	1
3gmp_e	C10H12N5O8P	10	28	pyr_c	C3H3O3	3	10	26	0.78
etha_c	C2H8NO	2	10	pyr_c	C3H3O3	3	10	6.66667	1
3hcddec5eACP_c	C23H41N2O9PRS	12	64	pyr_c	C3H3O3	3	10	40	1
udpglcur_p	C15H19N2O18P2	6	20	pyr_c	C3H3O3	3	10	38.75	1.9375
2agpg140_p	C20H40O9P1	20	108	pyr_c	C3H3O3	3	10	66.6667	1
tddec2eACP_c	C23H41N2O8PRS	12	66	pyr_c	C3H3O3	3	10	40	1
hdca_c	C16H31O2	16	92	pyr_c	C3H3O3	3	10	53.3333	1
1agpe180_p	C23H48NO7P1	23	128	pyr_c	C3H3O3	3	10	76.6667	1
fgam_c	C8H13N2O9P	8	28	pyr_c	C3H3O3	3	10	26	0.975
pe180_p	C41H82N1O8P1	41	232	pyr_c	C3H3O3	3	10	136.667	1
1agpg141_p	C20H38O9P1	20	106	pyr_c	C3H3O3	3	10	66.6667	1
2agpe181_c	C23H46NO7P1	23	126	pyr_c	C3H3O3	3	10	76.6667	1
dd2coa_c	C33H52N7O17P3S	12	66	pyr_c	C3H3O3	3	10	40	1
nadphx__R_c	C21H28N7O18P3	21	74	pyr_c	C3H3O3	3	10	50	0.714286
cit_c	C6H5O7	6	18	pyr_c	C3H3O3	3	10	18	0.9
oaa_c	C4H2O5	4	10	pyr_c	C3H3O3	3	10	10	0.75
td2coa_c	C35H56N7O17P3S	14	78	pyr_c	C3H3O3	3	10	46.6667	1
acmet_c	C7H12NO3S	7	38	pyr_c	C3H3O3	3	10	6.66667	0.285714
nadhx__S_c	C21H29N7O15P2	21	74	pyr_c	C3H3O3	3	10	50	0.714286
tre6p_c	C12H21O14P	12	48	pyr_c	C3H3O3	3	10	40	1
tagur_c	C6H9O7	6	20	pyr_c	C3H3O3	3	10	20	1
man6p_c	C6H11O9P	6	24	pyr_c	C3H3O3	3	10	20	1
acgam_e	C8H15NO6	8	32	pyr_c	C3H3O3	3	10	26.6667	1
fprica_c	C10H13N4O9P	10	30	pyr_c	C3H3O3	3	10	28	0.84
ara5p_c	C5H9O8P	5	20	pyr_c	C3H3O3	3	10	16.6667	1
mana_c	C6H11O7	6	22	pyr_c	C3H3O3	3	10	20	1
3dhguln_c	C6H9O7	6	20	pyr_c	C3H3O3	3	10	20	1
glcn_e	C6H11O7	6	22	pyr_c	C3H3O3	3	10	20	1
duri_e	C9H12N2O5	9	32	pyr_c	C3H3O3	3	10	20	0.666667
glucys_c	C8H13N2O5S	8	36	pyr_c	C3H3O3	3	10	26.6667	1
sbt6p_c	C6H13O9P	6	26	pyr_c	C3H3O3	3	10	20	1
minohp_e	C6H6O24P6	6	24	pyr_c	C3H3O3	3	10	20	1
acnam_e	C11H18NO9	11	42	pyr_c	C3H3O3	3	10	36.6667	1
ac_p	C2H3O2	2	8	pyr_c	C3H3O3	3	10	6.66667	1
ap5a_c	C20H24N10O22P5	20	60	pyr_c	C3H3O3	3	10	56	0.84
malthx_p	C36H62O31	36	144	pyr_c	C3H3O3	3	10	120	1
cgly_e	C5H10N2O3S	5	24	pyr_c	C3H3O3	3	10	16	0.96
inost_c	C6H12O6	6	24	pyr_c	C3H3O3	3	10	20	1
ttdcea_c	C14H25O2	14	78	pyr_c	C3H3O3	3	10	46.6667	1
ump_e	C9H11N2O9P	9	30	pyr_c	C3H3O3	3	10	18.75	0.625
enter_p	C30H27N3O15	30	108	pyr_c	C3H3O3	3	10	29	0.29
thrp_p	C4H8NO6P	4	16	pyr_c	C3H3O3	3	10	13.3333	1
cys__D_p	C3H7NO2S	3	18	pyr_c	C3H3O3	3	10	10	1
murein5px4px4p_p	C114H172N22O59	114	450	pyr_c	C3H3O3	3	10	330	0.868421
3cmp_p	C9H12N3O8P	9	30	pyr_c	C3H3O3	3	10	18.75	0.625
1ddecg3p_c	C15H29O7P1	15	82	pyr_c	C3H3O3	3	10	50	1
pg141_c	C34H62O10P1	34	184	pyr_c	C3H3O3	3	10	113.333	1
pa120_c	C27H51O8P1	27	150	pyr_c	C3H3O3	3	10	90	1
pe161_p	C37H70N1O8P1	37	204	pyr_c	C3H3O3	3	10	123.333	1
udpgal_e	C15H22N2O17P2	6	24	pyr_c	C3H3O3	3	10	40	2
2agpe161_c	C21H42NO7P1	21	114	pyr_c	C3H3O3	3	10	70	1
pg180_p	C42H82O10P1	42	236	pyr_c	C3H3O3	3	10	140	1
udpacgal_p	C17H25N3O17P2	8	32	pyr_c	C3H3O3	3	10	18.75	0.703125
2odec11eg3p_p	C21H40O7P1	21	116	pyr_c	C3H3O3	3	10	70	1
forcoa_c	C22H32N7O17P3S	1	2	pyr_c	C3H3O3	3	10	2	0.6
glyc2p_e	C3H7O6P	3	14	pyr_c	C3H3O3	3	10	10	1
1agpe140_p	C19H40NO7P1	19	104	pyr_c	C3H3O3	3	10	63.3333	1
murein5p3p_p	C74H114N14O40	74	292	pyr_c	C3H3O3	3	10	213.333	0.864865
rephaccoa_c	C29H38N7O18P3S	8	34	pyr_c	C3H3O3	3	10	26.6667	1
pa180_c	C39H75O8P1	39	222	pyr_c	C3H3O3	3	10	130	1
23doguln_p	C6H7O7	6	18	pyr_c	C3H3O3	3	10	18	0.9
pg161_p	C38H70O10P1	38	208	pyr_c	C3H3O3	3	10	126.667	1
lac__L_e	C3H5O3	3	12	pyr_c	C3H3O3	3	10	10	1
6pgl_c	C6H9O9P	6	22	pyr_c	C3H3O3	3	10	20	1
2agpg141_p	C20H38O9P1	20	106	pyr_c	C3H3O3	3	10	66.6667	1
ptrc_c	C4H14N2	4	22	pyr_c	C3H3O3	3	10	13.3333	1
itp_c	C10H11N4O14P3	10	30	pyr_c	C3H3O3	3	10	28	0.84
1hdec9eg3p_p	C19H35O7P1	19	104	pyr_c	C3H3O3	3	10	63.3333	1
2mcit_c	C7H7O7	7	24	pyr_c	C3H3O3	3	10	22	0.942857
sl2a6o_c	C11H12NO8	11	40	pyr_c	C3H3O3	3	10	10	0.272727
cmp_c	C9H12N3O8P	9	30	pyr_c	C3H3O3	3	10	18.75	0.625
g3pi_c	C9H18O11P	9	38	pyr_c	C3H3O3	3	10	30	1
gtp_c	C10H12N5O14P3	10	28	pyr_c	C3H3O3	3	10	26	0.78
uacgam_c	C17H25N3O17P2	8	32	pyr_c	C3H3O3	3	10	46.6667	1.75
uaccg_c	C20H26N3O19P2	11	42	pyr_c	C3H3O3	3	10	56.6667	1.54545
galct__D_p	C6H8O8	6	18	pyr_c	C3H3O3	3	10	18	0.9
glcur_p	C6H9O7	6	20	pyr_c	C3H3O3	3	10	20	1
prcp_c	C5H7O10P2	5	20	pyr_c	C3H3O3	3	10	16.6667	1
maltpt_p	C30H52O26	30	120	pyr_c	C3H3O3	3	10	100	1
fc1p_c	C6H11O8P	6	26	pyr_c	C3H3O3	3	10	20	1
succ_c	C4H4O4	4	14	pyr_c	C3H3O3	3	10	12	0.9
gam6p_c	C6H13NO8P	6	24	pyr_c	C3H3O3	3	10	20	1
xylu__L_c	C5H10O5	5	20	pyr_c	C3H3O3	3	10	16.6667	1
aps_c	C10H12N5O10PS	10	30	pyr_c	C3H3O3	3	10	20	0.6
Sfglutth_c	C11H16N3O7S	11	44	pyr_c	C3H3O3	3	10	36	0.981818
xylu__L_e	C5H10O5	5	20	pyr_c	C3H3O3	3	10	16.6667	1
arg__L_p	C6H15N4O2	6	22	pyr_c	C3H3O3	3	10	20	1
gam_p	C6H14NO5	6	24	pyr_c	C3H3O3	3	10	20	1
pe140_c	C33H66N1O8P1	33	184	pyr_c	C3H3O3	3	10	110	1
pgp120_c	C30H57O13P2	30	164	pyr_c	C3H3O3	3	10	100	1
cdp_c	C9H12N3O11P2	9	30	pyr_c	C3H3O3	3	10	18.75	0.625
clpn180_p	C81H156O17P2	81	458	pyr_c	C3H3O3	3	10	270	1
lac__L_p	C3H5O3	3	12	pyr_c	C3H3O3	3	10	10	1
2agpe180_p	C23H48NO7P1	23	128	pyr_c	C3H3O3	3	10	76.6667	1
gam6p_p	C6H13NO8P	6	24	pyr_c	C3H3O3	3	10	20	1
hmgth_c	C11H18N3O7S	11	46	pyr_c	C3H3O3	3	10	36.6667	1
fe3dcit_c	C12H10FeO14	12	36	pyr_c	C3H3O3	3	10	35	0.875
gua_e	C5H5N5O	5	8	pyr_c	C3H3O3	3	10	6	0.36
4hthr_c	C4H9NO4	4	14	pyr_c	C3H3O3	3	10	13.3333	1
12ppd__S_c	C3H8O2	3	16	pyr_c	C3H3O3	3	10	10	1
glyc__R_e	C3H5O4	3	10	pyr_c	C3H3O3	3	10	10	1
sucglu_c	C9H10NO7	9	32	pyr_c	C3H3O3	3	10	30	1
op4en_c	C5H5O3	5	20	pyr_c	C3H3O3	3	10	16.6667	1
nadph_c	C21H26N7O17P3	21	74	pyr_c	C3H3O3	3	10	50	0.714286
acglu_c	C7H9NO5	7	26	pyr_c	C3H3O3	3	10	23.3333	1
3hddecACP_c	C23H43N2O9PRS	12	66	pyr_c	C3H3O3	3	10	40	1
2obut_c	C4H5O3	4	16	pyr_c	C3H3O3	3	10	13.3333	1
cddec5eACP_c	C23H41N2O8PRS	12	66	pyr_c	C3H3O3	3	10	40	1
gthrd_p	C10H16N3O6S	10	42	pyr_c	C3H3O3	3	10	33.3333	1
malttr_c	C18H32O16	18	72	pyr_c	C3H3O3	3	10	60	1
1odec11eg3p_p	C21H39O7P1	21	116	pyr_c	C3H3O3	3	10	70	1
sucarg_c	C10H17N4O5	10	36	pyr_c	C3H3O3	3	10	33.3333	1
tagdp__D_c	C6H10O12P2	6	24	pyr_c	C3H3O3	3	10	20	1
arab__L_p	C5H10O5	5	20	pyr_c	C3H3O3	3	10	16.6667	1
gsn_p	C10H13N5O5	10	28	pyr_c	C3H3O3	3	10	26	0.78
dnad_c	C21H24N6O15P2	21	72	pyr_c	C3H3O3	3	10	48	0.685714
glyc_c	C3H8O3	3	14	pyr_c	C3H3O3	3	10	10	1
pro__L_c	C5H9NO2	5	22	pyr_c	C3H3O3	3	10	16.6667	1
ddca_p	C12H23O2	12	68	pyr_c	C3H3O3	3	10	40	1
lac__D_p	C3H5O3	3	12	pyr_c	C3H3O3	3	10	10	1
ala__D_p	C3H7NO2	3	12	pyr_c	C3H3O3	3	10	10	1
fuc__L_e	C6H12O5	6	26	pyr_c	C3H3O3	3	10	20	1
malACP_c	C14H22N2O10PRS	3	8	pyr_c	C3H3O3	3	10	8	0.8
malthp_c	C42H72O36	42	168	pyr_c	C3H3O3	3	10	140	1
3cmp_e	C9H12N3O8P	9	30	pyr_c	C3H3O3	3	10	18.75	0.625
sarcs_c	C3H7NO2	3	12	pyr_c	C3H3O3	3	10	10	1
butso3_e	C4H9O3S	4	26	pyr_c	C3H3O3	3	10	12	0.9
ptrc_e	C4H14N2	4	22	pyr_c	C3H3O3	3	10	13.3333	1
hxa_e	C6H11O2	6	32	pyr_c	C3H3O3	3	10	20	1
3hpppn_c	C9H9O3	9	40	pyr_c	C3H3O3	3	10	30	1
malthx_e	C36H62O31	36	144	pyr_c	C3H3O3	3	10	120	1
lyx__L_p	C5H10O5	5	20	pyr_c	C3H3O3	3	10	16.6667	1
3sala_c	C3H5NO4S	3	14	pyr_c	C3H3O3	3	10	10	1
3hdecACP_c	C21H39N2O9PRS	10	54	pyr_c	C3H3O3	3	10	33.3333	1
cdec3eACP_c	C21H37N2O8PRS	10	54	pyr_c	C3H3O3	3	10	33.3333	1
3hcmrs7eACP_c	C25H45N2O9PRS	14	76	pyr_c	C3H3O3	3	10	46.6667	1
glu__L_p	C5H8NO4	5	18	pyr_c	C3H3O3	3	10	16.6667	1
dimp_e	C10H11N4O7P	10	32	pyr_c	C3H3O3	3	10	30	0.9
3ump_e	C9H11N2O9P	9	30	pyr_c	C3H3O3	3	10	18.75	0.625
pe161_c	C37H70N1O8P1	37	204	pyr_c	C3H3O3	3	10	123.333	1
2odecg3p_p	C21H42O7P1	21	118	pyr_c	C3H3O3	3	10	70	1
1tdecg3p_p	C17H33O7P1	17	94	pyr_c	C3H3O3	3	10	56.6667	1
anhgm_p	C19H29N2O12	19	76	pyr_c	C3H3O3	3	10	63.3333	1
ethso3_e	C2H5O3S	2	14	pyr_c	C3H3O3	3	10	2	0.3
psclys_e	C12H25N2O7	12	52	pyr_c	C3H3O3	3	10	23.3333	0.583333
tartr__D_p	C4H4O6	4	10	pyr_c	C3H3O3	3	10	10	0.75
udpgal_p	C15H22N2O17P2	6	24	pyr_c	C3H3O3	3	10	40	2
3oddecACP_c	C23H41N2O9PRS	12	64	pyr_c	C3H3O3	3	10	40	1
glyc__R_p	C3H5O4	3	10	pyr_c	C3H3O3	3	10	10	1
pg181_c	C42H78O10P1	42	232	pyr_c	C3H3O3	3	10	140	1
ethso3_p	C2H5O3S	2	14	pyr_c	C3H3O3	3	10	2	0.3
12dgr141_c	C31H56O5	31	170	pyr_c	C3H3O3	3	10	103.333	1
3ooctdACP_c	C29H53N2O9PRS	18	100	pyr_c	C3H3O3	3	10	60	1
but2eACP_c	C15H25N2O8PRS	4	18	pyr_c	C3H3O3	3	10	8	0.6
pgp161_p	C38H69O13P2	38	208	pyr_c	C3H3O3	3	10	126.667	1
12dgr180_c	C39H76O5	39	222	pyr_c	C3H3O3	3	10	130	1
psuri_e	C9H12N2O6	9	30	pyr_c	C3H3O3	3	10	18.75	0.625
ddca_c	C12H23O2	12	68	pyr_c	C3H3O3	3	10	40	1
pyr_c	C3H3O3	3	10	pyr_c	C3H3O3	3	10	10	1
dump_c	C9H11N2O8P	9	32	pyr_c	C3H3O3	3	10	20	0.666667
acon_C_c	C6H3O6	6	18	pyr_c	C3H3O3	3	10	18	0.9
23dhacoa_c	C27H37N7O19P3S	6	24	pyr_c	C3H3O3	3	10	20	1
ppal_e	C3H6O	3	16	pyr_c	C3H3O3	3	10	10	1
ru5p__L_c	C5H9O8P	5	20	pyr_c	C3H3O3	3	10	16.6667	1
3hadpcoa_c	C27H39N7O20P3S	6	24	pyr_c	C3H3O3	3	10	20	1
ocdcap_c	C18H36O5P	18	104	pyr_c	C3H3O3	3	10	60	1
lac__L_c	C3H5O3	3	12	pyr_c	C3H3O3	3	10	10	1
mal__D_c	C4H4O5	4	12	pyr_c	C3H3O3	3	10	12	0.9
anhm_c	C11H16NO7	11	44	pyr_c	C3H3O3	3	10	36.6667	1
gcald_c	C2H4O2	2	8	pyr_c	C3H3O3	3	10	6.66667	1
hdcea_e	C16H29O2	16	90	pyr_c	C3H3O3	3	10	53.3333	1
galct__D_c	C6H8O8	6	18	pyr_c	C3H3O3	3	10	18	0.9
1tdec7eg3p_c	C17H31O7P1	17	92	pyr_c	C3H3O3	3	10	56.6667	1
pgp180_c	C42H81O13P2	42	236	pyr_c	C3H3O3	3	10	140	1
2ddecg3p_p	C15H30O7P1	15	82	pyr_c	C3H3O3	3	10	50	1
dha_c	C3H6O3	3	12	pyr_c	C3H3O3	3	10	10	1
gthrd_e	C10H16N3O6S	10	42	pyr_c	C3H3O3	3	10	33.3333	1
urdglyc_c	C3H5N2O4	3	4	pyr_c	C3H3O3	3	10	4	0.4
prpncoa_c	C24H34N7O17P3S	3	12	pyr_c	C3H3O3	3	10	10	1
dcacoa_c	C31H50N7O17P3S	10	56	pyr_c	C3H3O3	3	10	33.3333	1
acgam_p	C8H15NO6	8	32	pyr_c	C3H3O3	3	10	26.6667	1
2hdec9eg3p_p	C19H36O7P1	19	104	pyr_c	C3H3O3	3	10	63.3333	1
lipoamp_c	C18H25N5O8PS2	18	84	pyr_c	C3H3O3	3	10	28	0.466667
icit_c	C6H5O7	6	18	pyr_c	C3H3O3	3	10	18	0.9
melib_p	C12H22O11	12	48	pyr_c	C3H3O3	3	10	40	1
rmn_p	C6H12O5	6	26	pyr_c	C3H3O3	3	10	20	1
galctn__D_p	C6H11O7	6	22	pyr_c	C3H3O3	3	10	20	1
lac__D_c	C3H5O3	3	12	pyr_c	C3H3O3	3	10	10	1
frulys_e	C12H25N2O7	12	52	pyr_c	C3H3O3	3	10	23.3333	0.583333
nadh_c	C21H27N7O14P2	21	74	pyr_c	C3H3O3	3	10	50	0.714286
2dr5p_c	C5H9O7P	5	22	pyr_c	C3H3O3	3	10	16.6667	1
amp_c	C10H12N5O7P	10	30	pyr_c	C3H3O3	3	10	28	0.84
cmp_e	C9H12N3O8P	9	30	pyr_c	C3H3O3	3	10	18.75	0.625
3php_c	C3H2O7P	3	8	pyr_c	C3H3O3	3	10	8	0.8
dtdp_c	C10H13N2O11P2	10	38	pyr_c	C3H3O3	3	10	16.6667	0.5
gmp_p	C10H12N5O8P	10	28	pyr_c	C3H3O3	3	10	26	0.78
56dura_c	C4H6N2O2	4	12	pyr_c	C3H3O3	3	10	1.25	0.09375	ura,poaac
for_c	CH1O2	1	2	pyr_c	C3H3O3	3	10	2	0.6
urate_c	C5H4N4O3	5	6	pyr_c	C3H3O3	3	10	4	0.24
3amp_e	C10H12N5O7P	10	30	pyr_c	C3H3O3	3	10	28	0.84
14glucan_e	C36H62O31	36	144	pyr_c	C3H3O3	3	10	120	1
psd5p_c	C9H11N2O9P	9	30	pyr_c	C3H3O3	3	10	18.75	0.625
b2coa_c	C25H36N7O17P3S	4	18	pyr_c	C3H3O3	3	10	13.3333	1
asp__L_e	C4H6NO4	4	12	pyr_c	C3H3O3	3	10	12	0.9
athr__L_c	C4H9NO3	4	16	pyr_c	C3H3O3	3	10	13.3333	1
3opalmACP_c	C27H49N2O9PRS	16	88	pyr_c	C3H3O3	3	10	53.3333	1
3hcvac11eACP_c	C29H53N2O9PRS	18	100	pyr_c	C3H3O3	3	10	60	1
sq_p	C6H11O8S	6	26	pyr_c	C3H3O3	3	10	10	0.5
thr__L_e	C4H9NO3	4	16	pyr_c	C3H3O3	3	10	13.3333	1
maltpt_e	C30H52O26	30	120	pyr_c	C3H3O3	3	10	100	1
asn__L_c	C4H8N2O3	4	12	pyr_c	C3H3O3	3	10	12	0.9
4per_c	C4H6O8P	4	14	pyr_c	C3H3O3	3	10	13.3333	1
udp_c	C9H11N2O12P2	9	30	pyr_c	C3H3O3	3	10	18.75	0.625
hdd2coa_c	C37H60N7O17P3S	16	90	pyr_c	C3H3O3	3	10	53.3333	1
hxan_c	C5H4N4O	5	10	pyr_c	C3H3O3	3	10	8	0.48
2dh3dgal6p_c	C6H8O9P	6	22	pyr_c	C3H3O3	3	10	20	1
ap4a_c	C20H24N10O19P4	20	60	pyr_c	C3H3O3	3	10	56	0.84
25aics_c	C13H15N4O12P	13	40	pyr_c	C3H3O3	3	10	38	0.876923
melib_e	C12H22O11	12	48	pyr_c	C3H3O3	3	10	40	1
35cgmp_c	C10H11N5O7P	10	28	pyr_c	C3H3O3	3	10	26	0.78
2ddglcn_p	C6H9O6	6	22	pyr_c	C3H3O3	3	10	20	1
etha_e	C2H8NO	2	10	pyr_c	C3H3O3	3	10	6.66667	1
glyc3p_p	C3H7O6P	3	14	pyr_c	C3H3O3	3	10	10	1
xylu__L_p	C5H10O5	5	20	pyr_c	C3H3O3	3	10	16.6667	1
maltttr_e	C24H42O21	24	96	pyr_c	C3H3O3	3	10	80	1
glcur_e	C6H9O7	6	20	pyr_c	C3H3O3	3	10	20	1
3ump_p	C9H11N2O9P	9	30	pyr_c	C3H3O3	3	10	18.75	0.625
g3ps_p	C6H13NO8P	6	24	pyr_c	C3H3O3	3	10	20	1
ggbutal_c	C9H16O4N2	9	38	pyr_c	C3H3O3	3	10	30	1
pg140_c	C34H66O10P1	34	188	pyr_c	C3H3O3	3	10	113.333	1
pa140_p	C31H59O8P1	31	174	pyr_c	C3H3O3	3	10	103.333	1
LalaDgluMdap_c	C15H25N4O8	15	58	pyr_c	C3H3O3	3	10	30	0.6
enter_e	C30H27N3O15	30	108	pyr_c	C3H3O3	3	10	29	0.29
LalaLglu_c	C8H13N2O5	8	30	pyr_c	C3H3O3	3	10	26.6667	1
appl_c	C3H10NO	3	16	pyr_c	C3H3O3	3	10	10	1
3omrsACP_c	C25H45N2O9PRS	14	76	pyr_c	C3H3O3	3	10	46.6667	1
pgp181_c	C42H77O13P2	42	232	pyr_c	C3H3O3	3	10	140	1
acald_c	C2H4O	2	10	pyr_c	C3H3O3	3	10	6.66667	1
acgam1p_e	C8H14NO9P	8	32	pyr_c	C3H3O3	3	10	26.6667	1
pa141_p	C31H55O8P1	31	170	pyr_c	C3H3O3	3	10	103.333	1
12dgr141_p	C31H56O5	31	170	pyr_c	C3H3O3	3	10	103.333	1
pa180_p	C39H75O8P1	39	222	pyr_c	C3H3O3	3	10	130	1
oc2coa_c	C29H44N7O17P3S	8	42	pyr_c	C3H3O3	3	10	26.6667	1
2agpe141_c	C19H38NO7P1	19	102	pyr_c	C3H3O3	3	10	63.3333	1
1agpe141_p	C19H38NO7P1	19	102	pyr_c	C3H3O3	3	10	63.3333	1
1agpg161_p	C22H42O9P1	22	118	pyr_c	C3H3O3	3	10	73.3333	1
3hmrsACP_c	C25H47N2O9PRS	14	78	pyr_c	C3H3O3	3	10	46.6667	1
LalaDglu_e	C8H13N2O5	8	30	pyr_c	C3H3O3	3	10	26.6667	1
pram_c	C5H11NO7P	5	20	pyr_c	C3H3O3	3	10	16.6667	1
urate_e	C5H4N4O3	5	6	pyr_c	C3H3O3	3	10	4	0.24
ocdceap_c	C18H34O5P	18	102	pyr_c	C3H3O3	3	10	60	1
agm_e	C5H16N4	5	22	pyr_c	C3H3O3	3	10	13.3333	0.8
feenter_c	C30H27FeN3O15	30	108	pyr_c	C3H3O3	3	10	29	0.29
dxylnt_c	C5H9O6	5	18	pyr_c	C3H3O3	3	10	16.6667	1
urdgci_c	C3H7N3O3	3	4	pyr_c	C3H3O3	3	10	4	0.4
mal__L_e	C4H4O5	4	12	pyr_c	C3H3O3	3	10	12	0.9
alltt_c	C4H7N4O4	4	4	pyr_c	C3H3O3	3	10	4	0.3
fum_e	C4H2O4	4	12	pyr_c	C3H3O3	3	10	12	0.9
acald_e	C2H4O	2	10	pyr_c	C3H3O3	3	10	6.66667	1
etoh_p	C2H6O	2	12	pyr_c	C3H3O3	3	10	6.66667	1
gthox_c	C20H30N6O12S2	20	82	pyr_c	C3H3O3	3	10	66	0.99
peamn_e	C8H12N	8	40	pyr_c	C3H3O3	3	10	26.6667	1
gar_c	C7H14N2O8P	7	26	pyr_c	C3H3O3	3	10	23.3333	1
23ccmp_p	C9H11N3O7P	9	30	pyr_c	C3H3O3	3	10	18.75	0.625
enter_c	C30H27N3O15	30	108	pyr_c	C3H3O3	3	10	30	0.3
udpacgal_e	C17H25N3O17P2	8	32	pyr_c	C3H3O3	3	10	18.75	0.703125
ump_p	C9H11N2O9P	9	30	pyr_c	C3H3O3	3	10	18.75	0.625
cmp_p	C9H12N3O8P	9	30	pyr_c	C3H3O3	3	10	18.75	0.625
23cgmp_e	C10H11N5O7P	10	28	pyr_c	C3H3O3	3	10	26	0.78
murein4px4px4p_p	C111H167N21O58	111	438	pyr_c	C3H3O3	3	10	320	0.864865
23dhbzs_c	C10H10NO6	10	36	pyr_c	C3H3O3	3	10	10	0.3
3haACP_c	C15H27N2O9PRS	4	18	pyr_c	C3H3O3	3	10	8	0.6
3ooctACP_c	C19H33N2O9PRS	8	40	pyr_c	C3H3O3	3	10	26.6667	1
pser__L_e	C3H6NO6P	3	10	pyr_c	C3H3O3	3	10	10	1
3ocmrs7eACP_c	C25H43N2O9PRS	14	74	pyr_c	C3H3O3	3	10	46.6667	1
1odecg3p_c	C21H41O7P1	21	118	pyr_c	C3H3O3	3	10	70	1
2agpe120_p	C17H36NO7P1	17	92	pyr_c	C3H3O3	3	10	56.6667	1
cdpdhdecg_c	C44H79N3O15P2	35	198	pyr_c	C3H3O3	3	10	136.667	1.17143
hdcea_p	C16H29O2	16	90	pyr_c	C3H3O3	3	10	53.3333	1
2agpg160_p	C22H44O9P1	22	120	pyr_c	C3H3O3	3	10	73.3333	1
2agpe180_c	C23H48NO7P1	23	128	pyr_c	C3H3O3	3	10	76.6667	1
2agpg161_p	C22H42O9P1	22	118	pyr_c	C3H3O3	3	10	73.3333	1
1tdec7eg3p_p	C17H31O7P1	17	92	pyr_c	C3H3O3	3	10	56.6667	1
2ddg6p_c	C6H8O9P	6	22	pyr_c	C3H3O3	3	10	20	1
1agpg140_p	C20H40O9P1	20	108	pyr_c	C3H3O3	3	10	66.6667	1
arab__L_c	C5H10O5	5	20	pyr_c	C3H3O3	3	10	16.6667	1
ade_c	C5H5N5	5	10	pyr_c	C3H3O3	3	10	8	0.48
rml_c	C6H12O5	6	26	pyr_c	C3H3O3	3	10	20	1
acg5p_c	C7H9NO8P	7	26	pyr_c	C3H3O3	3	10	23.3333	1
4pasp_c	C4H6NO7P	4	12	pyr_c	C3H3O3	3	10	12	0.9
glu5p_c	C5H8NO7P	5	18	pyr_c	C3H3O3	3	10	16.6667	1
3htdcoa_c	C35H58N7O18P3S	14	78	pyr_c	C3H3O3	3	10	46.6667	1
dgtp_c	C10H12N5O13P3	10	30	pyr_c	C3H3O3	3	10	28	0.84
rib__D_e	C5H10O5	5	20	pyr_c	C3H3O3	3	10	16.6667	1
uri_e	C9H12N2O6	9	30	pyr_c	C3H3O3	3	10	18.75	0.625
trp__L_e	C11H12N2O2	11	46	pyr_c	C3H3O3	3	10	10	0.272727
din_e	C10H12N4O4	10	32	pyr_c	C3H3O3	3	10	30	0.9
melib_c	C12H22O11	12	48	pyr_c	C3H3O3	3	10	40	1
dcamp_c	C14H14N5O11P	14	42	pyr_c	C3H3O3	3	10	40	0.857143
galct__D_e	C6H8O8	6	18	pyr_c	C3H3O3	3	10	18	0.9
udpglcur_c	C15H19N2O18P2	6	20	pyr_c	C3H3O3	3	10	2	0.1	udpLa4o，hco3
4h2opntn_c	C5H7O4	5	20	pyr_c	C3H3O3	3	10	16.6667	1
myrsACP_c	C25H47N2O8PRS	14	80	pyr_c	C3H3O3	3	10	46.6667	1
camp_c	C10H11N5O6P	10	30	pyr_c	C3H3O3	3	10	28	0.84
galur_e	C6H9O7	6	20	pyr_c	C3H3O3	3	10	20	1
palmACP_c	C27H51N2O8PRS	16	92	pyr_c	C3H3O3	3	10	53.3333	1
alltn_p	C4H6N4O3	4	4	pyr_c	C3H3O3	3	10	4	0.3
dad_2_p	C10H13N5O3	10	32	pyr_c	C3H3O3	3	10	30	0.9
etha_p	C2H8NO	2	10	pyr_c	C3H3O3	3	10	6.66667	1
dgmp_p	C10H12N5O7P	10	30	pyr_c	C3H3O3	3	10	28	0.84
23dappa_p	C3H9N2O2	3	10	pyr_c	C3H3O3	3	10	10	1
g3pi_p	C9H18O11P	9	38	pyr_c	C3H3O3	3	10	30	1
23camp_e	C10H11N5O6P	10	30	pyr_c	C3H3O3	3	10	28	0.84
ps141_c	C34H61N1O10P1	34	180	pyr_c	C3H3O3	3	10	113.333	1
pgp141_p	C34H61O13P2	34	184	pyr_c	C3H3O3	3	10	113.333	1
pgp180_p	C42H81O13P2	42	236	pyr_c	C3H3O3	3	10	140	1
psclys_p	C12H25N2O7	12	52	pyr_c	C3H3O3	3	10	23.3333	0.583333
4abzglu_c	C12H12N2O5	12	46	pyr_c	C3H3O3	3	10	16.6667	0.416667
succoa_c	C25H35N7O19P3S	4	14	pyr_c	C3H3O3	3	10	12	0.9
xyl__D_c	C5H10O5	5	20	pyr_c	C3H3O3	3	10	16.6667	1
sucsal_c	C4H5O3	4	16	pyr_c	C3H3O3	3	10	13.3333	1
alltn_c	C4H6N4O3	4	4	pyr_c	C3H3O3	3	10	4	0.3
3hdcoa_c	C31H50N7O18P3S	10	54	pyr_c	C3H3O3	3	10	33.3333	1
mnl_e	C6H14O6	6	26	pyr_c	C3H3O3	3	10	20	1
for_e	CH1O2	1	2	pyr_c	C3H3O3	3	10	2	0.6
seramp_c	C13H19N6O9P	13	40	pyr_c	C3H3O3	3	10	38	0.876923
ade_p	C5H5N5	5	10	pyr_c	C3H3O3	3	10	8	0.48
sbt__D_p	C6H14O6	6	26	pyr_c	C3H3O3	3	10	20	1
12ppd__S_p	C3H8O2	3	16	pyr_c	C3H3O3	3	10	10	1
dca_p	C10H19O2	10	56	pyr_c	C3H3O3	3	10	33.3333	1
fe3dcit_p	C12H10FeO14	12	36	pyr_c	C3H3O3	3	10	35	0.875
23cump_e	C9H10N2O8P	9	30	pyr_c	C3H3O3	3	10	18.75	0.625
murein4p3p_p	C71H109N13O39	71	280	pyr_c	C3H3O3	3	10	203.333	0.859155
12dgr160_p	C35H68O5	35	198	pyr_c	C3H3O3	3	10	116.667	1
1agpg120_p	C18H36O9P1	18	96	pyr_c	C3H3O3	3	10	60	1
5fthf_c	C20H21N7O7	1	2	pyr_c	C3H3O3	3	10	3.33333	1
