# Supplementary material for: Global connectivity in genome-scale metabolic networks revealed by comprehensive FBA-based pathway analysis
Source: BMC Microbiol. 2021 Oct 25;21:292. doi: 10.1186/s12866-021-02357-1 (PMC8543872; doi:10.1186/s12866-021-02357-1)
Supplement: Supplementary file 3 — Additional file 3. The calculated pathway from chorismate to pyruvate before adding demand reactions for all carbon-containing metabolites. [file 12866_2021_2357_MOESM3_ESM.txt]

ACALD	acald_c + coa_c + nad_c <=> accoa_c + h_c + nadh_c	0.15873015873017732
PPA	h2o_c + ppi_c --> h_c + 2.0 pi_c	14.476190476191348
ASPTA	akg_c + asp__L_c <=> glu__L_c + oaa_c	-0.15873015873016585
FBP	fdp_c + h2o_c --> f6p_c + pi_c	3.6825396825398897
EX_co2_e	co2_e -->	5.047619047619358
PFL	coa_c + pyr_c --> accoa_c + for_c	0.15873015873016577
ANS	chor_c + gln__L_c --> anth_c + glu__L_c + h_c + pyr_c	5.523809523809846
ANPRT	anth_c + prpp_c --> ppi_c + pran_c	5.523809523809846
IGPS	2cpr5p_c + h_c --> 3ig3p_c + co2_c + h2o_c	5.523809523809849
EX_h_e	h_e <=>	-8.000000000000524
ENO	2pg_c <=> h2o_c + pep_c	-8.000000000000465
FBA	fdp_c <=> dhap_c + g3p_c	-3.68253968253989
PPS	atp_c + h2o_c + pyr_c --> amp_c + 2.0 h_c + pep_c + pi_c	8.158730158730636
PGK	3pg_c + atp_c <=> 13dpg_c + adp_c	3.6825396825398813
RPE	ru5p__D_c <=> xu5p__D_c	-3.68253968253989
TALA	g3p_c + s7p_c <=> e4p_c + f6p_c	-1.8412698412699453
TKT1	r5p_c + xu5p__D_c <=> g3p_c + s7p_c	-1.841269841269945
ICHORS_copy2	chor_c <=> ichor_c	4.476190476190761
DHBD	23ddhb_c + nad_c <=> 23dhb_c + h_c + nadh_c	4.4761904761907605
ICHORT	h2o_c + ichor_c --> 23ddhb_c + pyr_c	4.476190476190761
PPC	co2_c + h2o_c + pep_c --> h_c + oaa_c + pi_c	0.15873015873017737
GHMT2r	ser__L_c + thf_c <=> gly_c + h2o_c + mlthf_c	-0.15873015873018423
TRPS3	3ig3p_c --> g3p_c + indole_c	5.523809523809849
ADK1	amp_c + atp_c <=> 2.0 adp_c	22.63492063492197
HSK	atp_c + hom__L_c --> adp_c + h_c + phom_c	0.15873015873017507
THRS	h2o_c + phom_c --> pi_c + thr__L_c	0.1587301587301727
PRPPS	atp_c + r5p_c <=> amp_c + h_c + prpp_c	5.5238095238098355
ASPK	asp__L_c + atp_c <=> 4pasp_c + adp_c	0.15873015873017735
ASAD	aspsa_c + nadp_c + pi_c <=> 4pasp_c + h_c + nadph_c	-0.15873015873017285
EX_indole_e	indole_e -->	5.523809523809849
ENTCS	3.0 23dhba_c + 3.0 seramp_c --> 6.0 amp_c + enter_c + 9.0 h_c	1.4920634920635873
PSERT	3php_c + glu__L_c --> akg_c + pser__L_c	4.317460317460582
GAPD	g3p_c + nad_c + pi_c <=> 13dpg_c + h_c + nadh_c	-3.682539682539881
FTHFLi	atp_c + for_c + thf_c --> 10fthf_c + adp_c + pi_c	0.15873015873017735
SERASr	atp_c + h_c + ser__L_c <=> ppi_c + seramp_c	4.4761904761907605
PSP_L	h2o_c + pser__L_c --> pi_c + ser__L_c	4.317460317460582
HSDy	hom__L_c + nadp_c <=> aspsa_c + h_c + nadph_c	-0.15873015873017504
Htex	h_e <=> h_p	8.000000000000524
H2Otex	h2o_e <=> h2o_p	-21.52380952381072
THD2pp	2.0 h_p + nadh_c + nadp_c --> 2.0 h_c + nad_c + nadph_c	5.26984126984162
TKT2	e4p_c + xu5p__D_c <=> f6p_c + g3p_c	-1.8412698412699453
INDOLEtex	indole_e <=> indole_p	-5.523809523809849
CO2tpp	co2_p <=> co2_c	-5.047619047619358
MTHFC	h2o_c + methf_c <=> 10fthf_c + h_c	-0.15873015873018423
MTHFD	mlthf_c + nadp_c <=> methf_c + nadph_c	-0.15873015873018426
FEENTERtpp	enter_c + h_p --> enter_p + h_c	1.4920634920635876
FEENTERtex	enter_p + h_p --> enter_e + h_c	1.4920634920635876
NH4tpp	nh4_p <=> nh4_c	10.000000000000554
INDOLEt2pp	h_c + indole_c --> h_p + indole_p	5.523809523809849
EX_enter_e	enter_e -->	1.4920634920635876
NH4tex	nh4_e <=> nh4_p	10.000000000000554
H2Otpp	h2o_p <=> h2o_c	-21.523809523810712
CO2tex	co2_e <=> co2_p	-5.047619047619358
GLUDy	glu__L_c + h2o_c + nadp_c <=> akg_c + h_c + nadph_c + nh4_c	-4.476190476190741
EX_h2o_e	h2o_e <=>	21.52380952381072
ATPM	atp_c + h2o_c <=> adp_c + h_c + pi_c	-54.95238095238415
PRAIi	pran_c --> 2cpr5p_c	5.523809523809847
EX_nh4_e	nh4_e <=>	-10.000000000000554
GLNS	atp_c + glu__L_c + nh4_c --> adp_c + gln__L_c + h_c + pi_c	5.523809523809827
PGCD	3pg_c + nad_c --> 3php_c + h_c + nadh_c	4.317460317460582
DHBS	23dhb_c + atp_c + h_c --> 23dhba_c + ppi_c	4.476190476190762
PGM	2pg_c <=> 3pg_c	8.000000000000465
TPI	dhap_c <=> g3p_c	-3.68253968253989
RPI	r5p_c <=> ru5p__D_c	-3.68253968253989
POR5	coa_c + 2.0 flxso_c + pyr_c <=> accoa_c + co2_c + 2.0 flxr_c + h_c	-0.3174603174603269
THRA	thr__L_c --> acald_c + gly_c	0.15873015873017268
FLDR2	2.0 flxso_c + nadph_c --> 2.0 flxr_c + h_c + nadp_c	0.317460317460331
SK_chor_c	chor_c <=>	-10.000000000000608
DM_pyr_c	pyr_c -->	2.000000000000134
