# Supplementary material for: Global connectivity in genome-scale metabolic networks revealed by comprehensive FBA-based pathway analysis
Source: BMC Microbiol. 2021 Oct 25;21:292. doi: 10.1186/s12866-021-02357-1 (PMC8543872; doi:10.1186/s12866-021-02357-1)
Supplement: Supplementary file 4 — Additional file 4. Classification of metabolites in the bow-tie structures of the models. [file 12866_2021_2357_MOESM4_ESM.xls]

## Sheet: Sheet1
bigg_id	name	iML1515	iAF692	iAF987	iAM_Pb448	iAM_Pc455	iAM_Pf480	iAM_Pk459	iHN637	iJN1463	iPC815	iSDY_1059	iSF_1195	iSSON_1240	iSbBS512_1146	iYL1228	GSC	IN	OUT	IS	not exist
3pg_c	3-Phospho-D-glycerate	GSC	GSC	GSC	GSC	GSC	GSC	GSC	GSC	GSC	GSC	GSC	GSC	GSC	GSC	GSC	15	0	0	0	0
oaa_c	Oxaloacetate	GSC	GSC	GSC	GSC	GSC	GSC	GSC	GSC	GSC	GSC	GSC	GSC	GSC	GSC	GSC	15	0	0	0	0
prpp_c	5-Phospho-alpha-D-ribose 1-diphosphate	GSC	GSC	GSC	GSC	GSC	GSC	GSC	GSC	GSC	GSC	GSC	GSC	GSC	GSC	GSC	15	0	0	0	0
r5p_c	Alpha-D-Ribose 5-phosphate	GSC	GSC	GSC	GSC	GSC	GSC	GSC	GSC	GSC	GSC	GSC	GSC	GSC	GSC	GSC	15	0	0	0	0
s7p_c	Sedoheptulose 7-phosphate	GSC	GSC	GSC	GSC	GSC	GSC	GSC	GSC	GSC	GSC	GSC	GSC	GSC	GSC	GSC	15	0	0	0	0
cit_c	Citrate	GSC	GSC	GSC	GSC	GSC	GSC	GSC	GSC	GSC	GSC	GSC	GSC	GSC	GSC	GSC	15	0	0	0	0
g6p_c	D-Glucose 6-phosphate	GSC	GSC	GSC	GSC	GSC	GSC	GSC	GSC	GSC	GSC	GSC	GSC	GSC	GSC	GSC	15	0	0	0	0
ru5p__D_c	D-Ribulose 5-phosphate	GSC	GSC	GSC	GSC	GSC	GSC	GSC	GSC	GSC	GSC	GSC	GSC	GSC	GSC	GSC	15	0	0	0	0
2pg_c	D-Glycerate 2-phosphate	GSC	GSC	GSC	GSC	GSC	GSC	GSC	GSC	GSC	GSC	GSC	GSC	GSC	GSC	GSC	15	0	0	0	0
g1p_c	D-Glucose 1-phosphate	GSC	GSC	GSC	GSC	GSC	GSC	GSC	GSC	GSC	GSC	GSC	GSC	GSC	GSC	GSC	15	0	0	0	0
g3p_c	Glyceraldehyde 3-phosphate	GSC	GSC	GSC	GSC	GSC	GSC	GSC	GSC	GSC	GSC	GSC	GSC	GSC	GSC	GSC	15	0	0	0	0
icit_c	Isocitrate	GSC	GSC	GSC	GSC	GSC	GSC	GSC	GSC	GSC	GSC	GSC	GSC	GSC	GSC	GSC	15	0	0	0	0
pep_c	Phosphoenolpyruvate	GSC	GSC	GSC	GSC	GSC	GSC	GSC	GSC	GSC	GSC	GSC	GSC	GSC	GSC	GSC	15	0	0	0	0
13dpg_c	3-Phospho-D-glyceroyl phosphate	GSC	GSC	GSC	GSC	GSC	GSC	GSC	GSC	GSC	GSC	GSC	GSC	GSC	GSC	GSC	15	0	0	0	0
dhap_c	Dihydroxyacetone phosphate	GSC	GSC	GSC	GSC	GSC	GSC	GSC	GSC	GSC	GSC	GSC	GSC	GSC	GSC	GSC	15	0	0	0	0
e4p_c	D-Erythrose 4-phosphate	GSC	GSC	GSC	GSC	GSC	GSC	GSC	GSC	GSC	GSC	GSC	GSC	GSC	GSC	GSC	15	0	0	0	0
f6p_c	D-Fructose 6-phosphate	GSC	GSC	GSC	GSC	GSC	GSC	GSC	GSC	GSC	GSC	GSC	GSC	GSC	GSC	GSC	15	0	0	0	0
fdp_c	D-Fructose 1,6-bisphosphate	GSC	GSC	GSC	GSC	GSC	GSC	GSC	GSC	GSC	GSC	GSC	GSC	GSC	GSC	GSC	15	0	0	0	0
fum_c	Fumarate	GSC	GSC	GSC	GSC	GSC	GSC	GSC	GSC	GSC	GSC	GSC	GSC	GSC	GSC	GSC	15	0	0	0	0
mal__L_c	L-Malate	GSC	GSC	GSC	GSC	GSC	GSC	GSC	GSC	GSC	GSC	GSC	GSC	GSC	GSC	GSC	15	0	0	0	0
man6p_c	D-Mannose 6-phosphate	GSC	GSC	GSC	GSC	GSC	GSC	GSC	GSC	GSC	GSC	GSC	GSC	GSC	GSC	GSC	15	0	0	0	0
xu5p__D_c	D-Xylulose 5-phosphate	GSC	GSC	GSC	GSC	GSC	GSC	GSC	GSC	GSC	GSC	GSC	GSC	GSC	GSC	GSC	15	0	0	0	0
akg_c	2-Oxoglutarate	GSC	OUT	GSC	GSC	GSC	GSC	GSC	GSC	GSC	GSC	GSC	GSC	GSC	GSC	GSC	14	0	1	0	0
r1p_c	Alpha-D-Ribose 1-phosphate	GSC	not exist	GSC	GSC	GSC	GSC	GSC	GSC	GSC	GSC	GSC	GSC	GSC	GSC	GSC	14	0	0	0	1
asp__L_c	L-Aspartate	GSC	GSC	GSC	GSC	GSC	GSC	GSC	GSC	GSC	IN	GSC	GSC	GSC	GSC	GSC	14	1	0	0	0
gln__L_c	L-Glutamine	GSC	GSC	GSC	GSC	GSC	GSC	GSC	GSC	GSC	IN	GSC	GSC	GSC	GSC	GSC	14	1	0	0	0
glu__L_c	L-Glutamate	GSC	GSC	GSC	GSC	GSC	GSC	GSC	GSC	GSC	IN	GSC	GSC	GSC	GSC	GSC	14	1	0	0	0
man1p_c	D-Mannose 1-phosphate	GSC	GSC	GSC	GSC	GSC	GSC	GSC	IS	GSC	GSC	GSC	GSC	GSC	GSC	GSC	14	0	0	1	0
orot5p_c	Orotidine 5'-phosphate	GSC	GSC	GSC	GSC	GSC	GSC	GSC	GSC	GSC	IN	GSC	GSC	GSC	GSC	GSC	14	1	0	0	0
acon_C_c	Cis-Aconitate	GSC	not exist	GSC	GSC	GSC	GSC	GSC	GSC	GSC	GSC	GSC	GSC	GSC	GSC	GSC	14	0	0	0	1
6pgc_c	6-Phospho-D-gluconate	GSC	not exist	GSC	GSC	GSC	GSC	GSC	IN	GSC	GSC	GSC	GSC	GSC	GSC	GSC	13	1	0	0	1
succ_c	Succinate	GSC	OUT	GSC	GSC	GSC	GSC	GSC	OUT	GSC	GSC	GSC	GSC	GSC	GSC	GSC	13	0	2	0	0
6pgl_c	6-phospho-D-glucono-1,5-lactone	GSC	OUT	GSC	GSC	GSC	GSC	GSC	not exist	GSC	GSC	GSC	GSC	GSC	GSC	GSC	13	0	1	0	1
glu__L_e	L-Glutamate	GSC	GSC	not exist	GSC	GSC	GSC	GSC	IN	GSC	IN	GSC	GSC	GSC	GSC	GSC	12	2	0	0	1
glc__D_c	D-Glucose	GSC	GSC	IN	GSC	GSC	GSC	GSC	IN	GSC	IN	GSC	GSC	GSC	GSC	GSC	12	3	0	0	0
3php_c	3-Phosphohydroxypyruvate	GSC	GSC	GSC	not exist	not exist	not exist	not exist	GSC	GSC	GSC	GSC	GSC	GSC	GSC	GSC	11	0	0	0	4
3psme_c	5-O-(1-Carboxyvinyl)-3-phosphoshikimate	GSC	GSC	GSC	OUT	OUT	OUT	OUT	GSC	GSC	GSC	GSC	GSC	GSC	GSC	GSC	11	0	4	0	0
pyr_c	Pyruvate	GSC	GSC	GSC	OUT	OUT	OUT	OUT	GSC	GSC	GSC	GSC	GSC	GSC	GSC	GSC	11	0	4	0	0
chor_c	Chorismate	GSC	GSC	GSC	OUT	OUT	OUT	OUT	GSC	GSC	GSC	GSC	GSC	GSC	GSC	GSC	11	0	4	0	0
acald_c	Acetaldehyde	GSC	GSC	GSC	IS	IS	IS	IS	OUT	GSC	GSC	GSC	GSC	GSC	GSC	GSC	10	0	1	4	0
acser_c	O-Acetyl-L-serine	GSC	GSC	GSC	not exist	not exist	not exist	not exist	GSC	GSC	IN	GSC	GSC	GSC	GSC	GSC	10	1	0	0	4
actp_c	Acetyl phosphate	GSC	GSC	GSC	not exist	not exist	not exist	not exist	OUT	GSC	GSC	GSC	GSC	GSC	GSC	GSC	10	0	1	0	4
ala__L_c	L-Alanine	GSC	GSC	GSC	IS	IS	IS	IS	GSC	GSC	IN	GSC	GSC	GSC	GSC	GSC	10	1	0	4	0
glyc__R_c	(R)-Glycerate	GSC	IS	not exist	GSC	GSC	GSC	GSC	IN	GSC	IN	GSC	GSC	GSC	GSC	IN	10	3	0	1	1
hom__L_c	L-Homoserine	GSC	GSC	GSC	not exist	not exist	not exist	not exist	GSC	GSC	IN	GSC	GSC	GSC	GSC	GSC	10	1	0	0	4
pser__L_c	O-Phospho-L-serine	GSC	GSC	GSC	not exist	not exist	not exist	not exist	GSC	GSC	IN	GSC	GSC	GSC	GSC	GSC	10	1	0	0	4
thr__L_c	L-Threonine	GSC	GSC	GSC	IS	IS	IS	IS	GSC	GSC	IN	GSC	GSC	GSC	GSC	GSC	10	1	0	4	0
asp__L_e	L-Aspartate	GSC	not exist	not exist	GSC	GSC	GSC	GSC	IN	IN	IN	GSC	GSC	GSC	GSC	GSC	10	3	0	0	2
ac_e	Acetate	GSC	GSC	GSC	OUT	OUT	OUT	OUT	OUT	GSC	GSC	GSC	GSC	GSC	GSC	GSC	10	0	5	0	0
accoa_c	Acetyl-CoA	GSC	GSC	GSC	OUT	OUT	OUT	OUT	OUT	GSC	GSC	GSC	GSC	GSC	GSC	GSC	10	0	5	0	0
argsuc_c	N(omega)-(L-Arginino)succinate	GSC	GSC	GSC	not exist	not exist	not exist	not exist	GSC	GSC	IN	GSC	GSC	GSC	GSC	GSC	10	1	0	0	4
aspsa_c	L-Aspartate 4-semialdehyde	GSC	GSC	GSC	not exist	not exist	not exist	not exist	GSC	GSC	IN	GSC	GSC	GSC	GSC	GSC	10	1	0	0	4
etoh_c	Ethanol	GSC	GSC	GSC	not exist	not exist	not exist	not exist	OUT	GSC	GSC	GSC	GSC	GSC	GSC	GSC	10	0	1	0	4
fru_c	D-Fructose	GSC	IN	IN	GSC	GSC	GSC	GSC	IN	not exist	IN	GSC	GSC	GSC	GSC	GSC	10	4	0	0	1
phom_c	O-Phospho-L-homoserine	GSC	GSC	GSC	not exist	not exist	not exist	not exist	GSC	GSC	IN	GSC	GSC	GSC	GSC	GSC	10	1	0	0	4
ser__L_c	L-Serine	GSC	GSC	GSC	IS	IS	IS	IS	GSC	GSC	IN	GSC	GSC	GSC	GSC	GSC	10	1	0	4	0
succ_e	Succinate	GSC	not exist	not exist	GSC	GSC	GSC	GSC	not exist	IN	GSC	GSC	GSC	GSC	GSC	OUT	10	1	1	0	3
25aics_c	(S)-2-[5-Amino-1-(5-phospho-D-ribosyl)imidazole-4-carboxamido]succinate	GSC	GSC	GSC	IS	IS	IS	IS	GSC	GSC	IN	GSC	GSC	GSC	GSC	GSC	10	1	0	4	0
4pasp_c	4-Phospho-L-aspartate	GSC	GSC	GSC	not exist	not exist	not exist	not exist	GSC	GSC	IN	GSC	GSC	GSC	GSC	GSC	10	1	0	0	4
ac_c	Acetate	GSC	GSC	GSC	OUT	OUT	OUT	OUT	OUT	GSC	GSC	GSC	GSC	GSC	GSC	GSC	10	0	5	0	0
dcamp_c	N6-(1,2-Dicarboxyethyl)-AMP	GSC	GSC	OUT	IN	IN	IN	IN	GSC	GSC	IN	GSC	GSC	GSC	GSC	GSC	9	5	1	0	0
glu__D_c	D-Glutamate	GSC	not exist	GSC	not exist	not exist	not exist	not exist	GSC	GSC	IN	GSC	GSC	GSC	GSC	GSC	9	1	0	0	5
prlp_c	5-[(5-phospho-1-deoxyribulos-1-ylamino)methylideneamino]-1-(5-phosphoribosyl)imidazole-4-carboxamide	GSC	OUT	GSC	not exist	not exist	not exist	not exist	GSC	GSC	IS	GSC	GSC	GSC	GSC	GSC	9	0	1	1	4
etoh_e	Ethanol	GSC	not exist	GSC	not exist	not exist	not exist	not exist	OUT	GSC	GSC	GSC	GSC	GSC	GSC	GSC	9	0	1	0	5
glyc_e	Glycerol	GSC	IS	IS	IN	IN	GSC	IN	IN	GSC	GSC	GSC	GSC	GSC	GSC	GSC	9	4	0	2	0
pyr_e	Pyruvate	GSC	IN	IN	OUT	OUT	OUT	OUT	GSC	GSC	GSC	GSC	GSC	GSC	GSC	GSC	9	2	4	0	0
acACP_c	Acetyl-ACP	GSC	not exist	GSC	not exist	not exist	not exist	not exist	OUT	GSC	GSC	GSC	GSC	GSC	GSC	GSC	9	0	1	0	5
ara5p_c	D-Arabinose 5-phosphate	GSC	not exist	GSC	not exist	not exist	not exist	not exist	not exist	GSC	GSC	GSC	GSC	GSC	GSC	GSC	9	0	0	0	6
glyc3p_c	Glycerol 3-phosphate	GSC	not exist	OUT	OUT	OUT	OUT	OUT	GSC	GSC	GSC	GSC	GSC	GSC	GSC	GSC	9	0	5	0	1
malACP_c	Malonyl-[acyl-carrier protein]	GSC	not exist	GSC	not exist	not exist	not exist	not exist	OUT	GSC	GSC	GSC	GSC	GSC	GSC	GSC	9	0	1	0	5
malcoa_c	Malonyl CoA C24H33N7O19P3S	GSC	not exist	GSC	OUT	OUT	OUT	OUT	OUT	GSC	GSC	GSC	GSC	GSC	GSC	GSC	9	0	5	0	1
pran_c	N-(5-Phospho-D-ribosyl)anthranilate	GSC	GSC	OUT	not exist	not exist	not exist	not exist	GSC	GSC	IN	GSC	GSC	GSC	GSC	GSC	9	1	1	0	4
prbamp_c	1-(5-Phosphoribosyl)-AMP	GSC	OUT	GSC	not exist	not exist	not exist	not exist	GSC	GSC	IS	GSC	GSC	GSC	GSC	GSC	9	0	1	1	4
prbatp_c	1-(5-Phosphoribosyl)-ATP	GSC	OUT	GSC	not exist	not exist	not exist	not exist	GSC	GSC	IS	GSC	GSC	GSC	GSC	GSC	9	0	1	1	4
lac__D_e	D-Lactate	GSC	not exist	not exist	OUT	OUT	OUT	OUT	GSC	GSC	GSC	GSC	GSC	GSC	GSC	GSC	9	0	4	0	2
2cpr5p_c	1-(2-Carboxyphenylamino)-1-deoxy-D-ribulose 5-phosphate	GSC	GSC	OUT	not exist	not exist	not exist	not exist	GSC	GSC	IN	GSC	GSC	GSC	GSC	GSC	9	1	1	0	4
adpglc_c	ADPglucose C16H23N5O15P2	GSC	not exist	GSC	not exist	not exist	not exist	not exist	not exist	GSC	GSC	GSC	GSC	GSC	GSC	GSC	9	0	0	0	6
glyc_c	Glycerol	GSC	IS	IS	IN	IN	GSC	IN	IN	GSC	GSC	GSC	GSC	GSC	GSC	GSC	9	4	0	2	0
glycogen_c	Glycogen C6H10O5	GSC	GSC	GSC	not exist	not exist	not exist	not exist	not exist	not exist	GSC	GSC	GSC	GSC	GSC	GSC	9	0	0	0	6
prfp_c	1-(5-Phosphoribosyl)-5-[(5-phosphoribosylamino)methylideneamino]imidazole-4-carboxamide	GSC	OUT	GSC	not exist	not exist	not exist	not exist	GSC	GSC	IS	GSC	GSC	GSC	GSC	GSC	9	0	1	1	4
succoa_c	Succinyl-CoA	GSC	OUT	GSC	not exist	not exist	not exist	not exist	IS	GSC	GSC	GSC	GSC	GSC	GSC	GSC	9	0	1	1	4
udpg_c	UDPglucose	GSC	GSC	GSC	OUT	OUT	OUT	OUT	GSC	GSC	OUT	GSC	OUT	GSC	GSC	GSC	9	0	6	0	0
etoh_p	Ethanol	GSC	not exist	GSC	not exist	not exist	not exist	not exist	not exist	GSC	GSC	GSC	GSC	GSC	GSC	GSC	9	0	0	0	6
4per_c	4-Phospho-D-erythronate	GSC	not exist	GSC	not exist	not exist	not exist	not exist	not exist	GSC	GSC	GSC	GSC	GSC	GSC	GSC	9	0	0	0	6
adn_c	Adenosine	GSC	OUT	GSC	IN	IN	IN	IN	GSC	GSC	IN	GSC	GSC	GSC	GSC	GSC	9	5	1	0	0
ala__D_c	D-Alanine	GSC	not exist	GSC	not exist	not exist	not exist	not exist	GSC	GSC	IN	GSC	GSC	GSC	GSC	GSC	9	1	0	0	5
alaala_c	D-Alanyl-D-alanine	GSC	not exist	GSC	not exist	not exist	not exist	not exist	GSC	GSC	IN	GSC	GSC	GSC	GSC	GSC	9	1	0	0	5
for_c	Formate	GSC	IN	OUT	IS	IS	IS	IS	GSC	GSC	GSC	GSC	GSC	GSC	GSC	GSC	9	1	1	4	0
gal1p_c	Alpha-D-Galactose 1-phosphate	GSC	GSC	GSC	not exist	not exist	not exist	not exist	not exist	not exist	GSC	GSC	GSC	GSC	GSC	GSC	9	0	0	0	6
lac__D_c	D-Lactate	GSC	not exist	IN	OUT	OUT	OUT	OUT	GSC	GSC	GSC	GSC	GSC	GSC	GSC	GSC	9	1	4	0	1
mlthf_c	5,10-Methylenetetrahydrofolate	GSC	OUT	GSC	IS	IS	IS	IS	OUT	GSC	GSC	GSC	GSC	GSC	GSC	GSC	9	0	2	4	0
ohpb_c	2-Oxo-3-hydroxy-4-phosphobutanoate	GSC	not exist	GSC	not exist	not exist	not exist	not exist	not exist	GSC	GSC	GSC	GSC	GSC	GSC	GSC	9	0	0	0	6
udpgal_c	UDPgalactose	GSC	GSC	GSC	not exist	not exist	not exist	not exist	GSC	GSC	OUT	GSC	OUT	GSC	GSC	GSC	9	0	2	0	4
ac_p	Acetate	GSC	not exist	GSC	not exist	not exist	not exist	not exist	not exist	GSC	GSC	GSC	GSC	GSC	GSC	GSC	9	0	0	0	6
3hdcoa_c	(S)-3-Hydroxydecanoyl-CoA	GSC	not exist	GSC	not exist	not exist	not exist	not exist	not exist	GSC	IS	GSC	GSC	GSC	GSC	GSC	8	0	0	1	6
3hhdcoa_c	(S)-3-Hydroxyhexadecanoyl-CoA	GSC	not exist	GSC	not exist	not exist	not exist	not exist	not exist	GSC	OUT	GSC	GSC	GSC	GSC	GSC	8	0	1	0	6
3hocoa_c	(S)-3-Hydroxyoctanoyl-CoA	GSC	not exist	GSC	not exist	not exist	not exist	not exist	not exist	GSC	IN	GSC	GSC	GSC	GSC	GSC	8	1	0	0	6
3odcoa_c	3-Oxodecanoyl-CoA	GSC	not exist	GSC	not exist	not exist	not exist	not exist	not exist	GSC	IS	GSC	GSC	GSC	GSC	GSC	8	0	0	1	6
3ohcoa_c	3-Oxohexanoyl-CoA	GSC	not exist	GSC	not exist	not exist	not exist	not exist	not exist	GSC	IN	GSC	GSC	GSC	GSC	GSC	8	1	0	0	6
5aizc_c	5-amino-1-(5-phospho-D-ribosyl)imidazole-4-carboxylate	GSC	OUT	GSC	not exist	not exist	not exist	not exist	OUT	GSC	IS	GSC	GSC	GSC	GSC	GSC	8	0	2	1	4
btcoa_c	Butanoyl-CoA	GSC	not exist	GSC	not exist	not exist	not exist	not exist	IS	GSC	IS	GSC	GSC	GSC	GSC	GSC	8	0	0	2	5
cdpdodecg_c	CDP-1,2-dioctadecanoylglycerol	GSC	not exist	OUT	not exist	not exist	not exist	not exist	OUT	GSC	GSC	GSC	GSC	GSC	GSC	GSC	8	0	2	0	5
cdpdtdecg_c	CDP-1,2-ditetradecanoylglycerol	GSC	not exist	OUT	not exist	not exist	not exist	not exist	OUT	GSC	GSC	GSC	GSC	GSC	GSC	GSC	8	0	2	0	5
gdptp_c	Guanosine 3'-diphosphate 5'-triphosphate	GSC	not exist	GSC	IS	IS	IS	IS	OUT	GSC	IN	GSC	GSC	GSC	GSC	GSC	8	1	1	4	1
hdd2coa_c	Trans-Hexadec-2-enoyl-CoA	GSC	not exist	GSC	not exist	not exist	not exist	not exist	not exist	GSC	OUT	GSC	GSC	GSC	GSC	GSC	8	0	1	0	6
imp_c	IMP C10H11N4O8P	GSC	OUT	GSC	IN	IN	IN	IN	OUT	GSC	IN	GSC	GSC	GSC	GSC	GSC	8	5	2	0	0
pg161_c	Phosphatidylglycerol (dihexadec-9-enoyl, n-C16:1)	GSC	not exist	OUT	not exist	not exist	not exist	not exist	OUT	GSC	GSC	GSC	GSC	GSC	GSC	GSC	8	0	2	0	5
ser__L_e	L-Serine	GSC	not exist	not exist	IS	IS	IS	IS	GSC	GSC	IN	GSC	GSC	GSC	GSC	GSC	8	1	0	4	2
acald_p	Acetaldehyde	GSC	not exist	not exist	not exist	not exist	not exist	not exist	not exist	GSC	GSC	GSC	GSC	GSC	GSC	GSC	8	0	0	0	7
akg_p	2-Oxoglutarate	GSC	not exist	not exist	not exist	not exist	not exist	not exist	not exist	GSC	GSC	GSC	GSC	GSC	GSC	GSC	8	0	0	0	7
pg161_p	Phosphatidylglycerol (dihexadec-9-enoyl, n-C16:1)	GSC	not exist	OUT	not exist	not exist	not exist	not exist	not exist	GSC	GSC	GSC	GSC	GSC	GSC	GSC	8	0	1	0	6
3hodcoa_c	(S)-3-Hydroxyoctadecanoyl-CoA	GSC	not exist	GSC	not exist	not exist	not exist	not exist	not exist	GSC	OUT	GSC	GSC	GSC	GSC	GSC	8	0	1	0	6
3oddcoa_c	3-Oxododecanoyl-CoA	GSC	not exist	GSC	not exist	not exist	not exist	not exist	not exist	GSC	OUT	GSC	GSC	GSC	GSC	GSC	8	0	1	0	6
3oocoa_c	3-Oxooctanoyl-CoA	GSC	not exist	GSC	not exist	not exist	not exist	not exist	not exist	GSC	IS	GSC	GSC	GSC	GSC	GSC	8	0	0	1	6
aicar_c	5-Amino-1-(5-Phospho-D-ribosyl)imidazole-4-carboxamide	GSC	OUT	GSC	IS	IS	IS	IS	OUT	GSC	IN	GSC	GSC	GSC	GSC	GSC	8	1	2	4	0
arg__L_c	L-Arginine	GSC	OUT	OUT	IS	IS	IS	IS	GSC	GSC	IN	GSC	GSC	GSC	GSC	GSC	8	1	2	4	0
cdpdhdecg_c	CDP-1,2-dihexadecanoylglycerol	GSC	not exist	OUT	not exist	not exist	not exist	not exist	OUT	GSC	GSC	GSC	GSC	GSC	GSC	GSC	8	0	2	0	5
citr__L_c	L-Citrulline	GSC	OUT	OUT	not exist	IS	IS	IS	GSC	GSC	IN	GSC	GSC	GSC	GSC	GSC	8	1	2	3	1
dd2coa_c	Trans-Dodec-2-enoyl-CoA	GSC	not exist	GSC	not exist	not exist	not exist	not exist	not exist	GSC	OUT	GSC	GSC	GSC	GSC	GSC	8	0	1	0	6
gly_c	Glycine	GSC	OUT	OUT	IS	IS	IS	IS	GSC	GSC	IN	GSC	GSC	GSC	GSC	GSC	8	1	2	4	0
gmp_c	GMP C10H12N5O8P	GSC	OUT	GSC	IS	IN	IN	IN	OUT	GSC	IN	GSC	GSC	GSC	GSC	GSC	8	4	2	1	0
od2coa_c	Trans-Octadec-2-enoyl-CoA	GSC	not exist	GSC	not exist	not exist	not exist	not exist	not exist	GSC	OUT	GSC	GSC	GSC	GSC	GSC	8	0	1	0	6
ru5p__L_c	L-Ribulose 5-phosphate	GSC	not exist	not exist	not exist	not exist	not exist	not exist	GSC	not exist	GSC	GSC	GSC	GSC	GSC	GSC	8	0	0	0	7
tdecoa_c	Tetradecenoyl-CoA (n-C14:1CoA)	GSC	not exist	GSC	IS	IS	IS	IS	not exist	GSC	OUT	GSC	GSC	GSC	GSC	GSC	8	0	1	4	2
10fthf_c	10-Formyltetrahydrofolate	GSC	OUT	OUT	IS	IS	IS	IS	OUT	GSC	GSC	GSC	GSC	GSC	GSC	GSC	8	0	3	4	0
1hdec9eg3p_c	1-hexadec-9-enoyl-sn-glycerol 3-phosphate	GSC	not exist	OUT	not exist	not exist	not exist	not exist	OUT	GSC	GSC	GSC	GSC	GSC	GSC	GSC	8	0	2	0	5
1odec11eg3p_c	1-octadec-11-enoyl-sn-glycerol 3-phosphate	GSC	not exist	OUT	not exist	not exist	not exist	not exist	OUT	GSC	GSC	GSC	GSC	GSC	GSC	GSC	8	0	2	0	5
2agpg160_c	2-Acyl-sn-glycero-3-phosphoglycerol (n-C16:0)	GSC	not exist	IS	not exist	not exist	not exist	not exist	not exist	GSC	GSC	GSC	GSC	GSC	GSC	GSC	8	0	0	1	6
2agpg161_c	2-Acyl-sn-glycero-3-phosphoglycerol (n-C16:1)	GSC	not exist	IS	not exist	not exist	not exist	not exist	not exist	GSC	GSC	GSC	GSC	GSC	GSC	GSC	8	0	0	1	6
2agpg180_c	2-Acyl-sn-glycero-3-phosphoglycerol (n-C18:0)	GSC	not exist	IS	not exist	not exist	not exist	not exist	not exist	GSC	GSC	GSC	GSC	GSC	GSC	GSC	8	0	0	1	6
2agpg181_c	2-Acyl-sn-glycero-3-phosphoglycerol (n-C18:1)	GSC	not exist	IS	not exist	not exist	not exist	not exist	not exist	GSC	GSC	GSC	GSC	GSC	GSC	GSC	8	0	0	1	6
3hbcoa_c	(S)-3-Hydroxybutanoyl-CoA	GSC	not exist	GSC	not exist	not exist	not exist	not exist	IS	GSC	IN	GSC	GSC	GSC	GSC	GSC	8	1	0	1	5
3hddcoa_c	(S)-3-Hydroxydodecanoyl-CoA	GSC	not exist	GSC	not exist	not exist	not exist	not exist	not exist	GSC	OUT	GSC	GSC	GSC	GSC	GSC	8	0	1	0	6
3hhcoa_c	(S)-3-Hydroxyhexanoyl-CoA	GSC	not exist	GSC	not exist	not exist	not exist	not exist	not exist	GSC	IN	GSC	GSC	GSC	GSC	GSC	8	1	0	0	6
3ohdcoa_c	3-Oxohexadecanoyl-CoA	GSC	not exist	GSC	not exist	not exist	not exist	not exist	not exist	GSC	OUT	GSC	GSC	GSC	GSC	GSC	8	0	1	0	6
3ohodcoa_c	3-Oxooctadecanoyl-CoA	GSC	not exist	GSC	not exist	not exist	not exist	not exist	not exist	GSC	OUT	GSC	GSC	GSC	GSC	GSC	8	0	1	0	6
3otdcoa_c	3-Oxotetradecanoyl-CoA	GSC	not exist	GSC	not exist	not exist	not exist	not exist	not exist	GSC	OUT	GSC	GSC	GSC	GSC	GSC	8	0	1	0	6
aacoa_c	Acetoacetyl-CoA	GSC	OUT	GSC	OUT	OUT	OUT	OUT	IS	GSC	IN	GSC	GSC	GSC	GSC	GSC	8	1	5	1	0
air_c	5-amino-1-(5-phospho-D-ribosyl)imidazole	GSC	OUT	GSC	not exist	not exist	not exist	not exist	OUT	GSC	IS	GSC	GSC	GSC	GSC	GSC	8	0	2	1	4
b2coa_c	Crotonoyl-CoA	GSC	not exist	GSC	not exist	not exist	not exist	not exist	IS	GSC	IN	GSC	GSC	GSC	GSC	GSC	8	1	0	1	5
cdpdddecg_c	CDP-1,2-didodecanoylglycerol	GSC	not exist	OUT	not exist	not exist	not exist	not exist	OUT	GSC	GSC	GSC	GSC	GSC	GSC	GSC	8	0	2	0	5
ddcacoa_c	Dodecanoyl-CoA (n-C12:0CoA)	GSC	not exist	GSC	IS	IS	IS	IS	not exist	GSC	OUT	GSC	GSC	GSC	GSC	GSC	8	0	1	4	2
fgam_c	N2-Formyl-N1-(5-phospho-D-ribosyl)glycinamide	GSC	OUT	GSC	not exist	not exist	not exist	not exist	OUT	GSC	IN	GSC	GSC	GSC	GSC	GSC	8	1	2	0	4
fpram_c	2-(Formamido)-N1-(5-phospho-D-ribosyl)acetamidine	GSC	OUT	GSC	not exist	not exist	not exist	not exist	OUT	GSC	IS	GSC	GSC	GSC	GSC	GSC	8	0	2	1	4
gar_c	N1-(5-Phospho-D-ribosyl)glycinamide	GSC	OUT	GSC	not exist	not exist	not exist	not exist	OUT	GSC	IN	GSC	GSC	GSC	GSC	GSC	8	1	2	0	4
gdp_c	GDP C10H12N5O11P2	GSC	OUT	GSC	IS	IN	IN	IN	OUT	GSC	IN	GSC	GSC	GSC	GSC	GSC	8	4	2	1	0
hxcoa_c	Hexanoyl-CoA (n-C6:0CoA)	GSC	not exist	GSC	not exist	not exist	not exist	not exist	not exist	GSC	IS	GSC	GSC	GSC	GSC	GSC	8	0	0	1	6
methf_c	5,10-Methenyltetrahydrofolate	GSC	OUT	OUT	IS	IS	IS	IS	OUT	GSC	GSC	GSC	GSC	GSC	GSC	GSC	8	0	3	4	0
oc2coa_c	Trans-Oct-2-enoyl-CoA	GSC	not exist	GSC	not exist	not exist	not exist	not exist	not exist	GSC	IN	GSC	GSC	GSC	GSC	GSC	8	1	0	0	6
occoa_c	Octanoyl-CoA (n-C8:0CoA)	GSC	not exist	GSC	IS	IS	IS	IS	not exist	GSC	IS	GSC	GSC	GSC	GSC	GSC	8	0	0	5	2
pg181_c	Phosphatidylglycerol (dioctadec-11-enoyl, n-C18:1)	GSC	not exist	OUT	not exist	not exist	not exist	not exist	OUT	GSC	GSC	GSC	GSC	GSC	GSC	GSC	8	0	2	0	5
pgp181_c	Phosphatidylglycerophosphate (dioctadec-11-enoyl, n-C18:1)	GSC	not exist	OUT	not exist	not exist	not exist	not exist	OUT	GSC	GSC	GSC	GSC	GSC	GSC	GSC	8	0	2	0	5
pmtcoa_c	Palmitoyl-CoA (n-C16:0CoA)	GSC	not exist	GSC	IS	IS	IS	IS	IS	GSC	OUT	GSC	GSC	GSC	GSC	GSC	8	0	1	5	1
ppgpp_c	Guanosine 3',5'-bis(diphosphate)	GSC	not exist	GSC	IS	IS	IS	IS	not exist	GSC	IN	GSC	GSC	GSC	GSC	GSC	8	1	0	4	2
stcoa_c	Stearoyl-CoA (n-C18:0CoA)	GSC	not exist	GSC	IS	IS	IS	IS	IS	GSC	OUT	GSC	GSC	GSC	GSC	GSC	8	0	1	5	1
td2coa_c	Trans-Tetradec-2-enoyl-CoA	GSC	not exist	GSC	not exist	not exist	not exist	not exist	not exist	GSC	OUT	GSC	GSC	GSC	GSC	GSC	8	0	1	0	6
xmp_c	Xanthosine 5'-phosphate	GSC	OUT	GSC	IS	IN	IN	IN	OUT	GSC	IN	GSC	GSC	GSC	GSC	GSC	8	4	2	1	0
acald_e	Acetaldehyde	GSC	not exist	not exist	not exist	not exist	not exist	not exist	not exist	GSC	GSC	GSC	GSC	GSC	GSC	GSC	8	0	0	0	7
2agpg160_p	2-Acyl-sn-glycero-3-phosphoglycerol (n-C16:0)	GSC	not exist	not exist	not exist	not exist	not exist	not exist	not exist	GSC	GSC	GSC	GSC	GSC	GSC	GSC	8	0	0	0	7
2agpg161_p	2-Acyl-sn-glycero-3-phosphoglycerol (n-C16:1)	GSC	not exist	not exist	not exist	not exist	not exist	not exist	not exist	GSC	GSC	GSC	GSC	GSC	GSC	GSC	8	0	0	0	7
2agpg180_p	2-Acyl-sn-glycero-3-phosphoglycerol (n-C18:0)	GSC	not exist	not exist	not exist	not exist	not exist	not exist	not exist	GSC	GSC	GSC	GSC	GSC	GSC	GSC	8	0	0	0	7
2agpg181_p	2-Acyl-sn-glycero-3-phosphoglycerol (n-C18:1)	GSC	not exist	not exist	not exist	not exist	not exist	not exist	not exist	GSC	GSC	GSC	GSC	GSC	GSC	GSC	8	0	0	0	7
glyc_p	Glycerol	GSC	not exist	IS	not exist	not exist	not exist	not exist	not exist	GSC	GSC	GSC	GSC	GSC	GSC	GSC	8	0	0	1	6
pg181_p	Phosphatidylglycerol (dioctadec-11-enoyl, n-C18:1)	GSC	not exist	OUT	not exist	not exist	not exist	not exist	not exist	GSC	GSC	GSC	GSC	GSC	GSC	GSC	8	0	1	0	6
pgp181_p	Phosphatidylglycerophosphate (dioctadec-11-enoyl, n-C18:1)	GSC	not exist	OUT	not exist	not exist	not exist	not exist	not exist	GSC	GSC	GSC	GSC	GSC	GSC	GSC	8	0	1	0	6
pyr_p	Pyruvate	GSC	not exist	IN	not exist	not exist	not exist	not exist	not exist	GSC	GSC	GSC	GSC	GSC	GSC	GSC	8	1	0	0	6
2ddg6p_c	2-Dehydro-3-deoxy-D-gluconate 6-phosphate	GSC	not exist	not exist	not exist	not exist	not exist	not exist	IN	GSC	GSC	GSC	GSC	GSC	GSC	GSC	8	1	0	0	6
3htdcoa_c	(S)-3-Hydroxytetradecanoyl-CoA	GSC	not exist	GSC	not exist	not exist	not exist	not exist	not exist	GSC	OUT	GSC	GSC	GSC	GSC	GSC	8	0	1	0	6
3ig3p_c	C'-(3-Indolyl)-glycerol 3-phosphate	GSC	OUT	OUT	not exist	not exist	not exist	not exist	GSC	GSC	IN	GSC	GSC	GSC	GSC	GSC	8	1	2	0	4
4adcho_c	4-amino-4-deoxychorismate	GSC	not exist	OUT	OUT	OUT	OUT	OUT	GSC	GSC	IN	GSC	GSC	GSC	GSC	GSC	8	1	5	0	1
asn__L_c	L-Asparagine	GSC	GSC	OUT	OUT	OUT	OUT	OUT	OUT	GSC	IN	GSC	GSC	GSC	GSC	GSC	8	1	6	0	0
cdpdhdec9eg_c	CDP-1,2-dihexadec-9-enoylglycerol	GSC	not exist	OUT	not exist	not exist	not exist	not exist	OUT	GSC	GSC	GSC	GSC	GSC	GSC	GSC	8	0	2	0	5
cdpdodec11eg_c	CDP-1,2-dioctadec-11-enoylglycerol	GSC	not exist	OUT	not exist	not exist	not exist	not exist	OUT	GSC	GSC	GSC	GSC	GSC	GSC	GSC	8	0	2	0	5
cdpdtdec7eg_c	CDP-1,2-ditetradec-7-enoylglycerol	GSC	not exist	OUT	not exist	not exist	not exist	not exist	not exist	GSC	GSC	GSC	GSC	GSC	GSC	GSC	8	0	1	0	6
dc2coa_c	Trans-Dec-2-enoyl-CoA	GSC	not exist	GSC	not exist	not exist	not exist	not exist	not exist	GSC	IS	GSC	GSC	GSC	GSC	GSC	8	0	0	1	6
dcacoa_c	Decanoyl-CoA (n-C10:0CoA)	GSC	not exist	GSC	IS	IS	IS	IS	not exist	GSC	OUT	GSC	GSC	GSC	GSC	GSC	8	0	1	4	2
fprica_c	5-Formamido-1-(5-phospho-D-ribosyl)imidazole-4-carboxamide	GSC	OUT	GSC	not exist	not exist	not exist	not exist	OUT	GSC	IN	GSC	GSC	GSC	GSC	GSC	8	1	2	0	4
glx_c	Glyoxylate	GSC	not exist	OUT	not exist	not exist	not exist	not exist	IS	GSC	GSC	GSC	GSC	GSC	GSC	GSC	8	0	1	1	5
gtp_c	GTP C10H12N5O14P3	GSC	OUT	GSC	IS	IS	IS	IS	OUT	GSC	IN	GSC	GSC	GSC	GSC	GSC	8	1	2	4	0
hdcoa_c	Hexadecenoyl-CoA (n-C16:1CoA)	GSC	not exist	GSC	IS	IS	IS	IS	not exist	GSC	OUT	GSC	GSC	GSC	GSC	GSC	8	0	1	4	2
hx2coa_c	Trans-Hex-2-enoyl-CoA	GSC	not exist	GSC	not exist	not exist	not exist	not exist	not exist	GSC	IN	GSC	GSC	GSC	GSC	GSC	8	1	0	0	6
ins_c	Inosine	GSC	not exist	not exist	IN	IN	IN	IS	GSC	GSC	IN	GSC	GSC	GSC	GSC	GSC	8	4	0	1	2
pgp161_c	Phosphatidylglycerophosphate (dihexadec-9-enoyl, n-C16:1)	GSC	not exist	OUT	not exist	not exist	not exist	not exist	OUT	GSC	GSC	GSC	GSC	GSC	GSC	GSC	8	0	2	0	5
phthr_c	O-Phospho-4-hydroxy-L-threonine	GSC	not exist	GSC	not exist	not exist	not exist	not exist	IS	GSC	IN	GSC	GSC	GSC	GSC	GSC	8	1	0	1	5
sucsal_c	Succinic semialdehyde	GSC	OUT	GSC	not exist	not exist	not exist	not exist	OUT	GSC	IN	GSC	GSC	GSC	GSC	GSC	8	1	2	0	4
tdcoa_c	Tetradecanoyl-CoA (n-C14:0CoA)	GSC	not exist	GSC	IS	IS	IS	IS	IS	GSC	OUT	GSC	GSC	GSC	GSC	GSC	8	0	1	5	1
xtsn_c	Xanthosine	GSC	not exist	not exist	IN	IN	IN	IN	GSC	GSC	IN	GSC	GSC	GSC	GSC	GSC	8	5	0	0	2
lac__D_p	D-Lactate	GSC	not exist	not exist	not exist	not exist	not exist	not exist	not exist	GSC	GSC	GSC	GSC	GSC	GSC	GSC	8	0	0	0	7
pgp161_p	Phosphatidylglycerophosphate (dihexadec-9-enoyl, n-C16:1)	GSC	not exist	OUT	not exist	not exist	not exist	not exist	not exist	GSC	GSC	GSC	GSC	GSC	GSC	GSC	8	0	1	0	6
12dgr180_c	1,2-Diacyl-sn-glycerol (dioctadecanoyl, n-C18:0)	GSC	not exist	IS	not exist	not exist	not exist	not exist	IS	GSC	OUT	GSC	GSC	GSC	GSC	GSC	7	0	1	2	5
2agpe160_c	2-Acyl-sn-glycero-3-phosphoethanolamine (n-C16:0)	GSC	not exist	IS	not exist	not exist	not exist	not exist	not exist	GSC	IS	GSC	GSC	GSC	GSC	GSC	7	0	0	2	6
2agpg120_c	2-Acyl-sn-glycero-3-phosphoglycerol (n-C12:0)	GSC	not exist	IS	not exist	not exist	not exist	not exist	not exist	not exist	GSC	GSC	GSC	GSC	GSC	GSC	7	0	0	1	7
2agpg140_c	2-Acyl-sn-glycero-3-phosphoglycerol (n-C14:0)	GSC	not exist	IS	not exist	not exist	not exist	not exist	not exist	not exist	GSC	GSC	GSC	GSC	GSC	GSC	7	0	0	1	7
2aobut_c	L-2-Amino-3-oxobutanoate	GSC	not exist	not exist	not exist	not exist	not exist	not exist	not exist	GSC	IN	GSC	GSC	GSC	GSC	GSC	7	1	0	0	7
3haACP_c	(3R)-3-Hydroxyacyl-[acyl-carrier protein]	GSC	not exist	OUT	not exist	not exist	not exist	not exist	OUT	GSC	OUT	GSC	GSC	GSC	GSC	GSC	7	0	3	0	5
3hcddec5eACP_c	(R)-3-hydroxy-cis-dodec-5-enoyl-[acyl-carrier protein]	GSC	not exist	OUT	not exist	not exist	not exist	not exist	OUT	GSC	OUT	GSC	GSC	GSC	GSC	GSC	7	0	3	0	5
3hcmrs7eACP_c	(R)-3-hydroxy-cis-myristol-7-eoyl-[acyl-carrier protein]	GSC	not exist	OUT	not exist	not exist	not exist	not exist	OUT	GSC	OUT	GSC	GSC	GSC	GSC	GSC	7	0	3	0	5
3hdecACP_c	(R)-3-Hydroxydecanoyl-[acyl-carrier protein]	GSC	not exist	OUT	not exist	not exist	not exist	not exist	OUT	GSC	OUT	GSC	GSC	GSC	GSC	GSC	7	0	3	0	5
3hoctaACP_c	(R)-3-Hydroxyoctadecanoyl-[acyl-carrier protein]	GSC	not exist	OUT	not exist	not exist	not exist	not exist	OUT	GSC	OUT	GSC	GSC	GSC	GSC	GSC	7	0	3	0	5
3ocddec5eACP_c	3-oxo-cis-dodec-5-enoyl-[acyl-carrier protein]	GSC	not exist	OUT	not exist	not exist	not exist	not exist	OUT	GSC	OUT	GSC	GSC	GSC	GSC	GSC	7	0	3	0	5
3opalmACP_c	3-Oxohexadecanoyl-[acyl-carrier protein]	GSC	not exist	OUT	not exist	not exist	not exist	not exist	OUT	GSC	OUT	GSC	GSC	GSC	GSC	GSC	7	0	3	0	5
acglu_c	N-Acetyl-L-glutamate	GSC	OUT	OUT	OUT	OUT	OUT	OUT	OUT	GSC	IN	GSC	GSC	GSC	GSC	GSC	7	1	7	0	0
acorn_c	N2-Acetyl-L-ornithine	GSC	OUT	OUT	not exist	not exist	not exist	not exist	OUT	GSC	IN	GSC	GSC	GSC	GSC	GSC	7	1	3	0	4
adp_c	ADP C10H12N5O10P2	GSC	OUT	OUT	IN	IN	IN	IN	OUT	GSC	IN	GSC	GSC	GSC	GSC	GSC	7	5	3	0	0
adprib_c	ADPribose C15H21N5O14P2	GSC	not exist	IN	IN	IN	IN	IN	IN	GSC	IN	GSC	GSC	GSC	GSC	GSC	7	7	0	0	1
cddec5eACP_c	Cis-dodec-5-enoyl-[acyl-carrier protein] (n-C12:1)	GSC	not exist	OUT	not exist	not exist	not exist	not exist	OUT	GSC	OUT	GSC	GSC	GSC	GSC	GSC	7	0	3	0	5
cyst__L_c	L-Cystathionine	GSC	not exist	IN	not exist	not exist	not exist	not exist	GSC	GSC	not exist	GSC	IN	GSC	GSC	GSC	7	2	0	0	6
cytd_c	Cytidine	GSC	not exist	not exist	not exist	not exist	not exist	not exist	IS	GSC	IN	GSC	GSC	GSC	GSC	GSC	7	1	0	1	6
ddca_c	Dodecanoate (n-C12:0)	GSC	not exist	OUT	IS	IS	IS	IS	not exist	GSC	OUT	GSC	GSC	GSC	GSC	GSC	7	0	2	4	2
dha_c	Dihydroxyacetone	GSC	OUT	not exist	IS	IS	IS	IS	IN	not exist	GSC	GSC	GSC	GSC	GSC	GSC	7	1	1	4	2
hdca_c	Hexadecanoate (n-C16:0)	GSC	not exist	OUT	IS	IS	IS	IS	IS	GSC	OUT	GSC	GSC	GSC	GSC	GSC	7	0	2	5	1
myrsACP_c	Myristoyl-ACP (n-C14:0ACP)	GSC	not exist	OUT	not exist	not exist	not exist	not exist	OUT	GSC	OUT	GSC	GSC	GSC	GSC	GSC	7	0	3	0	5
odecoa_c	Octadecenoyl-CoA (n-C18:1CoA)	GSC	not exist	GSC	IS	IS	IS	IS	not exist	IN	OUT	GSC	GSC	GSC	GSC	GSC	7	1	1	4	2
pe160_c	Phosphatidylethanolamine (dihexadecanoyl, n-C16:0)	GSC	not exist	OUT	not exist	not exist	not exist	not exist	OUT	GSC	IS	GSC	GSC	GSC	GSC	GSC	7	0	2	1	5
pg120_c	Phosphatidylglycerol (didodecanoyl, n-C12:0)	GSC	not exist	OUT	not exist	not exist	not exist	not exist	OUT	OUT	GSC	GSC	GSC	GSC	GSC	GSC	7	0	3	0	5
pg141_c	Phosphatidylglycerol (ditetradec-7-enoyl, n-C14:1)	GSC	not exist	OUT	not exist	not exist	not exist	not exist	not exist	OUT	GSC	GSC	GSC	GSC	GSC	GSC	7	0	2	0	6
rib__D_c	D-Ribose	GSC	IN	IN	not exist	not exist	not exist	not exist	IN	GSC	IN	GSC	GSC	GSC	GSC	GSC	7	4	0	0	4
sucorn_c	N2-Succinyl-L-ornithine	GSC	not exist	not exist	not exist	not exist	not exist	not exist	not exist	GSC	IN	GSC	GSC	GSC	GSC	GSC	7	1	0	0	7
tdeACP_c	Cis-tetradec-7-enoyl-[acyl-carrier protein] (n-C14:1)	GSC	not exist	OUT	not exist	not exist	not exist	not exist	OUT	GSC	OUT	GSC	GSC	GSC	GSC	GSC	7	0	3	0	5
toct2eACP_c	Trans-Oct-2-enoyl-[acyl-carrier protein]	GSC	not exist	OUT	not exist	not exist	not exist	not exist	OUT	GSC	OUT	GSC	GSC	GSC	GSC	GSC	7	0	3	0	5
ttdcea_c	Tetradecenoate (n-C14:1)	GSC	not exist	OUT	IS	IS	IS	IS	not exist	GSC	OUT	GSC	GSC	GSC	GSC	GSC	7	0	2	4	2
ump_c	UMP C9H11N2O9P	GSC	OUT	OUT	OUT	OUT	OUT	OUT	OUT	GSC	IN	GSC	GSC	GSC	GSC	GSC	7	1	7	0	0
2agpe160_p	2-Acyl-sn-glycero-3-phosphoethanolamine (n-C16:0)	GSC	not exist	not exist	not exist	not exist	not exist	not exist	not exist	GSC	IS	GSC	GSC	GSC	GSC	GSC	7	0	0	1	7
2agpg120_p	2-Acyl-sn-glycero-3-phosphoglycerol (n-C12:0)	GSC	not exist	not exist	not exist	not exist	not exist	not exist	not exist	not exist	GSC	GSC	GSC	GSC	GSC	GSC	7	0	0	0	8
2agpg140_p	2-Acyl-sn-glycero-3-phosphoglycerol (n-C14:0)	GSC	not exist	not exist	not exist	not exist	not exist	not exist	not exist	not exist	GSC	GSC	GSC	GSC	GSC	GSC	7	0	0	0	8
dha_p	Dihydroxyacetone	GSC	not exist	not exist	not exist	not exist	not exist	not exist	not exist	not exist	GSC	GSC	GSC	GSC	GSC	GSC	7	0	0	0	8
hdca_p	Hexadecanoate (n-C16:0)	GSC	not exist	IN	not exist	not exist	not exist	not exist	not exist	GSC	OUT	GSC	GSC	GSC	GSC	GSC	7	1	1	0	6
murein4px4p4p_p	Three disacharide linked murein units (tetrapeptide crosslinked tetrapeptide (A2pm->D-ala), one uncrosslinked tetrapaptide) (middle of chain)	GSC	not exist	GSC	not exist	not exist	not exist	not exist	not exist	OUT	IN	GSC	GSC	GSC	GSC	GSC	7	1	1	0	6
murein5p5p5p_p	Three linked disacharide pentapeptide murein units (uncrosslinked, middle of chain)	GSC	not exist	GSC	not exist	not exist	not exist	not exist	not exist	OUT	IN	GSC	GSC	GSC	GSC	GSC	7	1	1	0	6
murein5px4px4p_p	Three disacharide linked murein units (pentapeptide crosslinked tetrapeptide (A2pm->D-ala) tetrapeptide corsslinked tetrapeptide (A2pm->D-ala)) (middle of chain)	GSC	not exist	GSC	not exist	not exist	not exist	not exist	not exist	OUT	IN	GSC	GSC	GSC	GSC	GSC	7	1	1	0	6
pe160_p	Phosphatidylethanolamine (dihexadecanoyl, n-C16:0)	GSC	not exist	OUT	not exist	not exist	not exist	not exist	not exist	GSC	IS	GSC	GSC	GSC	GSC	GSC	7	0	1	1	6
pg120_p	Phosphatidylglycerol (didodecanoyl, n-C12:0)	GSC	not exist	OUT	not exist	not exist	not exist	not exist	not exist	OUT	GSC	GSC	GSC	GSC	GSC	GSC	7	0	2	0	6
pg141_p	Phosphatidylglycerol (ditetradec-7-enoyl, n-C14:1)	GSC	not exist	OUT	not exist	not exist	not exist	not exist	not exist	OUT	GSC	GSC	GSC	GSC	GSC	GSC	7	0	2	0	6
succ_p	Succinate	GSC	not exist	not exist	not exist	not exist	not exist	not exist	not exist	IN	GSC	GSC	GSC	GSC	GSC	GSC	7	1	0	0	7
thr__L_p	L-Threonine	GSC	not exist	not exist	not exist	not exist	not exist	not exist	not exist	GSC	IN	GSC	GSC	GSC	GSC	GSC	7	1	0	0	7
12dgr141_c	1,2-Diacyl-sn-glycerol (ditetradec-7-enoyl, n-C14:1)	GSC	not exist	IS	not exist	not exist	not exist	not exist	not exist	OUT	GSC	GSC	GSC	GSC	GSC	GSC	7	0	1	1	6
12dgr160_c	1,2-Diacyl-sn-glycerol (dihexadecanoyl, n-C16:0)	GSC	not exist	IS	not exist	not exist	not exist	not exist	IS	GSC	OUT	GSC	GSC	GSC	GSC	GSC	7	0	1	2	5
12dgr181_c	1,2-Diacyl-sn-glycerol (dioctadec-11-enoyl, n-C18:1)	GSC	not exist	IS	not exist	not exist	not exist	not exist	IS	GSC	OUT	GSC	GSC	GSC	GSC	GSC	7	0	1	2	5
1odecg3p_c	1-octadecanoyl-sn-glycerol 3-phosphate	GSC	not exist	OUT	not exist	not exist	not exist	not exist	OUT	GSC	OUT	GSC	GSC	GSC	GSC	GSC	7	0	3	0	5
2amsa_c	2-Aminomalonate semialdehyde	GSC	not exist	not exist	not exist	not exist	not exist	not exist	not exist	GSC	not exist	GSC	GSC	GSC	GSC	GSC	7	0	0	0	8
2ddecg3p_c	2-dodecanoyl-sn-glycerol 3-phosphate	GSC	not exist	not exist	not exist	not exist	not exist	not exist	not exist	not exist	GSC	GSC	GSC	GSC	GSC	GSC	7	0	0	0	8
2dr5p_c	2-Deoxy-D-ribose 5-phosphate	GSC	not exist	not exist	IN	IN	IN	IN	IN	not exist	GSC	GSC	GSC	GSC	GSC	GSC	7	5	0	0	3
2hdec9eg3p_c	2-hexadec-9-enoyl-sn-glycerol 3-phosphate	GSC	not exist	not exist	not exist	not exist	not exist	not exist	not exist	not exist	GSC	GSC	GSC	GSC	GSC	GSC	7	0	0	0	8
2p4c2me_c	2-phospho-4-(cytidine 5'-diphospho)-2-C-methyl-D-erythritol	GSC	not exist	OUT	not exist	not exist	not exist	not exist	OUT	GSC	IN	GSC	GSC	GSC	GSC	GSC	7	1	2	0	5
3hhexACP_c	(R)-3-Hydroxyhexanoyl-[acyl-carrier protein]	GSC	not exist	OUT	not exist	not exist	not exist	not exist	OUT	GSC	OUT	GSC	GSC	GSC	GSC	GSC	7	0	3	0	5
3hmrsACP_c	(R)-3-Hydroxytetradecanoyl-[acyl-carrier protein]	GSC	not exist	OUT	not exist	not exist	not exist	not exist	OUT	GSC	OUT	GSC	GSC	GSC	GSC	GSC	7	0	3	0	5
3odecACP_c	3-Oxodecanoyl-[acyl-carrier protein]	GSC	not exist	OUT	not exist	not exist	not exist	not exist	OUT	GSC	OUT	GSC	GSC	GSC	GSC	GSC	7	0	3	0	5
3omrsACP_c	3-Oxotetradecanoyl-[acyl-carrier protein]	GSC	not exist	OUT	not exist	not exist	not exist	not exist	OUT	GSC	OUT	GSC	GSC	GSC	GSC	GSC	7	0	3	0	5
3ooctACP_c	3-Oxooctanoyl-[acyl-carrier protein]	GSC	not exist	OUT	not exist	not exist	not exist	not exist	OUT	GSC	OUT	GSC	GSC	GSC	GSC	GSC	7	0	3	0	5
4abut_c	4-Aminobutanoate	GSC	OUT	not exist	not exist	not exist	not exist	not exist	OUT	GSC	IN	GSC	GSC	GSC	GSC	GSC	7	1	2	0	5
4c2me_c	4-(cytidine 5'-diphospho)-2-C-methyl-D-erythritol	GSC	not exist	OUT	not exist	not exist	not exist	not exist	OUT	GSC	IN	GSC	GSC	GSC	GSC	GSC	7	1	2	0	5
acg5sa_c	N-Acetyl-L-glutamate 5-semialdehyde	GSC	OUT	OUT	not exist	not exist	not exist	not exist	OUT	GSC	IN	GSC	GSC	GSC	GSC	GSC	7	1	3	0	4
actACP_c	Acetoacetyl-ACP	GSC	not exist	OUT	not exist	not exist	not exist	not exist	OUT	GSC	OUT	GSC	GSC	GSC	GSC	GSC	7	0	3	0	5
anhgm3p_c	N-Acetyl-D-glucosamine(anhydrous)N-Acetylmuramyl-tripeptide	GSC	not exist	GSC	not exist	not exist	not exist	not exist	not exist	OUT	IN	GSC	GSC	GSC	GSC	GSC	7	1	1	0	6
anhm3p_c	1,6-anhydrous-N-Acetylmuramyl-tripeptide	GSC	not exist	GSC	not exist	not exist	not exist	not exist	not exist	OUT	IS	GSC	GSC	GSC	GSC	GSC	7	0	1	1	6
aps_c	Adenosine 5'-phosphosulfate	GSC	not exist	OUT	not exist	not exist	not exist	not exist	OUT	GSC	IS	GSC	GSC	GSC	GSC	GSC	7	0	2	1	5
but2eACP_c	But-2-enoyl-[acyl-carrier protein]	GSC	not exist	OUT	not exist	not exist	not exist	not exist	OUT	GSC	OUT	GSC	GSC	GSC	GSC	GSC	7	0	3	0	5
butACP_c	Butyryl-ACP (n-C4:0ACP)	GSC	not exist	OUT	not exist	not exist	not exist	not exist	OUT	GSC	OUT	GSC	GSC	GSC	GSC	GSC	7	0	3	0	5
cdec3eACP_c	Cis-dec-3-enoyl-[acyl-carrier protein] (n-C10:1)	GSC	not exist	OUT	not exist	not exist	not exist	not exist	OUT	GSC	OUT	GSC	GSC	GSC	GSC	GSC	7	0	3	0	5
ddcaACP_c	Dodecanoyl-ACP (n-C12:0ACP)	GSC	not exist	OUT	not exist	not exist	not exist	not exist	OUT	GSC	OUT	GSC	GSC	GSC	GSC	GSC	7	0	3	0	5
glu5sa_c	L-Glutamate 5-semialdehyde	GSC	OUT	GSC	IS	IS	IS	IS	OUT	GSC	IN	OUT	GSC	GSC	GSC	GSC	7	1	3	4	0
glucys_c	Gamma-L-Glutamyl-L-cysteine	GSC	not exist	not exist	IS	IS	IS	IS	not exist	GSC	IS	GSC	GSC	GSC	GSC	GSC	7	0	0	5	3
gthrd_c	Reduced glutathione	GSC	IS	not exist	IS	IS	IS	IS	not exist	GSC	IS	GSC	GSC	GSC	GSC	GSC	7	0	0	6	2
ocdca_c	Octadecanoate (n-C18:0)	GSC	not exist	OUT	IS	IS	IS	IS	IS	GSC	OUT	GSC	GSC	GSC	GSC	GSC	7	0	2	5	1
ocdcaACP_c	Octadecanoyl-ACP (n-C18:0ACP)	GSC	not exist	OUT	not exist	not exist	not exist	not exist	OUT	GSC	OUT	GSC	GSC	GSC	GSC	GSC	7	0	3	0	5
orn_c	Ornithine	GSC	OUT	OUT	IS	IS	IS	IS	OUT	GSC	IN	GSC	GSC	GSC	GSC	GSC	7	1	3	4	0
pa141_c	1,2-ditetradec-7-enoyl-sn-glycerol 3-phosphate	GSC	not exist	OUT	not exist	not exist	not exist	not exist	not exist	OUT	GSC	GSC	GSC	GSC	GSC	GSC	7	0	2	0	6
pa180_c	1,2-dioctadecanoyl-sn-glycerol 3-phosphate	GSC	not exist	OUT	not exist	not exist	not exist	not exist	OUT	GSC	OUT	GSC	GSC	GSC	GSC	GSC	7	0	3	0	5
pap_c	Adenosine 3',5'-bisphosphate	GSC	IS	OUT	not exist	not exist	not exist	not exist	IS	GSC	IS	GSC	GSC	GSC	GSC	GSC	7	0	1	3	4
pe181_c	Phosphatidylethanolamine (dioctadec-11-enoyl, n-C18:1)	GSC	not exist	OUT	not exist	not exist	not exist	not exist	OUT	GSC	IS	GSC	GSC	GSC	GSC	GSC	7	0	2	1	5
pg160_c	Phosphatidylglycerol (dihexadecanoyl, n-C16:0)	GSC	not exist	OUT	not exist	not exist	not exist	not exist	OUT	GSC	OUT	GSC	GSC	GSC	GSC	GSC	7	0	3	0	5
pg180_c	Phosphatidylglycerol (dioctadecanoyl, n-C18:0)	GSC	not exist	OUT	not exist	not exist	not exist	not exist	OUT	GSC	OUT	GSC	GSC	GSC	GSC	GSC	7	0	3	0	5
pgp160_c	Phosphatidylglycerophosphate (dihexadecanoyl, n-C16:0)	GSC	not exist	OUT	not exist	not exist	not exist	not exist	OUT	GSC	OUT	GSC	GSC	GSC	GSC	GSC	7	0	3	0	5
sl26da_c	N-Succinyl-LL-2,6-diaminoheptanedioate	GSC	not exist	not exist	not exist	not exist	not exist	not exist	IS	GSC	IN	GSC	GSC	GSC	GSC	GSC	7	1	0	1	6
sucglu_c	N2-Succinyl-L-glutamate	GSC	not exist	not exist	not exist	not exist	not exist	not exist	not exist	GSC	IN	GSC	GSC	GSC	GSC	GSC	7	1	0	0	7
sucgsa_c	N2-Succinyl-L-glutamate 5-semialdehyde	GSC	not exist	not exist	not exist	not exist	not exist	not exist	not exist	GSC	IN	GSC	GSC	GSC	GSC	GSC	7	1	0	0	7
t3c7mrseACP_c	Trans-3-cis-7-myristoleoyl-[acyl-carrier protein]	GSC	not exist	OUT	not exist	not exist	not exist	not exist	OUT	GSC	OUT	GSC	GSC	GSC	GSC	GSC	7	0	3	0	5
tmrs2eACP_c	Trans-Tetradec-2-enoyl-[acyl-carrier protein]	GSC	not exist	OUT	not exist	not exist	not exist	not exist	OUT	GSC	OUT	GSC	GSC	GSC	GSC	GSC	7	0	3	0	5
tpalm2eACP_c	Trans-Hexadec-2-enoyl-[acyl-carrier protein]	GSC	not exist	OUT	not exist	not exist	not exist	not exist	OUT	GSC	OUT	GSC	GSC	GSC	GSC	GSC	7	0	3	0	5
uacgam_c	UDP-N-acetyl-D-glucosamine	GSC	OUT	OUT	OUT	OUT	OUT	OUT	OUT	GSC	IS	GSC	GSC	GSC	GSC	GSC	7	0	7	1	0
uacmam_c	UDP-N-acetyl-D-mannosamine	GSC	OUT	OUT	not exist	not exist	not exist	not exist	OUT	GSC	IS	GSC	GSC	GSC	GSC	GSC	7	0	3	1	4
1agpg180_p	1-Acyl-sn-glycero-3-phosphoglycerol (n-C18:0)	GSC	not exist	not exist	not exist	not exist	not exist	not exist	not exist	GSC	GSC	GSC	OUT	GSC	GSC	GSC	7	0	1	0	7
2ddecg3p_p	2-dodecanoyl-sn-glycerol 3-phosphate	GSC	not exist	not exist	not exist	not exist	not exist	not exist	not exist	not exist	GSC	GSC	GSC	GSC	GSC	GSC	7	0	0	0	8
2hdec9eg3p_p	2-hexadec-9-enoyl-sn-glycerol 3-phosphate	GSC	not exist	not exist	not exist	not exist	not exist	not exist	not exist	not exist	GSC	GSC	GSC	GSC	GSC	GSC	7	0	0	0	8
anhgm3p_p	N-Acetyl-D-glucosamine(anhydrous)N-Acetylmuramyl-tripeptide	GSC	not exist	GSC	not exist	not exist	not exist	not exist	not exist	OUT	IN	GSC	GSC	GSC	GSC	GSC	7	1	1	0	6
clpn160_p	Cardiolipin (tetrahexadecanoyl, n-C16:0)	GSC	not exist	OUT	not exist	not exist	not exist	not exist	not exist	GSC	OUT	GSC	GSC	GSC	GSC	GSC	7	0	2	0	6
clpn180_p	Cardiolipin (tetraoctadecanoyl, n-C18:0)	GSC	not exist	OUT	not exist	not exist	not exist	not exist	not exist	GSC	OUT	GSC	GSC	GSC	GSC	GSC	7	0	2	0	6
gthrd_p	Reduced glutathione	GSC	not exist	not exist	not exist	not exist	not exist	not exist	not exist	GSC	IS	GSC	GSC	GSC	GSC	GSC	7	0	0	1	7
murein4p4p_p	Two linked disacharide tetrapeptide murein units (uncrosslinked, middle of chain)	GSC	not exist	GSC	not exist	not exist	not exist	not exist	not exist	OUT	IN	GSC	GSC	GSC	GSC	GSC	7	1	1	0	6
murein5p4p_p	Two linked disacharide pentapeptide and tetrapeptide murein units (uncrosslinked, middle of chain)	GSC	not exist	GSC	not exist	not exist	not exist	not exist	not exist	OUT	IN	GSC	GSC	GSC	GSC	GSC	7	1	1	0	6
ocdca_p	Octadecanoate (n-C18:0)	GSC	not exist	IN	not exist	not exist	not exist	not exist	not exist	GSC	OUT	GSC	GSC	GSC	GSC	GSC	7	1	1	0	6
pa141_p	1,2-ditetradec-7-enoyl-sn-glycerol 3-phosphate	GSC	not exist	OUT	not exist	not exist	not exist	not exist	not exist	OUT	GSC	GSC	GSC	GSC	GSC	GSC	7	0	2	0	6
pe181_p	Phosphatidylethanolamine (dioctadec-11-enoyl, n-C18:1)	GSC	not exist	OUT	not exist	not exist	not exist	not exist	not exist	GSC	IS	GSC	GSC	GSC	GSC	GSC	7	0	1	1	6
pg160_p	Phosphatidylglycerol (dihexadecanoyl, n-C16:0)	GSC	not exist	OUT	not exist	not exist	not exist	not exist	not exist	GSC	OUT	GSC	GSC	GSC	GSC	GSC	7	0	2	0	6
pg180_p	Phosphatidylglycerol (dioctadecanoyl, n-C18:0)	GSC	not exist	OUT	not exist	not exist	not exist	not exist	not exist	GSC	OUT	GSC	GSC	GSC	GSC	GSC	7	0	2	0	6
pgp160_p	Phosphatidylglycerophosphate (dihexadecanoyl, n-C16:0)	GSC	not exist	OUT	not exist	not exist	not exist	not exist	not exist	GSC	OUT	GSC	GSC	GSC	GSC	GSC	7	0	2	0	6
12dgr161_c	1,2-Diacyl-sn-glycerol (dihexadec-9-enoyl, n-C16:1)	GSC	not exist	IS	not exist	not exist	not exist	not exist	IS	GSC	OUT	GSC	GSC	GSC	GSC	GSC	7	0	1	2	5
1hdecg3p_c	1-hexadecanoyl-sn-glycerol 3-phosphate	GSC	not exist	OUT	not exist	not exist	not exist	not exist	OUT	GSC	OUT	GSC	GSC	GSC	GSC	GSC	7	0	3	0	5
2agpe181_c	2-Acyl-sn-glycero-3-phosphoethanolamine (n-C18:1)	GSC	not exist	IS	not exist	not exist	not exist	not exist	not exist	GSC	IN	GSC	GSC	GSC	GSC	GSC	7	1	0	1	6
2dr1p_c	2-Deoxy-D-ribose 1-phosphate	GSC	IS	not exist	IS	IS	IS	IS	IN	not exist	GSC	GSC	GSC	GSC	GSC	GSC	7	1	0	5	2
3hcpalm9eACP_c	(R)-3-hydroxy-cis-palm-9-eoyl-[acyl-carrier protein]	GSC	not exist	OUT	not exist	not exist	not exist	not exist	OUT	GSC	OUT	GSC	GSC	GSC	GSC	GSC	7	0	3	0	5
3ocmrs7eACP_c	3-oxo-cis-myristol-7-eoyl-[acyl-carrier protein]	GSC	not exist	OUT	not exist	not exist	not exist	not exist	OUT	GSC	OUT	GSC	GSC	GSC	GSC	GSC	7	0	3	0	5
3ocvac11eACP_c	3-oxo-cis-vacc-11-enoyl-[acyl-carrier protein]	GSC	not exist	OUT	not exist	not exist	not exist	not exist	OUT	GSC	OUT	GSC	GSC	GSC	GSC	GSC	7	0	3	0	5
LalaDgluMdapDala_c	L-alanine-D-glutamate-meso-2,6-diaminoheptanedioate-D-alanine	GSC	not exist	GSC	not exist	not exist	not exist	not exist	not exist	OUT	IS	GSC	GSC	GSC	GSC	GSC	7	0	1	1	6
acg5p_c	N-Acetyl-L-glutamyl 5-phosphate	GSC	OUT	OUT	not exist	not exist	not exist	not exist	OUT	GSC	IN	GSC	GSC	GSC	GSC	GSC	7	1	3	0	4
amp_c	AMP C10H12N5O7P	GSC	OUT	OUT	IN	IN	IN	IN	OUT	GSC	IN	GSC	GSC	GSC	GSC	GSC	7	5	3	0	0
anhgm4p_c	N-Acetyl-D-glucosamine(anhydrous)N-Acetylmuramyl-tetrapeptide	GSC	not exist	GSC	not exist	not exist	not exist	not exist	not exist	OUT	IN	GSC	GSC	GSC	GSC	GSC	7	1	1	0	6
athr__L_c	L-Allo-threonine	GSC	not exist	IN	not exist	not exist	not exist	not exist	not exist	GSC	IN	GSC	GSC	GSC	GSC	GSC	7	2	0	0	6
cmp_c	CMP C9H12N3O8P	GSC	OUT	OUT	OUT	OUT	OUT	OUT	OUT	GSC	IN	GSC	GSC	GSC	GSC	GSC	7	1	7	0	0
ctp_c	CTP C9H12N3O14P3	GSC	OUT	OUT	OUT	OUT	OUT	OUT	OUT	GSC	IN	GSC	GSC	GSC	GSC	GSC	7	1	7	0	0
dcaACP_c	Decanoyl-ACP (n-C10:0ACP)	GSC	not exist	OUT	not exist	not exist	not exist	not exist	OUT	GSC	OUT	GSC	GSC	GSC	GSC	GSC	7	0	3	0	5
glu5p_c	L-Glutamate 5-phosphate	GSC	OUT	GSC	not exist	not exist	not exist	not exist	OUT	GSC	IN	OUT	GSC	GSC	GSC	GSC	7	1	3	0	4
gsn_c	Guanosine	GSC	not exist	not exist	IN	IN	IN	IN	IN	GSC	IN	GSC	GSC	GSC	GSC	GSC	7	6	0	0	2
gthox_c	Oxidized glutathione	GSC	IS	not exist	IS	IS	IS	IS	not exist	GSC	IS	GSC	GSC	GSC	GSC	GSC	7	0	0	6	2
hdcea_c	Hexadecenoate (n-C16:1)	GSC	not exist	OUT	IS	IS	IS	IS	not exist	GSC	OUT	GSC	GSC	GSC	GSC	GSC	7	0	2	4	2
hexACP_c	Hexanoyl-ACP (n-C6:0ACP)	GSC	not exist	OUT	not exist	not exist	not exist	not exist	OUT	GSC	OUT	GSC	GSC	GSC	GSC	GSC	7	0	3	0	5
ichor_c	Isochorismate	GSC	not exist	not exist	OUT	OUT	OUT	OUT	not exist	not exist	GSC	GSC	GSC	GSC	GSC	GSC	7	0	4	0	4
lgt__S_c	(R)-S-Lactoylglutathione	GSC	not exist	not exist	IS	IS	IS	IS	not exist	GSC	IS	GSC	GSC	GSC	GSC	GSC	7	0	0	5	3
ocACP_c	Octanoyl-ACP (n-C8:0ACP)	GSC	not exist	OUT	not exist	not exist	not exist	not exist	OUT	GSC	OUT	GSC	GSC	GSC	GSC	GSC	7	0	3	0	5
pa160_c	1,2-dihexadecanoyl-sn-glycerol 3-phosphate	GSC	not exist	OUT	not exist	not exist	not exist	not exist	OUT	GSC	OUT	GSC	GSC	GSC	GSC	GSC	7	0	3	0	5
pa161_c	1,2-dihexadec-9-enoyl-sn-glycerol 3-phosphate	GSC	not exist	OUT	not exist	not exist	not exist	not exist	OUT	GSC	OUT	GSC	GSC	GSC	GSC	GSC	7	0	3	0	5
palmACP_c	Palmitoyl-ACP (n-C16:0ACP)	GSC	not exist	OUT	not exist	not exist	not exist	not exist	OUT	GSC	OUT	GSC	GSC	GSC	GSC	GSC	7	0	3	0	5
paps_c	3'-Phosphoadenylyl sulfate	GSC	IS	not exist	not exist	not exist	not exist	not exist	not exist	GSC	IS	GSC	GSC	GSC	GSC	GSC	7	0	0	2	6
pe180_c	Phosphatidylethanolamine (dioctadecanoyl, n-C18:0)	GSC	not exist	OUT	not exist	not exist	not exist	not exist	OUT	GSC	IS	GSC	GSC	GSC	GSC	GSC	7	0	2	1	5
pgp180_c	Phosphatidylglycerophosphate (dioctadecanoyl, n-C18:0)	GSC	not exist	OUT	not exist	not exist	not exist	not exist	OUT	GSC	OUT	GSC	GSC	GSC	GSC	GSC	7	0	3	0	5
pro__L_c	L-Proline	GSC	OUT	GSC	IS	IS	IS	IS	OUT	GSC	IN	OUT	GSC	GSC	GSC	GSC	7	1	3	4	0
sl2a6o_c	N-Succinyl-2-L-amino-6-oxoheptanedioate	GSC	not exist	not exist	not exist	not exist	not exist	not exist	IS	GSC	IS	GSC	GSC	GSC	GSC	GSC	7	0	0	2	6
sucarg_c	N2-Succinyl-L-arginine	GSC	not exist	not exist	not exist	not exist	not exist	not exist	not exist	GSC	IN	GSC	GSC	GSC	GSC	GSC	7	1	0	0	7
t3c11vaceACP_c	Trans-3-cis-11-vacceoyl-[acyl-carrier protein]	GSC	not exist	OUT	not exist	not exist	not exist	not exist	OUT	GSC	OUT	GSC	GSC	GSC	GSC	GSC	7	0	3	0	5
t3c9palmeACP_c	Trans-3-cis-9-palmitoleoyl-[acyl-carrier protein]	GSC	not exist	OUT	not exist	not exist	not exist	not exist	OUT	GSC	OUT	GSC	GSC	GSC	GSC	GSC	7	0	3	0	5
toctd2eACP_c	Trans-octadec-2-enoyl-[acyl-carrier protein]	GSC	not exist	OUT	not exist	not exist	not exist	not exist	OUT	GSC	OUT	GSC	GSC	GSC	GSC	GSC	7	0	3	0	5
udp_c	UDP C9H11N2O12P2	GSC	OUT	OUT	OUT	OUT	OUT	OUT	OUT	GSC	IN	GSC	GSC	GSC	GSC	GSC	7	1	7	0	0
uri_c	Uridine	GSC	not exist	not exist	IN	IN	IN	IN	IS	GSC	IN	GSC	GSC	GSC	GSC	GSC	7	5	0	1	2
utp_c	UTP C9H11N2O15P3	GSC	OUT	OUT	OUT	OUT	OUT	OUT	OUT	GSC	IN	GSC	GSC	GSC	GSC	GSC	7	1	7	0	0
akg_e	2-Oxoglutarate	GSC	not exist	not exist	not exist	not exist	not exist	not exist	not exist	GSC	GSC	GSC	GSC	GSC	GSC	OUT	7	0	1	0	7
dha_e	Dihydroxyacetone	GSC	not exist	not exist	IS	IS	IS	IS	not exist	not exist	GSC	GSC	GSC	GSC	GSC	GSC	7	0	0	4	4
1agpg160_p	1-Acyl-sn-glycero-3-phosphoglycerol (n-C16:0)	GSC	not exist	not exist	not exist	not exist	not exist	not exist	not exist	GSC	GSC	GSC	OUT	GSC	GSC	GSC	7	0	1	0	7
2agpe181_p	2-Acyl-sn-glycero-3-phosphoethanolamine (n-C18:1)	GSC	not exist	not exist	not exist	not exist	not exist	not exist	not exist	GSC	IN	GSC	GSC	GSC	GSC	GSC	7	1	0	0	7
LalaDgluMdapDala_p	L-alanine-D-glutamate-meso-2,6-diaminoheptanedioate-D-alanine	GSC	not exist	GSC	not exist	not exist	not exist	not exist	not exist	OUT	IS	GSC	GSC	GSC	GSC	GSC	7	0	1	1	6
anhgm4p_p	N-Acetyl-D-glucosamine(anhydrous)N-Acetylmuramyl-tetrapeptide	GSC	not exist	GSC	not exist	not exist	not exist	not exist	not exist	OUT	IN	GSC	GSC	GSC	GSC	GSC	7	1	1	0	6
clpn181_p	Cardiolipin (tetraoctadec-11-enoyl, n-C18:1)	GSC	not exist	OUT	not exist	not exist	not exist	not exist	not exist	GSC	OUT	GSC	GSC	GSC	GSC	GSC	7	0	2	0	6
glu__L_p	L-Glutamate	GSC	not exist	not exist	not exist	not exist	not exist	not exist	not exist	GSC	IN	GSC	GSC	GSC	GSC	GSC	7	1	0	0	7
hdcea_p	Hexadecenoate (n-C16:1)	GSC	not exist	IN	not exist	not exist	not exist	not exist	not exist	GSC	OUT	GSC	GSC	GSC	GSC	GSC	7	1	1	0	6
murein4px4p_p	Two disacharide linked murein units, tetrapeptide corsslinked tetrapeptide (A2pm->D-ala) (middle of chain)	GSC	not exist	GSC	not exist	not exist	not exist	not exist	not exist	OUT	IN	GSC	GSC	GSC	GSC	GSC	7	1	1	0	6
pe180_p	Phosphatidylethanolamine (dioctadecanoyl, n-C18:0)	GSC	not exist	OUT	not exist	not exist	not exist	not exist	not exist	GSC	IS	GSC	GSC	GSC	GSC	GSC	7	0	1	1	6
pgp120_p	Phosphatidylglycerophosphate (didodecanoyl, n-C12:0)	GSC	not exist	OUT	not exist	not exist	not exist	not exist	not exist	OUT	GSC	GSC	GSC	GSC	GSC	GSC	7	0	2	0	6
pgp180_p	Phosphatidylglycerophosphate (dioctadecanoyl, n-C18:0)	GSC	not exist	OUT	not exist	not exist	not exist	not exist	not exist	GSC	OUT	GSC	GSC	GSC	GSC	GSC	7	0	2	0	6
ser__L_p	L-Serine	GSC	not exist	not exist	not exist	not exist	not exist	not exist	not exist	GSC	IN	GSC	GSC	GSC	GSC	GSC	7	1	0	0	7
1pyr5c_c	1-Pyrroline-5-carboxylate	GSC	OUT	GSC	IS	IS	IS	IS	OUT	GSC	IN	OUT	GSC	GSC	GSC	GSC	7	1	3	4	0
1tdec7eg3p_c	1-tetradec-7-enoyl-sn-glycerol 3-phosphate	GSC	not exist	OUT	not exist	not exist	not exist	not exist	not exist	OUT	GSC	GSC	GSC	GSC	GSC	GSC	7	0	2	0	6
2agpe161_c	2-Acyl-sn-glycero-3-phosphoethanolamine (n-C16:1)	GSC	not exist	IS	not exist	not exist	not exist	not exist	not exist	GSC	IN	GSC	GSC	GSC	GSC	GSC	7	1	0	1	6
2agpe180_c	2-Acyl-sn-glycero-3-phosphoethanolamine (n-C18:0)	GSC	not exist	IS	not exist	not exist	not exist	not exist	not exist	GSC	IS	GSC	GSC	GSC	GSC	GSC	7	0	0	2	6
2agpg141_c	2-Acyl-sn-glycero-3-phosphoglycerol (n-C14:1)	GSC	not exist	IS	not exist	not exist	not exist	not exist	not exist	not exist	GSC	GSC	GSC	GSC	GSC	GSC	7	0	0	1	7
2odec11eg3p_c	2-octadec-11-enoyl-sn-glycerol 3-phosphate	GSC	not exist	not exist	not exist	not exist	not exist	not exist	not exist	not exist	GSC	GSC	GSC	GSC	GSC	GSC	7	0	0	0	8
2tdec7eg3p_c	2-tetradec-7-enoyl-sn-glycerol 3-phosphate	GSC	not exist	not exist	not exist	not exist	not exist	not exist	not exist	not exist	GSC	GSC	GSC	GSC	GSC	GSC	7	0	0	0	8
3hcvac11eACP_c	(R)-3-hydroxy-cis-vacc-11-enoyl-[acyl-carrier protein]	GSC	not exist	OUT	not exist	not exist	not exist	not exist	OUT	GSC	OUT	GSC	GSC	GSC	GSC	GSC	7	0	3	0	5
3hddecACP_c	(R)-3-Hydroxydodecanoyl-[acyl-carrier protein]	GSC	not exist	OUT	not exist	not exist	not exist	not exist	OUT	GSC	OUT	GSC	GSC	GSC	GSC	GSC	7	0	3	0	5
3hoctACP_c	(R)-3-Hydroxyoctanoyl-[acyl-carrier protein]	GSC	not exist	OUT	not exist	not exist	not exist	not exist	OUT	GSC	OUT	GSC	GSC	GSC	GSC	GSC	7	0	3	0	5
3hpalmACP_c	R-3-hydroxypalmitoyl-[acyl-carrier protein]	GSC	not exist	OUT	not exist	not exist	not exist	not exist	OUT	GSC	OUT	GSC	GSC	GSC	GSC	GSC	7	0	3	0	5
3ocpalm9eACP_c	3-oxo-cis-palm-9-eoyl-[acyl-carrier protein]	GSC	not exist	OUT	not exist	not exist	not exist	not exist	OUT	GSC	OUT	GSC	GSC	GSC	GSC	GSC	7	0	3	0	5
3oddecACP_c	3-Oxododecanoyl-[acyl-carrier protein]	GSC	not exist	OUT	not exist	not exist	not exist	not exist	OUT	GSC	OUT	GSC	GSC	GSC	GSC	GSC	7	0	3	0	5
3ohexACP_c	3-Oxohexanoyl-[acyl-carrier protein]	GSC	not exist	OUT	not exist	not exist	not exist	not exist	OUT	GSC	OUT	GSC	GSC	GSC	GSC	GSC	7	0	3	0	5
3ooctdACP_c	3-Oxooctadecanoyl-[acyl-carrier protein]	GSC	not exist	OUT	not exist	not exist	not exist	not exist	OUT	GSC	OUT	GSC	GSC	GSC	GSC	GSC	7	0	3	0	5
5caiz_c	5-phosphoribosyl-5-carboxyaminoimidazole	GSC	OUT	not exist	not exist	not exist	not exist	not exist	not exist	GSC	IS	GSC	GSC	GSC	GSC	GSC	7	0	1	1	6
acon_T_c	Trans-Aconitate	GSC	IS	not exist	not exist	not exist	not exist	not exist	not exist	GSC	IS	GSC	GSC	GSC	GSC	GSC	7	0	0	2	6
anhm4p_c	1,6-anhydrous-N-Acetylmuramyl-tetrapeptide	GSC	not exist	GSC	not exist	not exist	not exist	not exist	not exist	OUT	IS	GSC	GSC	GSC	GSC	GSC	7	0	1	1	6
atp_c	ATP C10H12N5O13P3	GSC	OUT	OUT	IS	IS	IS	IS	OUT	GSC	IN	GSC	GSC	GSC	GSC	GSC	7	1	3	4	0
bglycogen_c	Branching glycogen	GSC	not exist	not exist	not exist	not exist	not exist	not exist	not exist	not exist	GSC	GSC	GSC	GSC	GSC	GSC	7	0	0	0	8
cdp_c	CDP C9H12N3O11P2	GSC	OUT	OUT	OUT	OUT	OUT	OUT	OUT	GSC	IN	GSC	GSC	GSC	GSC	GSC	7	1	7	0	0
dca_c	Decanoate (n-C10:0)	GSC	not exist	OUT	IS	IS	IS	IS	not exist	GSC	OUT	GSC	GSC	GSC	GSC	GSC	7	0	2	4	2
g3pg_c	Glycerophosphoglycerol	GSC	not exist	not exist	IS	IS	IS	IS	IN	GSC	GSC	OUT	GSC	GSC	GSC	GSC	7	1	1	4	2
gal_c	D-Galactose	GSC	not exist	not exist	not exist	not exist	not exist	not exist	IS	not exist	GSC	GSC	GSC	GSC	GSC	GSC	7	0	0	1	7
hdeACP_c	Cis-hexadec-9-enoyl-[acyl-carrier protein] (n-C16:1)	GSC	not exist	OUT	not exist	not exist	not exist	not exist	OUT	GSC	OUT	GSC	GSC	GSC	GSC	GSC	7	0	3	0	5
hxa_c	Hexanoate (n-C6:0)	GSC	not exist	not exist	not exist	not exist	not exist	not exist	not exist	GSC	IS	GSC	GSC	GSC	GSC	GSC	7	0	0	1	7
mthgxl_c	Methylglyoxal	GSC	not exist	not exist	OUT	OUT	OUT	OUT	OUT	GSC	OUT	GSC	GSC	GSC	GSC	GSC	7	0	6	0	2
octa_c	Octanoate (n-C8:0)	GSC	not exist	OUT	IS	IS	IS	IS	not exist	GSC	OUT	GSC	GSC	GSC	GSC	GSC	7	0	2	4	2
octeACP_c	Cis-octadec-11-enoyl-[acyl-carrier protein] (n-C18:1)	GSC	not exist	OUT	not exist	not exist	not exist	not exist	OUT	GSC	OUT	GSC	GSC	GSC	GSC	GSC	7	0	3	0	5
pa181_c	1,2-dioctadec-11-enoyl-sn-glycerol 3-phosphate	GSC	not exist	OUT	not exist	not exist	not exist	not exist	OUT	GSC	OUT	GSC	GSC	GSC	GSC	GSC	7	0	3	0	5
pe161_c	Phosphatidylethanolamine (dihexadec-9enoyl, n-C16:1)	GSC	not exist	OUT	not exist	not exist	not exist	not exist	OUT	GSC	IS	GSC	GSC	GSC	GSC	GSC	7	0	2	1	5
pgp141_c	Phosphatidylglycerophosphate (ditetradec-7-enoyl, n-C14:1)	GSC	not exist	OUT	not exist	not exist	not exist	not exist	not exist	OUT	GSC	GSC	GSC	GSC	GSC	GSC	7	0	2	0	6
ps160_c	Phosphatidylserine (dihexadecanoyl, n-C16:0)	GSC	not exist	OUT	not exist	not exist	not exist	not exist	OUT	GSC	IS	GSC	GSC	GSC	GSC	GSC	7	0	2	1	5
ps161_c	Phosphatidylserine (dihexadec-9-enoyl, n-C16:1)	GSC	not exist	OUT	not exist	not exist	not exist	not exist	OUT	GSC	IS	GSC	GSC	GSC	GSC	GSC	7	0	2	1	5
ps180_c	Phosphatidylserine (dioctadecanoyl, n-C18:0)	GSC	not exist	OUT	not exist	not exist	not exist	not exist	OUT	GSC	IS	GSC	GSC	GSC	GSC	GSC	7	0	2	1	5
ps181_c	Phosphatidylserine (dioctadec-11-enoyl, n-C18:1)	GSC	not exist	OUT	not exist	not exist	not exist	not exist	OUT	GSC	IS	GSC	GSC	GSC	GSC	GSC	7	0	2	1	5
t3c5ddeceACP_c	Trans-3-cis-5-dodecenoyl-[acyl-carrier protein]	GSC	not exist	OUT	not exist	not exist	not exist	not exist	OUT	GSC	OUT	GSC	GSC	GSC	GSC	GSC	7	0	3	0	5
tddec2eACP_c	Trans-Dodec-2-enoyl-[acyl-carrier protein]	GSC	not exist	OUT	not exist	not exist	not exist	not exist	OUT	GSC	OUT	GSC	GSC	GSC	GSC	GSC	7	0	3	0	5
tdec2eACP_c	Trans-Dec-2-enoyl-[acyl-carrier protein]	GSC	not exist	OUT	not exist	not exist	not exist	not exist	OUT	GSC	OUT	GSC	GSC	GSC	GSC	GSC	7	0	3	0	5
thex2eACP_c	Trans-Hex-2-enoyl-[acyl-carrier protein]	GSC	not exist	OUT	not exist	not exist	not exist	not exist	OUT	GSC	OUT	GSC	GSC	GSC	GSC	GSC	7	0	3	0	5
ttdca_c	Tetradecanoate (n-C14:0)	GSC	not exist	OUT	IS	IS	IS	IS	IS	GSC	OUT	GSC	GSC	GSC	GSC	GSC	7	0	2	5	1
arg__L_e	L-Arginine	GSC	not exist	not exist	IS	IS	IS	IS	GSC	IN	IN	GSC	GSC	GSC	GSC	GSC	7	2	0	4	2
1agpg161_p	1-Acyl-sn-glycero-3-phosphoglycerol (n-C16:1)	GSC	not exist	not exist	not exist	not exist	not exist	not exist	not exist	GSC	GSC	GSC	OUT	GSC	GSC	GSC	7	0	1	0	7
1agpg181_p	1-Acyl-sn-glycero-3-phosphoglycerol (n-C18:1)	GSC	not exist	not exist	not exist	not exist	not exist	not exist	not exist	GSC	GSC	GSC	OUT	GSC	GSC	GSC	7	0	1	0	7
2agpe161_p	2-Acyl-sn-glycero-3-phosphoethanolamine (n-C16:1)	GSC	not exist	not exist	not exist	not exist	not exist	not exist	not exist	GSC	IN	GSC	GSC	GSC	GSC	GSC	7	1	0	0	7
2agpe180_p	2-Acyl-sn-glycero-3-phosphoethanolamine (n-C18:0)	GSC	not exist	not exist	not exist	not exist	not exist	not exist	not exist	GSC	IS	GSC	GSC	GSC	GSC	GSC	7	0	0	1	7
2agpg141_p	2-Acyl-sn-glycero-3-phosphoglycerol (n-C14:1)	GSC	not exist	not exist	not exist	not exist	not exist	not exist	not exist	not exist	GSC	GSC	GSC	GSC	GSC	GSC	7	0	0	0	8
2odec11eg3p_p	2-octadec-11-enoyl-sn-glycerol 3-phosphate	GSC	not exist	not exist	not exist	not exist	not exist	not exist	not exist	not exist	GSC	GSC	GSC	GSC	GSC	GSC	7	0	0	0	8
2tdec7eg3p_p	2-tetradec-7-enoyl-sn-glycerol 3-phosphate	GSC	not exist	not exist	not exist	not exist	not exist	not exist	not exist	not exist	GSC	GSC	GSC	GSC	GSC	GSC	7	0	0	0	8
clpn161_p	Cardiolipin (tetrahexadec-9-enoyl, n-C16:1)	GSC	not exist	OUT	not exist	not exist	not exist	not exist	not exist	GSC	OUT	GSC	GSC	GSC	GSC	GSC	7	0	2	0	6
for_p	Formate	GSC	not exist	OUT	not exist	not exist	not exist	not exist	not exist	IN	GSC	GSC	GSC	GSC	GSC	GSC	7	1	1	0	6
g3pg_p	Glycerophosphoglycerol	GSC	not exist	not exist	not exist	not exist	not exist	not exist	not exist	GSC	GSC	GSC	IN	GSC	GSC	GSC	7	1	0	0	7
murein4px4px4p_p	Three disacharide linked murein units (tetrapeptide crosslinked tetrapeptide (A2pm->D-ala) & tetrapeptide corsslinked tetrapeptide (A2pm->D-ala)) (middle of chain)	GSC	not exist	GSC	not exist	not exist	not exist	not exist	not exist	OUT	IN	GSC	GSC	GSC	GSC	GSC	7	1	1	0	6
murein5p5p_p	Two linked disacharide pentapeptide murein units (uncrosslinked, middle of chain)	GSC	not exist	GSC	not exist	not exist	not exist	not exist	not exist	OUT	IN	GSC	GSC	GSC	GSC	GSC	7	1	1	0	6
murein5px4p_p	Two disacharide linked murein units, pentapeptide crosslinked tetrapeptide (A2pm->D-ala) (middle of chain)	GSC	not exist	GSC	not exist	not exist	not exist	not exist	not exist	OUT	IN	GSC	GSC	GSC	GSC	GSC	7	1	1	0	6
pe161_p	Phosphatidylethanolamine (dihexadec-9enoyl, n-C16:1)	GSC	not exist	OUT	not exist	not exist	not exist	not exist	not exist	GSC	IS	GSC	GSC	GSC	GSC	GSC	7	0	1	1	6
pgp141_p	Phosphatidylglycerophosphate (ditetradec-7-enoyl, n-C14:1)	GSC	not exist	OUT	not exist	not exist	not exist	not exist	not exist	OUT	GSC	GSC	GSC	GSC	GSC	GSC	7	0	2	0	6
12dgr120_c	1,2-Diacyl-sn-glycerol (didodecanoyl, n-C12:0)	GSC	not exist	IS	not exist	not exist	not exist	not exist	IS	OUT	OUT	GSC	GSC	GSC	GSC	GSC	6	0	2	2	5
12dgr140_c	1,2-Diacyl-sn-glycerol (ditetradecanoyl, n-C14:0)	GSC	not exist	IS	not exist	not exist	not exist	not exist	IS	OUT	OUT	GSC	GSC	GSC	GSC	GSC	6	0	2	2	5
23dhba_c	(2,3-Dihydroxybenzoyl)adenylate	GSC	not exist	not exist	not exist	not exist	not exist	not exist	not exist	not exist	not exist	GSC	GSC	GSC	GSC	GSC	6	0	0	0	9
23dhbzs_c	2,3-dihydroxybenzoylserine	GSC	not exist	not exist	not exist	not exist	not exist	not exist	not exist	not exist	not exist	GSC	GSC	GSC	GSC	GSC	6	0	0	0	9
2agpe141_c	2-Acyl-sn-glycero-3-phosphoethanolamine (n-C14:1)	GSC	not exist	IS	not exist	not exist	not exist	not exist	not exist	not exist	IN	GSC	GSC	GSC	GSC	GSC	6	1	0	1	7
2h3oppan_c	2-Hydroxy-3-oxopropanoate	GSC	not exist	not exist	not exist	not exist	not exist	not exist	IN	GSC	IN	GSC	GSC	GSC	GSC	IN	6	3	0	0	6
2hdecg3p_c	2-hexadecanoyl-sn-glycerol 3-phosphate	GSC	not exist	not exist	not exist	not exist	not exist	not exist	not exist	not exist	OUT	GSC	GSC	GSC	GSC	GSC	6	0	1	0	8
2odecg3p_c	2-octadecanoyl-sn-glycerol 3-phosphate	GSC	not exist	not exist	not exist	not exist	not exist	not exist	not exist	not exist	OUT	GSC	GSC	GSC	GSC	GSC	6	0	1	0	8
ahdt_c	2-Amino-4-hydroxy-6-(erythro-1,2,3-trihydroxypropyl)dihydropteridine triphosphate	GSC	IS	OUT	IS	IS	IS	IS	OUT	GSC	IS	GSC	GSC	GSC	GSC	OUT	6	0	3	6	0
cys__L_c	L-Cysteine	GSC	OUT	OUT	IS	IS	IS	IS	OUT	GSC	IN	GSC	GSC	GSC	GSC	OUT	6	1	4	4	0
datp_c	DATP C10H12N5O12P3	GSC	OUT	OUT	IS	IS	IS	IS	OUT	OUT	IN	GSC	GSC	GSC	GSC	GSC	6	1	4	4	0
dgdp_c	DGDP C10H12N5O10P2	GSC	OUT	OUT	IS	IS	IS	IS	OUT	OUT	IN	GSC	GSC	GSC	GSC	GSC	6	1	4	4	0
dgtp_c	DGTP C10H12N5O13P3	GSC	OUT	OUT	IS	IS	IS	IS	OUT	OUT	IN	GSC	GSC	GSC	GSC	GSC	6	1	4	4	0
din_c	Deoxyinosine	GSC	not exist	not exist	IS	IS	IS	IS	IN	OUT	IN	GSC	GSC	GSC	GSC	GSC	6	2	1	4	2
dttp_c	DTTP C10H13N2O14P3	GSC	OUT	OUT	IS	IS	IS	IS	OUT	OUT	IS	GSC	GSC	GSC	GSC	GSC	6	0	4	5	0
dump_c	DUMP C9H11N2O8P	GSC	OUT	OUT	OUT	OUT	OUT	OUT	OUT	OUT	IN	GSC	GSC	GSC	GSC	GSC	6	1	8	0	0
dutp_c	DUTP C9H11N2O14P3	GSC	OUT	OUT	OUT	OUT	OUT	OUT	OUT	OUT	IN	GSC	GSC	GSC	GSC	GSC	6	1	8	0	0
g3pe_c	Sn-Glycero-3-phosphoethanolamine	GSC	not exist	not exist	IS	IS	IS	IS	IN	GSC	IN	OUT	GSC	GSC	GSC	GSC	6	2	1	4	2
glyclt_c	Glycolate C2H3O3	GSC	IS	OUT	not exist	not exist	not exist	not exist	not exist	GSC	GSC	GSC	OUT	GSC	GSC	OUT	6	0	3	1	5
ocdcap_c	Octadecanoyl-phosphate (n-C18:0)	GSC	not exist	OUT	not exist	not exist	not exist	not exist	not exist	GSC	not exist	GSC	GSC	GSC	GSC	not exist	6	0	1	0	8
ocdcea_c	Octadecenoate (n-C18:1)	GSC	not exist	OUT	IS	IS	IS	IS	not exist	IN	OUT	GSC	GSC	GSC	GSC	GSC	6	1	2	4	2
pe120_c	Phosphatidylethanolamine (didodecanoyl, n-C12:0)	GSC	not exist	OUT	not exist	not exist	not exist	not exist	OUT	OUT	IS	GSC	GSC	GSC	GSC	GSC	6	0	3	1	5
pgp140_c	Phosphatidylglycerophosphate (ditetradecanoyl, n-C14:0)	GSC	not exist	OUT	not exist	not exist	not exist	not exist	OUT	OUT	OUT	GSC	GSC	GSC	GSC	GSC	6	0	4	0	5
r15bp_c	D-Ribose 1,5-bisphosphate	GSC	GSC	not exist	not exist	not exist	not exist	not exist	not exist	GSC	IN	GSC	OUT	GSC	OUT	GSC	6	1	2	0	6
ser__D_c	D-Serine	GSC	not exist	not exist	not exist	not exist	not exist	not exist	IS	IN	IS	GSC	GSC	GSC	GSC	GSC	6	1	0	2	6
thymd_c	Thymidine C10H14N2O5	GSC	IS	not exist	IS	IS	IS	IS	not exist	OUT	IS	GSC	GSC	GSC	GSC	GSC	6	0	1	6	2
u3aga_c	UDP-3-O-(3-hydroxytetradecanoyl)-N-acetylglucosamine	GSC	not exist	OUT	not exist	not exist	not exist	not exist	not exist	not exist	IS	GSC	GSC	GSC	GSC	GSC	6	0	1	1	7
uama_c	UDP-N-acetylmuramoyl-L-alanine	GSC	not exist	OUT	not exist	not exist	not exist	not exist	OUT	OUT	IS	GSC	GSC	GSC	GSC	GSC	6	0	3	1	5
uamag_c	UDP-N-acetylmuramoyl-L-alanyl-D-glutamate	GSC	not exist	OUT	not exist	not exist	not exist	not exist	OUT	OUT	IS	GSC	GSC	GSC	GSC	GSC	6	0	3	1	5
uamr_c	UDP-N-acetylmuramate	GSC	OUT	OUT	not exist	not exist	not exist	not exist	OUT	OUT	IS	GSC	GSC	GSC	GSC	GSC	6	0	4	1	4
ugmda_c	UDP-N-acetylmuramoyl-L-alanyl-D-glutamyl-meso-2,6-diaminopimeloyl-D-alanyl-D-alanine	GSC	not exist	OUT	not exist	not exist	not exist	not exist	OUT	OUT	IS	GSC	GSC	GSC	GSC	GSC	6	0	3	1	5
xtp_c	XTP	GSC	not exist	IN	IS	IS	IS	IS	not exist	GSC	IN	GSC	GSC	GSC	GSC	IN	6	3	0	4	2
LalaDgluMdapDala_e	L-alanine-D-glutamate-meso-2,6-diaminoheptanedioate-D-alanine	GSC	not exist	not exist	not exist	not exist	not exist	not exist	not exist	not exist	IS	GSC	GSC	GSC	GSC	GSC	6	0	0	1	8
glyald_e	D-Glyceraldehyde	GSC	IS	not exist	not exist	not exist	not exist	not exist	not exist	GSC	GSC	IS	IS	GSC	GSC	GSC	6	0	0	3	6
uri_e	Uridine	GSC	not exist	not exist	IN	IN	IN	IN	not exist	GSC	IN	GSC	GSC	GSC	GSC	IN	6	6	0	0	3
12dgr120_p	1,2-Diacyl-sn-glycerol (didodecanoyl, n-C12:0)	GSC	not exist	not exist	not exist	not exist	not exist	not exist	not exist	not exist	OUT	GSC	GSC	GSC	GSC	GSC	6	0	1	0	8
12dgr140_p	1,2-Diacyl-sn-glycerol (ditetradecanoyl, n-C14:0)	GSC	not exist	not exist	not exist	not exist	not exist	not exist	not exist	not exist	OUT	GSC	GSC	GSC	GSC	GSC	6	0	1	0	8
12dgr180_p	1,2-Diacyl-sn-glycerol (dioctadecanoyl, n-C18:0)	GSC	not exist	not exist	not exist	not exist	not exist	not exist	not exist	not exist	OUT	GSC	GSC	GSC	GSC	GSC	6	0	1	0	8
1agpe160_p	1-Acyl-sn-glycero-3-phosphoethanolamine (n-C16:0)	GSC	not exist	not exist	not exist	not exist	not exist	not exist	not exist	GSC	IS	GSC	OUT	GSC	GSC	GSC	6	0	1	1	7
1agpe181_p	1-Acyl-sn-glycero-3-phosphoethanolamine (n-C18:1)	GSC	not exist	not exist	not exist	not exist	not exist	not exist	not exist	GSC	IN	GSC	OUT	GSC	GSC	GSC	6	1	1	0	7
2agpe141_p	2-Acyl-sn-glycero-3-phosphoethanolamine (n-C14:1)	GSC	not exist	not exist	not exist	not exist	not exist	not exist	not exist	not exist	IN	GSC	GSC	GSC	GSC	GSC	6	1	0	0	8
2hdecg3p_p	2-hexadecanoyl-sn-glycerol 3-phosphate	GSC	not exist	not exist	not exist	not exist	not exist	not exist	not exist	not exist	OUT	GSC	GSC	GSC	GSC	GSC	6	0	1	0	8
2odecg3p_p	2-octadecanoyl-sn-glycerol 3-phosphate	GSC	not exist	not exist	not exist	not exist	not exist	not exist	not exist	not exist	OUT	GSC	GSC	GSC	GSC	GSC	6	0	1	0	8
clpn140_p	Cardiolipin (tetratetradecanoyl, n-C14:0)	GSC	not exist	OUT	not exist	not exist	not exist	not exist	not exist	OUT	OUT	GSC	GSC	GSC	GSC	GSC	6	0	3	0	6
cys__L_p	L-Cysteine	GSC	not exist	not exist	not exist	not exist	not exist	not exist	not exist	GSC	IN	GSC	GSC	GSC	GSC	OUT	6	1	1	0	7
ddca_p	Dodecanoate (n-C12:0)	GSC	not exist	IN	not exist	not exist	not exist	not exist	not exist	IN	OUT	GSC	GSC	GSC	GSC	GSC	6	2	1	0	6
g3pe_p	Sn-Glycero-3-phosphoethanolamine	GSC	not exist	not exist	not exist	not exist	not exist	not exist	not exist	GSC	IN	GSC	IN	GSC	GSC	GSC	6	2	0	0	7
glyc__R_p	(R)-Glycerate	GSC	not exist	not exist	not exist	not exist	not exist	not exist	not exist	GSC	IN	GSC	GSC	GSC	GSC	IN	6	2	0	0	7
murein3p3p_p	Two linked disacharide tripeptide murein units (uncrosslinked, middle of chain)	GSC	not exist	GSC	not exist	not exist	not exist	not exist	not exist	OUT	IN	GSC	GSC	GSC	GSC	IN	6	2	1	0	6
ocdcea_p	Octadecenoate (n-C18:1)	GSC	not exist	IN	not exist	not exist	not exist	not exist	not exist	IN	OUT	GSC	GSC	GSC	GSC	GSC	6	2	1	0	6
pe120_p	Phosphatidylethanolamine (didodecanoyl, n-C12:0)	GSC	not exist	OUT	not exist	not exist	not exist	not exist	not exist	OUT	IS	GSC	GSC	GSC	GSC	GSC	6	0	2	1	6
pgp140_p	Phosphatidylglycerophosphate (ditetradecanoyl, n-C14:0)	GSC	not exist	OUT	not exist	not exist	not exist	not exist	not exist	OUT	OUT	GSC	GSC	GSC	GSC	GSC	6	0	3	0	6
ttdcea_p	Tetradecenoate (n-C14:1)	GSC	not exist	IN	not exist	not exist	not exist	not exist	not exist	IN	OUT	GSC	GSC	GSC	GSC	GSC	6	2	1	0	6
1tdecg3p_c	1-tetradecanoyl-sn-glycerol 3-phosphate	GSC	not exist	OUT	not exist	not exist	not exist	not exist	OUT	OUT	OUT	GSC	GSC	GSC	GSC	GSC	6	0	4	0	5
2agpe140_c	2-Acyl-sn-glycero-3-phosphoethanolamine (n-C14:0)	GSC	not exist	IS	not exist	not exist	not exist	not exist	not exist	not exist	IS	GSC	GSC	GSC	GSC	GSC	6	0	0	2	7
5fthf_c	5-Formyltetrahydrofolate	GSC	not exist	IS	IS	IS	IS	IS	not exist	GSC	not exist	GSC	GSC	GSC	GSC	not exist	6	0	0	5	4
LalaDgluMdap_c	L-alanine-D-glutamate-meso-2,6-diaminoheptanedioate	GSC	not exist	IN	not exist	not exist	not exist	not exist	not exist	OUT	IS	GSC	GSC	GSC	GSC	GSC	6	1	1	1	6
aact_c	Aminoacetone	GSC	not exist	not exist	not exist	not exist	not exist	not exist	not exist	GSC	not exist	GSC	GSC	GSC	GSC	OUT	6	0	1	0	8
anhgm_c	N-Acetyl-D-glucosamine(anhydrous)N-Acetylmuramic acid	GSC	not exist	OUT	not exist	not exist	not exist	not exist	not exist	OUT	IN	GSC	GSC	GSC	GSC	GSC	6	1	2	0	6
cgly_c	Cys Gly C5H10N2O3S	GSC	not exist	not exist	not exist	not exist	not exist	not exist	not exist	GSC	IN	GSC	GSC	GSC	IN	GSC	6	2	0	0	7
dctp_c	DCTP C9H12N3O13P3	GSC	OUT	OUT	OUT	OUT	OUT	OUT	OUT	OUT	IN	GSC	GSC	GSC	GSC	GSC	6	1	8	0	0
dgsn_c	Deoxyguanosine	GSC	not exist	OUT	IS	IS	IS	IS	IN	OUT	IN	GSC	GSC	GSC	GSC	GSC	6	2	2	4	1
dtdp_c	DTDP C10H13N2O11P2	GSC	OUT	OUT	IS	IS	IS	IS	OUT	OUT	IS	GSC	GSC	GSC	GSC	GSC	6	0	4	5	0
gg4abut_c	Gamma-glutamyl-gamma aminobutyric acid	GSC	not exist	not exist	not exist	not exist	not exist	not exist	not exist	GSC	not exist	GSC	GSC	GSC	OUT	GSC	6	0	1	0	8
man_c	D-Mannose	GSC	not exist	IN	IN	IN	IN	IN	not exist	GSC	not exist	GSC	GSC	GSC	GSC	OUT	6	5	1	0	3
ps120_c	Phosphatidylserine (didodecanoyl, n-C12:0)	GSC	not exist	OUT	not exist	not exist	not exist	not exist	OUT	OUT	IS	GSC	GSC	GSC	GSC	GSC	6	0	3	1	5
uaagmda_c	Undecaprenyl-diphospho-N-acetylmuramoyl-(N-acetylglucosamine)-L-ala-D-glu-meso-2,6-diaminopimeloyl-D-ala-D-ala	GSC	not exist	OUT	not exist	not exist	not exist	not exist	OUT	OUT	IS	GSC	GSC	GSC	GSC	GSC	6	0	3	1	5
ala__D_e	D-Alanine	GSC	not exist	not exist	not exist	not exist	not exist	not exist	IN	IN	IN	GSC	GSC	GSC	GSC	GSC	6	3	0	0	6
asn__L_e	L-Asparagine	GSC	not exist	not exist	OUT	OUT	OUT	OUT	OUT	IN	IN	GSC	GSC	GSC	GSC	GSC	6	2	5	0	2
for_e	Formate	GSC	not exist	OUT	IS	IS	IS	IS	IN	IN	GSC	GSC	GSC	GSC	GSC	OUT	6	2	2	4	1
g3pg_e	Glycerophosphoglycerol	GSC	not exist	not exist	not exist	not exist	not exist	not exist	not exist	not exist	GSC	GSC	IN	GSC	GSC	GSC	6	1	0	0	8
12dgr141_p	1,2-Diacyl-sn-glycerol (ditetradec-7-enoyl, n-C14:1)	GSC	not exist	not exist	not exist	not exist	not exist	not exist	not exist	not exist	OUT	GSC	GSC	GSC	GSC	GSC	6	0	1	0	8
12dgr160_p	1,2-Diacyl-sn-glycerol (dihexadecanoyl, n-C16:0)	GSC	not exist	not exist	not exist	not exist	not exist	not exist	not exist	not exist	OUT	GSC	GSC	GSC	GSC	GSC	6	0	1	0	8
12dgr181_p	1,2-Diacyl-sn-glycerol (dioctadec-11-enoyl, n-C18:1)	GSC	not exist	not exist	not exist	not exist	not exist	not exist	not exist	not exist	OUT	GSC	GSC	GSC	GSC	GSC	6	0	1	0	8
1agpe161_p	1-Acyl-sn-glycero-3-phosphoethanolamine (n-C16:1)	GSC	not exist	not exist	not exist	not exist	not exist	not exist	not exist	GSC	IN	GSC	OUT	GSC	GSC	GSC	6	1	1	0	7
1agpg140_p	1-Acyl-sn-glycero-3-phosphoglycerol (n-C14:0)	GSC	not exist	not exist	not exist	not exist	not exist	not exist	not exist	not exist	GSC	GSC	OUT	GSC	GSC	GSC	6	0	1	0	8
2agpe140_p	2-Acyl-sn-glycero-3-phosphoethanolamine (n-C14:0)	GSC	not exist	not exist	not exist	not exist	not exist	not exist	not exist	not exist	IS	GSC	GSC	GSC	GSC	GSC	6	0	0	1	8
LalaDgluMdap_p	L-alanine-D-glutamate-meso-2,6-diaminoheptanedioate	GSC	not exist	IN	not exist	not exist	not exist	not exist	not exist	OUT	IS	GSC	GSC	GSC	GSC	GSC	6	1	1	1	6
anhgm_p	N-Acetyl-D-glucosamine(anhydrous)N-Acetylmuramic acid	GSC	not exist	OUT	not exist	not exist	not exist	not exist	not exist	OUT	IN	GSC	GSC	GSC	GSC	GSC	6	1	2	0	6
arg__L_p	L-Arginine	GSC	not exist	not exist	not exist	not exist	not exist	not exist	not exist	IN	IN	GSC	GSC	GSC	GSC	GSC	6	2	0	0	7
cgly_p	Cys Gly C5H10N2O3S	GSC	not exist	not exist	not exist	not exist	not exist	not exist	not exist	GSC	IN	GSC	GSC	GSC	OUT	GSC	6	1	1	0	7
cit_p	Citrate	GSC	not exist	not exist	not exist	not exist	not exist	not exist	not exist	GSC	IN	GSC	GSC	GSC	GSC	not exist	6	1	0	0	8
glyc3p_p	Glycerol 3-phosphate	GSC	not exist	not exist	not exist	not exist	not exist	not exist	not exist	not exist	GSC	GSC	IN	GSC	GSC	GSC	6	1	0	0	8
murein3px4p_p	Two disacharide linked murein units, tripeptide crosslinked tetrapeptide (A2pm->D-ala) (middle of chain)	GSC	not exist	GSC	not exist	not exist	not exist	not exist	not exist	OUT	IN	GSC	GSC	GSC	GSC	IN	6	2	1	0	6
murein4p3p_p	Two linked disacharide tetrapeptide and tripeptide murein units (uncrosslinked, middle of chain)	GSC	not exist	GSC	not exist	not exist	not exist	not exist	not exist	OUT	IN	GSC	GSC	GSC	GSC	IN	6	2	1	0	6
murein5px3p_p	Two disacharide linked murein units, pentapeptide corsslinked tripeptide (A2pm->A2pm) (middle of chain)	GSC	not exist	GSC	not exist	not exist	not exist	not exist	not exist	OUT	IS	GSC	GSC	GSC	GSC	OUT	6	0	2	1	6
orn_p	Ornithine	GSC	not exist	not exist	not exist	not exist	not exist	not exist	not exist	IN	IN	GSC	GSC	GSC	GSC	GSC	6	2	0	0	7
pa180_p	1,2-dioctadecanoyl-sn-glycerol 3-phosphate	GSC	not exist	OUT	not exist	not exist	not exist	not exist	not exist	OUT	OUT	GSC	GSC	GSC	GSC	GSC	6	0	3	0	6
1ddecg3p_c	1-dodecanoyl-sn-glycerol 3-phosphate	GSC	not exist	OUT	not exist	not exist	not exist	not exist	OUT	OUT	OUT	GSC	GSC	GSC	GSC	GSC	6	0	4	0	5
2tdecg3p_c	2-tetradecanoyl-sn-glycerol 3-phosphate	GSC	not exist	not exist	not exist	not exist	not exist	not exist	not exist	not exist	OUT	GSC	GSC	GSC	GSC	GSC	6	0	1	0	8
LalaDglu_c	L-alanine-D-glutamate	GSC	not exist	IN	not exist	not exist	not exist	not exist	not exist	not exist	not exist	GSC	GSC	GSC	GSC	GSC	6	1	0	0	8
acgam1p_c	N-Acetyl-D-glucosamine 1-phosphate	GSC	OUT	OUT	OUT	OUT	OUT	OUT	OUT	OUT	IS	GSC	GSC	GSC	GSC	GSC	6	0	8	1	0
agm_c	Agmatine	GSC	OUT	OUT	not exist	not exist	not exist	not exist	OUT	GSC	IN	GSC	GSC	GSC	OUT	GSC	6	1	4	0	4
dcyt_c	Deoxycytidine	GSC	not exist	not exist	not exist	not exist	not exist	not exist	IN	OUT	IN	GSC	GSC	GSC	GSC	GSC	6	2	1	0	6
dgmp_c	DGMP C10H12N5O7P	GSC	not exist	OUT	IS	IS	IS	IS	OUT	OUT	IN	GSC	GSC	GSC	GSC	GSC	6	1	3	4	1
dtmp_c	DTMP C10H13N2O8P	GSC	OUT	OUT	IS	IS	IS	IS	OUT	OUT	IS	GSC	GSC	GSC	GSC	GSC	6	0	4	5	0
dudp_c	DUDP C9H11N2O11P2	GSC	OUT	OUT	OUT	OUT	OUT	OUT	OUT	OUT	IN	GSC	GSC	GSC	GSC	GSC	6	1	8	0	0
duri_c	Deoxyuridine	GSC	IS	not exist	not exist	not exist	not exist	not exist	IN	OUT	IN	GSC	GSC	GSC	GSC	GSC	6	2	1	1	5
enter_c	Enterochelin	GSC	not exist	not exist	not exist	not exist	not exist	not exist	not exist	IS	not exist	GSC	GSC	GSC	GSC	GSC	6	0	0	1	8
gdpmann_c	GDP-D-mannose	GSC	GSC	OUT	OUT	OUT	OUT	OUT	IS	GSC	OUT	IN	GSC	GSC	GSC	IN	6	2	6	1	0
ggbutal_c	Gamma-glutamyl-gamma-butyraldehyde	GSC	not exist	not exist	not exist	not exist	not exist	not exist	not exist	GSC	not exist	GSC	GSC	GSC	OUT	GSC	6	0	1	0	8
glyald_c	D-Glyceraldehyde	GSC	IS	IS	not exist	not exist	not exist	not exist	not exist	GSC	GSC	IS	IS	GSC	GSC	GSC	6	0	0	4	5
hdceap_c	Hexadecanoyl-phosphate (n-C16:1)	GSC	not exist	OUT	not exist	not exist	not exist	not exist	not exist	GSC	not exist	GSC	GSC	GSC	GSC	not exist	6	0	1	0	8
idp_c	IDP C10H11N4O11P2	GSC	IS	IS	not exist	not exist	not exist	not exist	IS	GSC	IN	GSC	GSC	GSC	GSC	IN	6	2	0	3	4
itp_c	ITP C10H11N4O14P3	GSC	IS	IS	not exist	not exist	not exist	not exist	IS	GSC	IN	GSC	GSC	GSC	GSC	IN	6	2	0	3	4
mnl1p_c	D-Mannitol 1-phosphate	GSC	not exist	not exist	not exist	not exist	not exist	not exist	not exist	not exist	GSC	not exist	GSC	GSC	GSC	GSC	6	0	0	0	9
mptamp_c	Adenylated molybdopterin	GSC	not exist	OUT	not exist	not exist	not exist	not exist	not exist	GSC	not exist	GSC	GSC	GSC	GSC	not exist	6	0	1	0	8
ocdceap_c	Octadecanoyl-phosphate (n-C18:1)	GSC	not exist	OUT	not exist	not exist	not exist	not exist	not exist	GSC	not exist	GSC	GSC	GSC	GSC	not exist	6	0	1	0	8
pe140_c	Phosphatidylethanolamine (ditetradecanoyl, n-C14:0)	GSC	not exist	OUT	not exist	not exist	not exist	not exist	OUT	OUT	IS	GSC	GSC	GSC	GSC	GSC	6	0	3	1	5
pe141_c	Phosphatidylethanolamine (ditetradec-7-enoyl, n-C14:1)	GSC	not exist	OUT	not exist	not exist	not exist	not exist	not exist	OUT	IS	GSC	GSC	GSC	GSC	GSC	6	0	2	1	6
pgp120_c	Phosphatidylglycerophosphate (didodecanoyl, n-C12:0)	GSC	not exist	OUT	not exist	not exist	not exist	not exist	OUT	OUT	OUT	GSC	GSC	GSC	GSC	GSC	6	0	4	0	5
ps141_c	Phosphatidylserine (ditetradec-7-enoyl, n-C14:1)	GSC	not exist	OUT	not exist	not exist	not exist	not exist	not exist	OUT	IS	GSC	GSC	GSC	GSC	GSC	6	0	2	1	6
ptrc_c	Putrescine	GSC	OUT	OUT	IS	IS	IS	IS	OUT	GSC	IS	GSC	GSC	GSC	OUT	GSC	6	0	4	5	0
seramp_c	L-seryl-AMP	GSC	not exist	not exist	not exist	not exist	not exist	not exist	not exist	not exist	not exist	GSC	GSC	GSC	GSC	GSC	6	0	0	0	9
uaccg_c	UDP-N-acetyl-3-O-(1-carboxyvinyl)-D-glucosamine	GSC	OUT	OUT	not exist	not exist	not exist	not exist	OUT	OUT	IS	GSC	GSC	GSC	GSC	GSC	6	0	4	1	4
um4p_c	UDP-N-acetylmuramoyl-L-alanyl-D-gamma-glutamyl-meso-2,6-diaminopimelate-D-alanine	GSC	not exist	OUT	not exist	not exist	not exist	not exist	not exist	OUT	IS	GSC	GSC	GSC	GSC	GSC	6	0	2	1	6
ala__L_e	L-Alanine	GSC	GSC	not exist	IS	IS	IS	IS	not exist	IN	IN	GSC	GSC	GSC	GSC	IN	6	3	0	4	2
cys__L_e	L-Cysteine	GSC	OUT	not exist	IS	IS	IS	IS	IS	GSC	IN	GSC	GSC	GSC	GSC	OUT	6	1	2	5	1
glyc__R_e	(R)-Glycerate	GSC	not exist	not exist	not exist	not exist	not exist	not exist	not exist	GSC	IN	GSC	GSC	GSC	GSC	IN	6	2	0	0	7
thr__L_e	L-Threonine	GSC	not exist	not exist	IS	IS	IS	IS	not exist	GSC	IN	GSC	GSC	GSC	GSC	OUT	6	1	1	4	3
12dgr161_p	1,2-Diacyl-sn-glycerol (dihexadec-9-enoyl, n-C16:1)	GSC	not exist	not exist	not exist	not exist	not exist	not exist	not exist	not exist	OUT	GSC	GSC	GSC	GSC	GSC	6	0	1	0	8
1agpg120_p	1-Acyl-sn-glycero-3-phosphoglycerol (n-C12:0)	GSC	not exist	not exist	not exist	not exist	not exist	not exist	not exist	not exist	GSC	GSC	OUT	GSC	GSC	GSC	6	0	1	0	8
1ddecg3p_p	1-dodecanoyl-sn-glycerol 3-phosphate	GSC	not exist	not exist	not exist	not exist	not exist	not exist	not exist	not exist	GSC	GSC	OUT	GSC	GSC	GSC	6	0	1	0	8
1hdec9eg3p_p	1-hexadec-9-enoyl-sn-glycerol 3-phosphate	GSC	not exist	not exist	not exist	not exist	not exist	not exist	not exist	not exist	GSC	GSC	OUT	GSC	GSC	GSC	6	0	1	0	8
1odec11eg3p_p	1-octadec-11-enoyl-sn-glycerol 3-phosphate	GSC	not exist	not exist	not exist	not exist	not exist	not exist	not exist	not exist	GSC	GSC	OUT	GSC	GSC	GSC	6	0	1	0	8
2tdecg3p_p	2-tetradecanoyl-sn-glycerol 3-phosphate	GSC	not exist	not exist	not exist	not exist	not exist	not exist	not exist	not exist	OUT	GSC	GSC	GSC	GSC	GSC	6	0	1	0	8
asp__L_p	L-Aspartate	GSC	not exist	not exist	not exist	not exist	not exist	not exist	not exist	IN	IN	GSC	GSC	GSC	GSC	GSC	6	2	0	0	7
clpn141_p	Cardiolipin (tetratetradec-7-enoyl, n-C14:1)	GSC	not exist	OUT	not exist	not exist	not exist	not exist	not exist	OUT	OUT	GSC	GSC	GSC	GSC	GSC	6	0	3	0	6
glyald_p	D-Glyceraldehyde	GSC	not exist	not exist	not exist	not exist	not exist	not exist	not exist	GSC	GSC	IS	IS	GSC	GSC	GSC	6	0	0	2	7
murein5p3p_p	Two linked disacharide pentapeptide and tripeptide murein units (uncrosslinked, middle of chain)	GSC	not exist	GSC	not exist	not exist	not exist	not exist	not exist	OUT	IN	GSC	GSC	GSC	GSC	IN	6	2	1	0	6
pa160_p	1,2-dihexadecanoyl-sn-glycerol 3-phosphate	GSC	not exist	OUT	not exist	not exist	not exist	not exist	not exist	OUT	OUT	GSC	GSC	GSC	GSC	GSC	6	0	3	0	6
pa161_p	1,2-dihexadec-9-enoyl-sn-glycerol 3-phosphate	GSC	not exist	OUT	not exist	not exist	not exist	not exist	not exist	OUT	OUT	GSC	GSC	GSC	GSC	GSC	6	0	3	0	6
pe140_p	Phosphatidylethanolamine (ditetradecanoyl, n-C14:0)	GSC	not exist	OUT	not exist	not exist	not exist	not exist	not exist	OUT	IS	GSC	GSC	GSC	GSC	GSC	6	0	2	1	6
pe141_p	Phosphatidylethanolamine (ditetradec-7-enoyl, n-C14:1)	GSC	not exist	OUT	not exist	not exist	not exist	not exist	not exist	OUT	IS	GSC	GSC	GSC	GSC	GSC	6	0	2	1	6
uri_p	Uridine	GSC	not exist	not exist	not exist	not exist	not exist	not exist	not exist	GSC	IN	GSC	GSC	GSC	GSC	IN	6	2	0	0	7
2agpe120_c	2-Acyl-sn-glycero-3-phosphoethanolamine (n-C12:0)	GSC	not exist	IS	not exist	not exist	not exist	not exist	not exist	not exist	IS	GSC	GSC	GSC	GSC	GSC	6	0	0	2	7
4abutn_c	4-Aminobutanal	GSC	not exist	not exist	not exist	not exist	not exist	not exist	OUT	GSC	not exist	GSC	GSC	GSC	OUT	GSC	6	0	2	0	7
LalaLglu_c	L-alanine-L-glutamate	GSC	not exist	IN	not exist	not exist	not exist	not exist	not exist	IN	IN	GSC	GSC	GSC	GSC	GSC	6	3	0	0	6
acgam6p_c	N-Acetyl-D-glucosamine 6-phosphate	GSC	not exist	IS	OUT	OUT	OUT	OUT	not exist	not exist	IN	GSC	GSC	GSC	GSC	GSC	6	1	4	1	3
acglc__D_c	6-Acetyl-D-glucose	GSC	not exist	not exist	not exist	not exist	not exist	not exist	not exist	not exist	not exist	GSC	GSC	GSC	GSC	GSC	6	0	0	0	9
acmanap_c	N-Acetyl-D-mannosamine 6-phosphate	GSC	not exist	not exist	not exist	not exist	not exist	not exist	not exist	not exist	IN	GSC	GSC	GSC	GSC	GSC	6	1	0	0	8
camp_c	CAMP C10H11N5O6P	GSC	OUT	OUT	IN	IN	IN	IN	not exist	GSC	IS	OUT	GSC	GSC	GSC	GSC	6	4	3	1	1
dad_2_c	Deoxyadenosine	GSC	not exist	not exist	IS	IS	IS	IS	IN	OUT	IN	GSC	GSC	GSC	GSC	GSC	6	2	1	4	2
dadp_c	DADP C10H12N5O9P2	GSC	OUT	OUT	IS	IS	IS	IS	OUT	OUT	IN	GSC	GSC	GSC	GSC	GSC	6	1	4	4	0
damp_c	DAMP C10H12N5O6P	GSC	OUT	OUT	IS	IS	IS	IS	OUT	OUT	IN	GSC	GSC	GSC	GSC	GSC	6	1	4	4	0
dcdp_c	DCDP C9H12N3O10P2	GSC	OUT	OUT	OUT	OUT	OUT	OUT	OUT	OUT	IN	GSC	GSC	GSC	GSC	GSC	6	1	8	0	0
dcmp_c	DCMP C9H12N3O7P	GSC	OUT	OUT	OUT	OUT	OUT	OUT	OUT	OUT	IN	GSC	GSC	GSC	GSC	GSC	6	1	8	0	0
gam1p_c	D-Glucosamine 1-phosphate	GSC	OUT	OUT	not exist	not exist	not exist	not exist	OUT	OUT	IN	GSC	GSC	GSC	GSC	GSC	6	1	4	0	4
gam6p_c	D-Glucosamine 6-phosphate	GSC	OUT	OUT	OUT	OUT	OUT	OUT	OUT	OUT	IN	GSC	GSC	GSC	GSC	GSC	6	1	8	0	0
ggptrc_c	Gamma-glutamyl-putrescine	GSC	not exist	not exist	not exist	not exist	not exist	not exist	not exist	GSC	not exist	GSC	GSC	GSC	OUT	GSC	6	0	1	0	8
hdcap_c	Hexadecanoyl-phosphate (n-C16:0)	GSC	not exist	OUT	not exist	not exist	not exist	not exist	not exist	GSC	not exist	GSC	GSC	GSC	GSC	not exist	6	0	1	0	8
pa120_c	1,2-didodecanoyl-sn-glycerol 3-phosphate	GSC	not exist	OUT	not exist	not exist	not exist	not exist	OUT	OUT	OUT	GSC	GSC	GSC	GSC	GSC	6	0	4	0	5
pa140_c	1,2-ditetradecanoyl-sn-glycerol 3-phosphate	GSC	not exist	OUT	not exist	not exist	not exist	not exist	OUT	OUT	OUT	GSC	GSC	GSC	GSC	GSC	6	0	4	0	5
pg140_c	Phosphatidylglycerol (ditetradecanoyl, n-C14:0)	GSC	not exist	OUT	not exist	not exist	not exist	not exist	OUT	OUT	OUT	GSC	GSC	GSC	GSC	GSC	6	0	4	0	5
ps140_c	Phosphatidylserine (ditetradecanoyl, n-C14:0)	GSC	not exist	OUT	not exist	not exist	not exist	not exist	OUT	OUT	IS	GSC	GSC	GSC	GSC	GSC	6	0	3	1	5
s17bp_c	Sedoheptulose 1,7-bisphosphate	GSC	not exist	not exist	not exist	not exist	not exist	not exist	GSC	not exist	not exist	GSC	GSC	GSC	GSC	not exist	6	0	0	0	9
ugmd_c	UDP-N-acetylmuramoyl-L-alanyl-D-gamma-glutamyl-meso-2,6-diaminopimelate	GSC	not exist	OUT	not exist	not exist	not exist	not exist	OUT	OUT	IS	GSC	GSC	GSC	GSC	GSC	6	0	3	1	5
LalaDgluMdap_e	L-alanine-D-glutamate-meso-2,6-diaminoheptanedioate	GSC	not exist	not exist	not exist	not exist	not exist	not exist	not exist	not exist	IS	GSC	GSC	GSC	GSC	GSC	6	0	0	1	8
anhgm_e	N-Acetyl-D-glucosamine(anhydrous)N-Acetylmuramic acid	GSC	not exist	not exist	not exist	not exist	not exist	not exist	not exist	not exist	IN	GSC	GSC	GSC	GSC	GSC	6	1	0	0	8
cgly_e	Cys Gly C5H10N2O3S	GSC	not exist	not exist	not exist	not exist	not exist	not exist	not exist	GSC	IN	GSC	GSC	GSC	OUT	GSC	6	1	1	0	7
cit_e	Citrate	GSC	IS	not exist	not exist	not exist	not exist	not exist	not exist	GSC	IN	GSC	GSC	GSC	GSC	IN	6	2	0	1	6
glyc3p_e	Glycerol 3-phosphate	GSC	not exist	not exist	not exist	not exist	not exist	not exist	not exist	not exist	GSC	GSC	IN	GSC	GSC	GSC	6	1	0	0	8
gthrd_e	Reduced glutathione	GSC	not exist	not exist	IS	IS	IS	IS	not exist	not exist	IS	GSC	GSC	GSC	GSC	GSC	6	0	0	5	4
orn_e	Ornithine	GSC	not exist	not exist	IS	IS	IS	IS	not exist	IN	IN	GSC	GSC	GSC	GSC	GSC	6	2	0	4	3
1agpe180_p	1-Acyl-sn-glycero-3-phosphoethanolamine (n-C18:0)	GSC	not exist	not exist	not exist	not exist	not exist	not exist	not exist	GSC	IS	GSC	OUT	GSC	GSC	GSC	6	0	1	1	7
1agpg141_p	1-Acyl-sn-glycero-3-phosphoglycerol (n-C14:1)	GSC	not exist	not exist	not exist	not exist	not exist	not exist	not exist	not exist	GSC	GSC	OUT	GSC	GSC	GSC	6	0	1	0	8
1tdec7eg3p_p	1-tetradec-7-enoyl-sn-glycerol 3-phosphate	GSC	not exist	not exist	not exist	not exist	not exist	not exist	not exist	not exist	GSC	GSC	OUT	GSC	GSC	GSC	6	0	1	0	8
2agpe120_p	2-Acyl-sn-glycero-3-phosphoethanolamine (n-C12:0)	GSC	not exist	not exist	not exist	not exist	not exist	not exist	not exist	not exist	IS	GSC	GSC	GSC	GSC	GSC	6	0	0	1	8
ala__D_p	D-Alanine	GSC	not exist	IN	not exist	not exist	not exist	not exist	not exist	IN	IN	GSC	GSC	GSC	GSC	GSC	6	3	0	0	6
asn__L_p	L-Asparagine	GSC	not exist	not exist	not exist	not exist	not exist	not exist	not exist	IN	IN	GSC	GSC	GSC	GSC	GSC	6	2	0	0	7
clpn120_p	Cardiolipin (tetradodecanoyl, n-C12:0)	GSC	not exist	OUT	not exist	not exist	not exist	not exist	not exist	OUT	OUT	GSC	GSC	GSC	GSC	GSC	6	0	3	0	6
murein3px3p_p	Two disacharide linked murein units, tripeptide crosslinked tripeptide (A2pm->A2pm) (middle of chain)	GSC	not exist	GSC	not exist	not exist	not exist	not exist	not exist	OUT	not exist	GSC	GSC	GSC	GSC	not exist	6	0	1	0	8
pa120_p	1,2-didodecanoyl-sn-glycerol 3-phosphate	GSC	not exist	OUT	not exist	not exist	not exist	not exist	not exist	OUT	OUT	GSC	GSC	GSC	GSC	GSC	6	0	3	0	6
pa140_p	1,2-ditetradecanoyl-sn-glycerol 3-phosphate	GSC	not exist	OUT	not exist	not exist	not exist	not exist	not exist	OUT	OUT	GSC	GSC	GSC	GSC	GSC	6	0	3	0	6
pa181_p	1,2-dioctadec-11-enoyl-sn-glycerol 3-phosphate	GSC	not exist	OUT	not exist	not exist	not exist	not exist	not exist	OUT	OUT	GSC	GSC	GSC	GSC	GSC	6	0	3	0	6
pg140_p	Phosphatidylglycerol (ditetradecanoyl, n-C14:0)	GSC	not exist	OUT	not exist	not exist	not exist	not exist	not exist	OUT	OUT	GSC	GSC	GSC	GSC	GSC	6	0	3	0	6
ttdca_p	Tetradecanoate (n-C14:0)	GSC	not exist	IN	not exist	not exist	not exist	not exist	not exist	IN	OUT	GSC	GSC	GSC	GSC	GSC	6	2	1	0	6
35cgmp_c	3',5'-Cyclic GMP	GSC	not exist	not exist	IS	IN	IN	IN	not exist	GSC	not exist	OUT	GSC	GSC	GSC	not exist	5	3	1	1	5
dgslnt_c	Selenodiglutathione	GSC	not exist	not exist	not exist	not exist	not exist	not exist	not exist	GSC	not exist	GSC	IN	GSC	GSC	not exist	5	1	0	0	9
dhmptp_c	Dihydromonapterin-triphosphate	GSC	not exist	not exist	not exist	not exist	not exist	not exist	not exist	not exist	not exist	GSC	GSC	GSC	GSC	OUT	5	0	1	0	9
dimp_c	DIMP C10H12N4O7P	GSC	not exist	IS	IS	IS	IS	IS	IS	OUT	IN	GSC	GSC	GSC	GSC	IN	5	2	1	6	1
ghb_c	Gamma-hydroxybutyrate	GSC	not exist	GSC	not exist	not exist	not exist	not exist	not exist	not exist	not exist	not exist	GSC	GSC	GSC	not exist	5	0	0	0	10
nad_c	Nicotinamide adenine dinucleotide	GSC	IS	OUT	IS	IS	IS	IS	OUT	GSC	IN	GSC	IN	IN	GSC	GSC	5	3	2	5	0
nicrnt_c	Nicotinate D-ribonucleotide	GSC	IN	OUT	IS	IS	IS	IS	OUT	GSC	IS	GSC	IN	IN	GSC	GSC	5	3	2	5	0
rml1p_c	L-Rhamnulose 1-phosphate	GSC	not exist	not exist	not exist	not exist	not exist	not exist	IN	not exist	IN	GSC	GSC	GSC	GSC	IN	5	3	0	0	7
sbt6p_c	D-Sorbitol 6-phosphate	GSC	not exist	not exist	not exist	not exist	not exist	not exist	not exist	not exist	IS	GSC	GSC	IS	GSC	GSC	5	0	0	2	8
tagdp__D_c	D-Tagatose 1,6-biphosphate	GSC	not exist	not exist	not exist	not exist	not exist	not exist	IS	not exist	GSC	IS	GSC	IS	GSC	GSC	5	0	0	3	7
agm_e	Agmatine	GSC	not exist	not exist	not exist	not exist	not exist	not exist	not exist	IN	IN	GSC	GSC	GSC	OUT	GSC	5	2	1	0	7
enter_e	Enterochelin	GSC	not exist	not exist	not exist	not exist	not exist	not exist	not exist	IS	not exist	GSC	GSC	GSC	GSC	not exist	5	0	0	1	9
ptrc_e	Putrescine	GSC	not exist	not exist	IS	IS	IS	IS	IS	IN	IS	GSC	GSC	GSC	OUT	GSC	5	1	1	6	2
1agpe140_p	1-Acyl-sn-glycero-3-phosphoethanolamine (n-C14:0)	GSC	not exist	not exist	not exist	not exist	not exist	not exist	not exist	not exist	IS	GSC	OUT	GSC	GSC	GSC	5	0	1	1	8
ala__L_p	L-Alanine	GSC	not exist	not exist	not exist	not exist	not exist	not exist	not exist	IN	IN	GSC	GSC	GSC	GSC	IN	5	3	0	0	7
cytd_p	Cytidine	GSC	not exist	not exist	not exist	not exist	not exist	not exist	not exist	IS	IN	GSC	GSC	GSC	GSC	IN	5	2	0	1	7
glyclt_p	Glycolate C2H3O3	GSC	not exist	not exist	not exist	not exist	not exist	not exist	not exist	GSC	IN	GSC	OUT	GSC	GSC	OUT	5	1	2	0	7
g6p_B_c	Beta D glucose 6 phosphate C6H11O9P	not exist	not exist	not exist	GSC	GSC	GSC	GSC	not exist	GSC	not exist	not exist	not exist	not exist	not exist	not exist	5	0	0	0	10
2sephchc_c	2-succinyl-5-enolpyruvyl-6-hydroxy-3-cyclohexene-1-carboxylate	GSC	not exist	not exist	OUT	OUT	OUT	OUT	not exist	not exist	not exist	GSC	GSC	GSC	GSC	not exist	5	0	4	0	6
4hthr_c	4-Hydroxy-L-threonine	GSC	not exist	not exist	not exist	not exist	not exist	not exist	IS	OUT	IS	GSC	GSC	GSC	GSC	OUT	5	0	2	2	6
acmum6p_c	N-acetylmuramate 6-phosphate	GSC	not exist	OUT	not exist	not exist	not exist	not exist	not exist	OUT	IS	GSC	GSC	GSC	GSC	OUT	5	0	3	1	6
anhm_c	1,6-anhydrous-N-Acetylmuramate	GSC	not exist	OUT	not exist	not exist	not exist	not exist	not exist	OUT	IS	GSC	GSC	GSC	GSC	OUT	5	0	3	1	6
dnad_c	Deamino-NAD+	GSC	IS	OUT	IS	IS	IS	IS	OUT	GSC	IN	GSC	IN	IN	GSC	GSC	5	3	2	5	0
feenter_c	Fe-enterobactin	GSC	not exist	not exist	not exist	not exist	not exist	not exist	not exist	IS	IS	GSC	GSC	GSC	GSC	IN	5	1	0	2	7
alaala_e	D-Alanyl-D-alanine	GSC	not exist	not exist	not exist	not exist	not exist	not exist	IS	IN	IN	GSC	GSC	GSC	GSC	IN	5	3	0	1	6
hxa_e	Hexanoate (n-C6:0)	GSC	not exist	not exist	not exist	not exist	not exist	not exist	not exist	IN	IS	GSC	GSC	GSC	GSC	IS	5	1	0	2	7
mal__L_e	L-Malate	GSC	not exist	not exist	not exist	not exist	not exist	not exist	not exist	IN	IN	GSC	GSC	GSC	GSC	IN	5	3	0	0	7
xtsn_e	Xanthosine	GSC	not exist	not exist	not exist	not exist	not exist	not exist	not exist	not exist	IN	GSC	GSC	GSC	GSC	IS	5	1	0	1	8
1agpe120_p	1-Acyl-sn-glycero-3-phosphoethanolamine (n-C12:0)	GSC	not exist	not exist	not exist	not exist	not exist	not exist	not exist	not exist	IS	GSC	OUT	GSC	GSC	GSC	5	0	1	1	8
1odecg3p_p	1-octadecanoyl-sn-glycerol 3-phosphate	GSC	not exist	not exist	not exist	not exist	not exist	not exist	not exist	not exist	OUT	GSC	OUT	GSC	GSC	GSC	5	0	2	0	8
1tdecg3p_p	1-tetradecanoyl-sn-glycerol 3-phosphate	GSC	not exist	not exist	not exist	not exist	not exist	not exist	not exist	not exist	OUT	GSC	OUT	GSC	GSC	GSC	5	0	2	0	8
4abut_p	4-Aminobutanoate	GSC	not exist	not exist	not exist	not exist	not exist	not exist	not exist	IN	IN	GSC	GSC	GSC	GSC	IN	5	3	0	0	7
feenter_p	Fe-enterobactin	GSC	not exist	not exist	not exist	not exist	not exist	not exist	not exist	IS	IS	GSC	GSC	GSC	GSC	IN	5	1	0	2	7
gly_p	Glycine	GSC	not exist	not exist	not exist	not exist	not exist	not exist	not exist	IN	IN	GSC	GSC	GSC	GSC	IN	5	3	0	0	7
acgam_c	N-Acetyl-D-glucosamine	GSC	not exist	IS	IS	IS	IS	IS	not exist	OUT	IN	GSC	GSC	GSC	OUT	GSC	5	1	2	5	2
ap4a_c	P1,P4-Bis(5'-adenosyl) tetraphosphate	GSC	not exist	not exist	IN	IN	IN	IN	not exist	GSC	IN	IN	GSC	GSC	GSC	IN	5	7	0	0	3
ddcap_c	Dodecanoly-phosphate (n-C12:0)	GSC	not exist	OUT	not exist	not exist	not exist	not exist	not exist	OUT	not exist	GSC	GSC	GSC	GSC	not exist	5	0	2	0	8
ditp_c	DITP(4-)	GSC	not exist	IS	not exist	not exist	not exist	not exist	IS	OUT	IN	GSC	GSC	GSC	GSC	IN	5	2	1	2	5
fc1p_c	L-Fuculose 1-phosphate	GSC	IN	not exist	not exist	not exist	not exist	not exist	not exist	not exist	not exist	GSC	GSC	GSC	GSC	IN	5	2	0	0	8
gtspmd_c	Glutathionylspermidine	GSC	not exist	not exist	not exist	not exist	not exist	not exist	not exist	not exist	not exist	GSC	IN	GSC	GSC	GSC	5	1	0	0	9
nadh_c	Nicotinamide adenine dinucleotide - reduced	GSC	IS	OUT	IS	IS	IS	IS	OUT	GSC	IN	GSC	IN	IN	GSC	GSC	5	3	2	5	0
tre_c	Trehalose	GSC	not exist	IN	not exist	not exist	not exist	not exist	not exist	GSC	not exist	not exist	IN	GSC	GSC	GSC	5	2	0	0	8
ttdceap_c	Tetradecanoyl-phosphate (n-C14:1)	GSC	not exist	OUT	not exist	not exist	not exist	not exist	not exist	OUT	not exist	GSC	GSC	GSC	GSC	not exist	5	0	2	0	8
uagmda_c	Undecaprenyl-diphospho-N-acetylmuramoyl-L-alanyl-D-glutamyl-meso-2,6-diaminopimeloyl-D-alanyl-D-alanine	GSC	not exist	OUT	not exist	not exist	not exist	not exist	OUT	OUT	IS	GSC	GSC	GSC	GSC	OUT	5	0	4	1	5
cytd_e	Cytidine	GSC	not exist	not exist	not exist	not exist	not exist	not exist	not exist	not exist	IN	GSC	GSC	GSC	GSC	IN	5	2	0	0	8
g3pe_e	Sn-Glycero-3-phosphoethanolamine	GSC	not exist	not exist	not exist	not exist	not exist	not exist	not exist	not exist	IN	GSC	IN	GSC	GSC	GSC	5	2	0	0	8
glyclt_e	Glycolate C2H3O3	GSC	not exist	not exist	not exist	not exist	not exist	not exist	not exist	GSC	IN	GSC	OUT	GSC	GSC	OUT	5	1	2	0	7
1agpe141_p	1-Acyl-sn-glycero-3-phosphoethanolamine (n-C14:1)	GSC	not exist	not exist	not exist	not exist	not exist	not exist	not exist	not exist	IN	GSC	OUT	GSC	GSC	GSC	5	1	1	0	8
1hdecg3p_p	1-hexadecanoyl-sn-glycerol 3-phosphate	GSC	not exist	not exist	not exist	not exist	not exist	not exist	not exist	not exist	OUT	GSC	OUT	GSC	GSC	GSC	5	0	2	0	8
agm_p	Agmatine	GSC	not exist	not exist	not exist	not exist	not exist	not exist	not exist	IN	IN	GSC	GSC	GSC	OUT	GSC	5	2	1	0	7
enter_p	Enterochelin	GSC	not exist	not exist	not exist	not exist	not exist	not exist	not exist	IS	not exist	GSC	GSC	GSC	GSC	OUT	5	0	1	1	8
ptrc_p	Putrescine	GSC	not exist	not exist	not exist	not exist	not exist	not exist	not exist	IN	IS	GSC	GSC	GSC	OUT	GSC	5	1	1	1	7
appl_c	1-Aminopropan-2-ol	GSC	IS	IS	not exist	not exist	not exist	not exist	IS	GSC	not exist	GSC	not exist	GSC	GSC	OUT	5	0	1	3	6
hpyr_c	Hydroxypyruvate	GSC	not exist	not exist	not exist	not exist	not exist	not exist	not exist	GSC	IN	IN	GSC	GSC	GSC	IN	5	3	0	0	7
lac__L_c	L-Lactate	GSC	GSC	IN	OUT	OUT	OUT	OUT	not exist	IN	GSC	IN	GSC	IN	GSC	IN	5	5	4	0	1
nmn_c	NMN C11H14N2O8P	GSC	IS	OUT	IS	IS	IS	IS	not exist	GSC	IS	GSC	IN	IN	GSC	GSC	5	2	1	6	1
tre6p_c	Alpha,alpha'-Trehalose 6-phosphate	GSC	not exist	not exist	not exist	not exist	not exist	not exist	not exist	not exist	IN	GSC	IN	GSC	GSC	GSC	5	2	0	0	8
ttdcap_c	Tetradecanoyl-phosphate (n-C14:0)	GSC	not exist	OUT	not exist	not exist	not exist	not exist	not exist	OUT	not exist	GSC	GSC	GSC	GSC	not exist	5	0	2	0	8
4abut_e	4-Aminobutanoate	GSC	not exist	not exist	not exist	not exist	not exist	not exist	not exist	IN	IN	GSC	GSC	GSC	GSC	IS	5	2	0	1	7
feenter_e	Fe-enterobactin	GSC	not exist	not exist	not exist	not exist	not exist	not exist	not exist	IS	IS	GSC	GSC	GSC	GSC	IN	5	1	0	2	7
gly_e	Glycine	GSC	OUT	not exist	IS	IS	IS	IS	IN	IN	IN	GSC	GSC	GSC	GSC	IN	5	4	1	4	1
alaala_p	D-Alanyl-D-alanine	GSC	not exist	IN	not exist	not exist	not exist	not exist	not exist	IN	IN	GSC	GSC	GSC	GSC	IN	5	4	0	0	6
hxa_p	Hexanoate (n-C6:0)	GSC	not exist	IN	not exist	not exist	not exist	not exist	not exist	IN	IS	GSC	GSC	GSC	GSC	IN	5	3	0	1	6
mal__L_p	L-Malate	GSC	not exist	not exist	not exist	not exist	not exist	not exist	not exist	IN	IN	GSC	GSC	GSC	GSC	IN	5	3	0	0	7
xtsn_p	Xanthosine	GSC	not exist	not exist	not exist	not exist	not exist	not exist	not exist	IS	IN	GSC	GSC	GSC	GSC	IS	5	1	0	2	7
2dh3dgal6p_c	2-Dehydro-3-deoxy-D-galactonate 6-phosphate	GSC	not exist	not exist	not exist	not exist	not exist	not exist	not exist	not exist	not exist	GSC	IS	IS	GSC	GSC	4	0	0	2	9
hxan_c	Hypoxanthine	GSC	IS	OUT	IS	IS	IS	IS	OUT	GSC	IS	OUT	GSC	OUT	OUT	GSC	4	0	5	6	0
pydx_c	Pyridoxal	OUT	not exist	not exist	GSC	GSC	GSC	GSC	not exist	IS	IS	OUT	OUT	OUT	OUT	OUT	4	0	6	2	3
pydx5p_c	Pyridoxal 5'-phosphate	OUT	not exist	OUT	GSC	GSC	GSC	GSC	OUT	OUT	IS	OUT	OUT	OUT	OUT	OUT	4	0	9	1	1
gln__L_e	L-Glutamine	IN	not exist	not exist	GSC	GSC	GSC	GSC	IN	IN	IN	IN	IN	IN	IN	IN	4	9	0	0	2
pro__L_e	L-Proline	GSC	IS	not exist	IS	IS	IS	IS	IS	IN	IN	OUT	GSC	GSC	IN	GSC	4	3	1	6	1
cit_m	Citrate	not exist	not exist	not exist	GSC	GSC	GSC	GSC	not exist	not exist	not exist	not exist	not exist	not exist	not exist	not exist	4	0	0	0	11
4pyrdx_e	4-Pyridoxate	not exist	not exist	not exist	GSC	GSC	GSC	GSC	not exist	not exist	not exist	not exist	not exist	not exist	not exist	not exist	4	0	0	0	11
ade_c	Adenine	GSC	IS	OUT	IS	IS	IS	IS	OUT	GSC	IS	OUT	OUT	GSC	OUT	GSC	4	0	5	6	0
etha_c	Ethanolamine	GSC	IS	not exist	IS	IS	IS	IS	IS	GSC	IS	OUT	OUT	OUT	GSC	GSC	4	0	3	7	1
pyam5p_c	Pyridoxamine 5'-phosphate	OUT	not exist	not exist	GSC	GSC	GSC	GSC	not exist	IS	IS	OUT	OUT	OUT	OUT	OUT	4	0	6	2	3
pydam_c	Pyridoxamine	OUT	not exist	not exist	GSC	GSC	GSC	GSC	not exist	IS	IS	OUT	OUT	OUT	OUT	OUT	4	0	6	2	3
pydxn_c	Pyridoxine	OUT	not exist	not exist	GSC	GSC	GSC	GSC	IS	IS	IS	IS	OUT	OUT	OUT	OUT	4	0	5	4	2
lac__L_e	L-Lactate	GSC	not exist	not exist	OUT	OUT	OUT	OUT	IS	IN	GSC	IN	GSC	IN	GSC	IN	4	4	4	1	2
achms_c	O Acetyl L homoserine C6H11NO4	not exist	GSC	GSC	not exist	not exist	not exist	not exist	GSC	GSC	not exist	not exist	not exist	not exist	not exist	not exist	4	0	0	0	11
akg_m	2-Oxoglutarate	not exist	not exist	not exist	GSC	GSC	GSC	GSC	not exist	not exist	not exist	not exist	not exist	not exist	not exist	not exist	4	0	0	0	11
oaa_m	Oxaloacetate	not exist	not exist	not exist	GSC	GSC	GSC	GSC	not exist	not exist	not exist	not exist	not exist	not exist	not exist	not exist	4	0	0	0	11
succ_m	Succinate	not exist	not exist	not exist	GSC	GSC	GSC	GSC	not exist	not exist	not exist	not exist	not exist	not exist	not exist	not exist	4	0	0	0	11
4hthr_p	4-Hydroxy-L-threonine	not exist	not exist	not exist	not exist	not exist	not exist	not exist	not exist	not exist	not exist	GSC	GSC	GSC	GSC	not exist	4	0	0	0	11
akg_h	2-Oxoglutarate	not exist	not exist	not exist	GSC	GSC	GSC	GSC	not exist	not exist	not exist	not exist	not exist	not exist	not exist	not exist	4	0	0	0	11
frulysp_c	Fructoselysine Phosphate	GSC	not exist	not exist	not exist	not exist	not exist	not exist	not exist	not exist	not exist	not exist	GSC	GSC	GSC	not exist	4	0	0	0	11
gua_c	Guanine	GSC	IS	OUT	IS	IS	IS	IS	IS	GSC	IS	OUT	OUT	GSC	OUT	GSC	4	0	4	7	0
pdx5p_c	Pyridoxine 5'-phosphate	OUT	not exist	OUT	GSC	GSC	GSC	GSC	IS	OUT	IS	OUT	OUT	OUT	OUT	OUT	4	0	8	2	1
pro__L_p	L-Proline	GSC	not exist	not exist	not exist	not exist	not exist	not exist	not exist	IN	IN	OUT	GSC	GSC	IN	GSC	4	3	1	0	7
fum_m	Fumarate	not exist	not exist	not exist	GSC	GSC	GSC	GSC	not exist	not exist	not exist	not exist	not exist	not exist	not exist	not exist	4	0	0	0	11
mal__L_m	L-Malate	not exist	not exist	not exist	GSC	GSC	GSC	GSC	not exist	not exist	not exist	not exist	not exist	not exist	not exist	not exist	4	0	0	0	11
4pyrdx_c	4-Pyridoxate	not exist	not exist	not exist	GSC	GSC	GSC	GSC	not exist	not exist	not exist	not exist	not exist	not exist	not exist	not exist	4	0	0	0	11
acon_C_m	Cis-Aconitate	not exist	not exist	not exist	GSC	GSC	GSC	GSC	not exist	not exist	not exist	not exist	not exist	not exist	not exist	not exist	4	0	0	0	11
ahcys_c	S-Adenosyl-L-homocysteine	GSC	OUT	GSC	IN	IN	IN	IN	OUT	GSC	IS	OUT	IS	OUT	OUT	GSC	4	4	5	2	0
ade_e	Adenine	GSC	not exist	not exist	IS	IS	IS	IS	not exist	GSC	IS	OUT	OUT	GSC	OUT	GSC	4	0	3	5	3
lac__L_p	L-Lactate	GSC	not exist	not exist	not exist	not exist	not exist	not exist	not exist	IN	GSC	IN	GSC	IN	GSC	IN	4	4	0	0	7
icit_m	Isocitrate	not exist	not exist	not exist	GSC	GSC	GSC	GSC	not exist	not exist	not exist	not exist	not exist	not exist	not exist	not exist	4	0	0	0	11
succoa_m	Succinyl-CoA	not exist	not exist	not exist	GSC	GSC	GSC	GSC	not exist	not exist	not exist	not exist	not exist	not exist	not exist	not exist	4	0	0	0	11
4hthr_e	4-Hydroxy-L-threonine	not exist	not exist	not exist	not exist	not exist	not exist	not exist	not exist	not exist	not exist	GSC	GSC	GSC	GSC	not exist	4	0	0	0	11
mi3p__D_c	1D-myo-Inositol 3-phosphate	not exist	not exist	not exist	GSC	GSC	GSC	GSC	not exist	not exist	not exist	not exist	not exist	not exist	not exist	not exist	4	0	0	0	11
glu__L_h	L-Glutamate	not exist	not exist	not exist	GSC	GSC	GSC	GSC	not exist	not exist	not exist	not exist	not exist	not exist	not exist	not exist	4	0	0	0	11
amet_c	S-Adenosyl-L-methionine	GSC	OUT	OUT	IN	IN	IN	IN	OUT	GSC	IS	OUT	IS	OUT	OUT	GSC	3	4	6	2	0
dhmpt_c	Dihydromonapterin	GSC	not exist	not exist	not exist	not exist	not exist	not exist	not exist	GSC	not exist	OUT	OUT	OUT	GSC	not exist	3	0	3	0	9
eig3p_c	D-erythro-1-(Imidazol-4-yl)glycerol 3-phosphate	OUT	OUT	OUT	not exist	not exist	not exist	not exist	GSC	GSC	IS	OUT	OUT	OUT	OUT	GSC	3	0	7	1	4
his__L_c	L-Histidine	OUT	OUT	OUT	IS	IS	IS	IS	GSC	GSC	IS	OUT	OUT	OUT	OUT	GSC	3	0	7	5	0
micit_c	Methylisocitrate	GSC	not exist	GSC	not exist	not exist	not exist	not exist	not exist	GSC	IS	IS	IS	IS	IS	not exist	3	0	0	5	7
xan_c	Xanthine	GSC	IS	not exist	IS	IS	IS	IS	OUT	GSC	IS	OUT	OUT	OUT	OUT	GSC	3	0	5	6	1
forglu_c	N-Formimidoyl-L-glutamate	not exist	not exist	not exist	not exist	not exist	not exist	not exist	GSC	GSC	not exist	not exist	not exist	not exist	not exist	GSC	3	0	0	0	12
2mcit_c	2-Methylcitrate	GSC	not exist	GSC	not exist	not exist	not exist	not exist	not exist	GSC	not exist	not exist	not exist	not exist	not exist	not exist	3	0	0	0	12
alltn_c	Allantoin	GSC	not exist	not exist	not exist	not exist	not exist	not exist	IS	GSC	IS	IS	OUT	OUT	IS	GSC	3	0	2	4	6
hisp_c	L-Histidinol phosphate	OUT	OUT	OUT	not exist	not exist	not exist	not exist	GSC	GSC	IS	OUT	OUT	OUT	OUT	GSC	3	0	7	1	4
nadp_c	Nicotinamide adenine dinucleotide phosphate	GSC	IS	OUT	IS	IS	IS	IS	OUT	OUT	IS	GSC	IN	IN	GSC	OUT	3	2	4	6	0
ppa_c	Propionate (n-C3:0)	GSC	OUT	GSC	IS	IS	IS	IS	OUT	GSC	OUT	OUT	OUT	OUT	OUT	OUT	3	0	8	4	0
ppcoa_c	Propanoyl-CoA	GSC	OUT	GSC	IS	IS	IS	IS	OUT	GSC	OUT	OUT	OUT	OUT	OUT	OUT	3	0	8	4	0
pram_c	5-Phospho-beta-D-ribosylamine	GSC	OUT	OUT	not exist	not exist	not exist	not exist	OUT	GSC	IS	OUT	OUT	OUT	OUT	GSC	3	0	7	1	4
trp__L_e	L-Tryptophan	GSC	not exist	not exist	IS	IS	IS	IS	OUT	OUT	IS	OUT	GSC	OUT	GSC	OUT	3	0	5	5	2
ade_p	Adenine	GSC	not exist	not exist	not exist	not exist	not exist	not exist	not exist	GSC	IS	OUT	OUT	OUT	OUT	GSC	3	0	4	1	7
etha_p	Ethanolamine	GSC	not exist	not exist	not exist	not exist	not exist	not exist	not exist	IN	IS	OUT	IS	OUT	GSC	GSC	3	1	2	2	7
S2hglut_c	(S)-2-Hydroxyglutarate	GSC	GSC	not exist	not exist	not exist	not exist	not exist	not exist	GSC	not exist	not exist	not exist	not exist	not exist	not exist	3	0	0	0	12
2mcacn_c	Cis-2-Methylaconitate	GSC	not exist	GSC	not exist	not exist	not exist	not exist	not exist	GSC	IS	IS	IS	IS	IS	not exist	3	0	0	5	7
2obut_c	2-Oxobutanoate	GSC	OUT	GSC	not exist	not exist	not exist	not exist	OUT	GSC	OUT	OUT	OUT	OUT	OUT	OUT	3	0	8	0	4
alltt_c	Allantoate	GSC	not exist	not exist	IS	IS	IS	IS	IS	GSC	IS	not exist	IN	OUT	not exist	GSC	3	1	1	6	4
histd_c	L-Histidinol	OUT	OUT	OUT	not exist	not exist	not exist	not exist	GSC	GSC	IS	OUT	OUT	OUT	OUT	GSC	3	0	7	1	4
imacp_c	3-(Imidazol-4-yl)-2-oxopropyl phosphate	OUT	OUT	OUT	not exist	not exist	not exist	not exist	GSC	GSC	IS	OUT	OUT	OUT	OUT	GSC	3	0	7	1	4
his__L_e	L-Histidine	OUT	not exist	not exist	IS	IS	IS	IS	GSC	GSC	IS	OUT	OUT	OUT	OUT	GSC	3	0	5	5	2
gua_p	Guanine	GSC	not exist	IS	not exist	not exist	not exist	not exist	not exist	IN	not exist	OUT	GSC	OUT	OUT	GSC	3	1	3	1	7
4izp_c	4-Imidazolone-5-propanoate	not exist	not exist	not exist	not exist	not exist	not exist	not exist	GSC	GSC	not exist	IS	IS	IS	IS	GSC	3	0	0	4	8
urcan_c	Urocanate C6H5N2O2	not exist	not exist	not exist	not exist	not exist	not exist	not exist	GSC	GSC	not exist	IS	IS	IS	IS	GSC	3	0	0	4	8
gcald_c	Glycolaldehyde	GSC	OUT	IN	IS	IS	IS	IS	IS	GSC	IN	OUT	OUT	OUT	GSC	OUT	3	2	5	5	0
lald__L_c	L-Lactaldehyde	GSC	IS	not exist	not exist	not exist	not exist	not exist	IS	IN	IS	OUT	GSC	OUT	GSC	IN	3	2	2	3	5
nadph_c	Nicotinamide adenine dinucleotide phosphate - reduced	GSC	IS	OUT	IS	IS	IS	IS	OUT	OUT	IS	GSC	IN	IN	GSC	OUT	3	2	4	6	0
trp__L_c	L-Tryptophan	GSC	OUT	OUT	IS	IS	IS	IS	OUT	OUT	IS	OUT	GSC	OUT	GSC	OUT	3	0	7	5	0
urate_c	Urate C5H4N4O3	GSC	not exist	not exist	not exist	not exist	not exist	not exist	OUT	GSC	not exist	IS	OUT	OUT	IS	GSC	3	0	3	2	7
urdglyc_c	(-)-Ureidoglycolate	GSC	not exist	not exist	IS	IS	IS	IS	not exist	GSC	IS	IN	IN	not exist	IN	GSC	3	3	0	5	4
etha_e	Ethanolamine	GSC	IS	not exist	not exist	not exist	not exist	not exist	not exist	IN	IS	OUT	IS	OUT	GSC	GSC	3	1	2	3	6
fum_p	Fumarate	GSC	not exist	not exist	not exist	not exist	not exist	not exist	not exist	IN	GSC	IN	IN	IN	IN	GSC	3	5	0	0	7
trp__L_p	L-Tryptophan	GSC	not exist	not exist	not exist	not exist	not exist	not exist	not exist	OUT	IS	OUT	GSC	OUT	GSC	OUT	3	0	4	1	7
3c2hmp_c	3-Carboxy-2-hydroxy-4-methylpentanoate	OUT	OUT	GSC	not exist	not exist	not exist	not exist	OUT	GSC	OUT	OUT	OUT	OUT	OUT	OUT	2	0	9	0	4
3c3hmp_c	3-Carboxy-3-hydroxy-4-methylpentanoate	OUT	OUT	GSC	not exist	not exist	not exist	not exist	OUT	GSC	OUT	OUT	OUT	OUT	OUT	OUT	2	0	9	0	4
3c4mop_c	3-Carboxy-4-methyl-2-oxopentanoate	OUT	OUT	GSC	not exist	not exist	not exist	not exist	OUT	GSC	OUT	OUT	OUT	OUT	OUT	OUT	2	0	9	0	4
5mta_c	5-Methylthioadenosine	GSC	IS	IS	IS	IS	IS	IS	OUT	not exist	IS	OUT	IS	OUT	OUT	GSC	2	0	4	8	1
all6p_c	D-Allose 6-phosphate	GSC	not exist	not exist	not exist	not exist	not exist	not exist	not exist	not exist	IS	not exist	not exist	not exist	not exist	GSC	2	0	0	1	12
dhnpt_c	Dihydroneopterin	GSC	OUT	OUT	IS	IS	IS	IS	IS	GSC	IS	OUT	OUT	OUT	OUT	OUT	2	0	7	6	0
glcn_c	D-Gluconate	GSC	IS	not exist	IN	IN	IN	IN	IN	GSC	IN	IN	IN	IN	IN	IN	2	11	0	1	1
ppap_c	Propanoyl phosphate	GSC	OUT	GSC	not exist	not exist	not exist	not exist	OUT	OUT	OUT	OUT	OUT	OUT	OUT	OUT	2	0	9	0	4
ribflv_c	Riboflavin C17H20N4O6	OUT	OUT	OUT	IS	IS	IS	IS	IS	GSC	IS	OUT	OUT	OUT	OUT	GSC	2	0	7	6	0
12ppd__S_e	(S)-Propane-1,2-diol	GSC	not exist	not exist	not exist	not exist	not exist	not exist	not exist	not exist	IS	OUT	GSC	OUT	IS	IS	2	0	2	3	8
gua_e	Guanine	GSC	not exist	IS	IS	IS	IS	IS	not exist	IN	not exist	OUT	OUT	OUT	OUT	GSC	2	1	4	5	3
glcn_p	D-Gluconate	GSC	not exist	not exist	not exist	not exist	not exist	not exist	not exist	GSC	IN	IN	IN	IN	IN	IN	2	6	0	0	7
his__L_p	L-Histidine	OUT	not exist	not exist	not exist	not exist	not exist	not exist	not exist	GSC	IS	OUT	OUT	OUT	OUT	GSC	2	0	5	1	7
hmgcoa_c	Hydroxymethylglutaryl CoA C27H39N7O20P3S	not exist	OUT	GSC	not exist	not exist	not exist	not exist	not exist	GSC	not exist	not exist	not exist	not exist	not exist	not exist	2	0	1	0	12
indpyr_c	Indolepyruvate C11H8NO3	not exist	OUT	OUT	IS	IS	IS	IS	not exist	not exist	not exist	OUT	GSC	OUT	GSC	OUT	2	0	5	4	4
cdigmp_c	Cyclic diguanosine monophosphate	GSC	not exist	GSC	not exist	not exist	not exist	not exist	not exist	not exist	IS	OUT	OUT	OUT	OUT	not exist	2	0	4	1	8
acmet_c	N-Acetylmethionine	GSC	not exist	not exist	not exist	not exist	not exist	not exist	not exist	GSC	not exist	not exist	not exist	not exist	not exist	not exist	2	0	0	0	13
23dhmb_c	(R)-2,3-Dihydroxy-3-methylbutanoate	OUT	OUT	GSC	not exist	not exist	not exist	not exist	OUT	GSC	OUT	OUT	OUT	OUT	OUT	OUT	2	0	9	0	4
acac_c	Acetoacetate	IN	not exist	GSC	not exist	not exist	not exist	not exist	not exist	GSC	IS	IS	IS	IN	IS	not exist	2	2	0	4	7
allul6p_c	Allulose 6-phosphate	GSC	not exist	not exist	not exist	not exist	not exist	not exist	not exist	not exist	IS	not exist	not exist	not exist	not exist	GSC	2	0	0	1	12
leu__L_c	L-Leucine	OUT	OUT	GSC	IS	IS	IS	IS	OUT	GSC	IS	OUT	OUT	OUT	OUT	OUT	2	0	8	5	0
fum_e	Fumarate	GSC	not exist	not exist	not exist	not exist	not exist	not exist	not exist	IN	GSC	IN	IN	IN	IN	OUT	2	5	1	0	7
alltn_p	Allantoin	GSC	not exist	not exist	not exist	not exist	not exist	not exist	not exist	GSC	IS	IS	IS	IS	IS	not exist	2	0	0	5	8
ibcoa_c	Isobutyryl-CoA	not exist	OUT	GSC	not exist	not exist	not exist	not exist	not exist	GSC	not exist	not exist	not exist	not exist	not exist	not exist	2	0	1	0	12
3mb2coa_c	3-Methylbut-2-enoyl-CoA	not exist	not exist	GSC	IS	IS	IS	IS	not exist	GSC	not exist	not exist	not exist	not exist	not exist	not exist	2	0	0	4	9
3mgcoa_c	3-Methylglutaconyl-CoA	not exist	not exist	GSC	not exist	not exist	not exist	not exist	not exist	GSC	not exist	not exist	not exist	not exist	not exist	not exist	2	0	0	0	13
12ppd__S_c	(S)-Propane-1,2-diol	GSC	not exist	not exist	not exist	not exist	not exist	not exist	IS	not exist	IS	OUT	GSC	OUT	IS	IS	2	0	2	4	7
4mop_c	4-Methyl-2-oxopentanoate	OUT	OUT	GSC	IS	IS	IS	IS	OUT	GSC	OUT	OUT	OUT	OUT	OUT	OUT	2	0	9	4	0
alac__S_c	(S)-2-Acetolactate	OUT	OUT	GSC	not exist	not exist	not exist	not exist	OUT	GSC	OUT	OUT	OUT	OUT	OUT	OUT	2	0	9	0	4
dhpmp_c	Dihydroneopterin monophosphate	GSC	OUT	OUT	not exist	not exist	not exist	not exist	not exist	GSC	IS	OUT	OUT	OUT	OUT	OUT	2	0	7	1	5
fmn_c	FMN C17H19N4O9P	OUT	IS	OUT	IS	IS	IS	IS	IS	GSC	IS	OUT	OUT	OUT	OUT	GSC	2	0	6	7	0
gmhep7p_c	D-Glycero-D-manno-heptose 7-phosphate	OUT	not exist	GSC	not exist	not exist	not exist	not exist	not exist	OUT	GSC	OUT	OUT	OUT	OUT	OUT	2	0	7	0	6
pphn_c	Prephenate	OUT	OUT	GSC	not exist	not exist	not exist	not exist	OUT	GSC	OUT	OUT	OUT	OUT	OUT	OUT	2	0	9	0	4
glcn_e	D-Gluconate	GSC	IS	not exist	not exist	not exist	not exist	not exist	IN	GSC	IN	IN	IN	IN	IN	IN	2	7	0	1	5
xan_e	Xanthine	GSC	not exist	not exist	IS	IS	IS	IS	IS	IN	IS	OUT	GSC	OUT	OUT	IN	2	2	3	6	2
12ppd__S_p	(S)-Propane-1,2-diol	GSC	not exist	not exist	not exist	not exist	not exist	not exist	not exist	not exist	IS	OUT	GSC	OUT	IS	not exist	2	0	2	2	9
4hbald_c	4-Hydroxybenzaldehyde	not exist	not exist	GSC	not exist	not exist	not exist	not exist	not exist	GSC	not exist	not exist	not exist	not exist	not exist	not exist	2	0	0	0	13
2ippm_c	2-Isopropylmaleate	OUT	OUT	GSC	not exist	not exist	not exist	not exist	OUT	GSC	OUT	OUT	OUT	OUT	OUT	OUT	2	0	9	0	4
3mob_c	3-Methyl-2-oxobutanoate	OUT	OUT	GSC	IS	IS	IS	IS	OUT	GSC	OUT	OUT	OUT	OUT	OUT	OUT	2	0	9	4	0
4hbz_c	4-Hydroxybenzoate	OUT	not exist	GSC	OUT	OUT	OUT	OUT	not exist	GSC	OUT	OUT	OUT	OUT	OUT	OUT	2	0	11	0	2
dad_5_c	5'-Deoxyadenosine	GSC	not exist	OUT	not exist	not exist	not exist	not exist	IS	GSC	IS	OUT	OUT	OUT	OUT	OUT	2	0	6	2	5
fmnh2_c	Reduced FMN	OUT	not exist	not exist	not exist	not exist	not exist	not exist	not exist	GSC	IS	OUT	OUT	OUT	OUT	GSC	2	0	5	1	7
tyr__L_c	L-Tyrosine	OUT	OUT	GSC	IS	IS	IS	IS	OUT	GSC	IS	OUT	OUT	OUT	OUT	OUT	2	0	8	5	0
val__L_c	L-Valine	OUT	OUT	GSC	IS	IS	IS	IS	OUT	GSC	IS	OUT	OUT	OUT	OUT	OUT	2	0	8	5	0
alltn_e	Allantoin	GSC	not exist	not exist	not exist	not exist	not exist	not exist	IS	GSC	IS	IS	IS	IS	IS	not exist	2	0	0	6	7
ivcoa_c	Isovaleryl-CoA	not exist	not exist	GSC	not exist	not exist	not exist	not exist	not exist	GSC	not exist	not exist	not exist	not exist	not exist	not exist	2	0	0	0	13
5pg35pg_c	5-Phosphoguanylyl(3->5)guanosine	GSC	not exist	GSC	not exist	not exist	not exist	not exist	not exist	not exist	IS	not exist	not exist	not exist	not exist	not exist	2	0	0	1	12
15dap_c	1,5-Diaminopentane	OUT	not exist	not exist	IS	IS	IS	IS	OUT	GSC	not exist	IS	OUT	OUT	OUT	OUT	1	0	6	5	3
26dap_LL_c	LL-2,6-Diaminoheptanedioate	OUT	not exist	OUT	not exist	not exist	not exist	not exist	OUT	GSC	IS	OUT	OUT	OUT	OUT	OUT	1	0	8	1	5
3dhq_c	3-Dehydroquinate	OUT	OUT	OUT	OUT	OUT	OUT	OUT	OUT	GSC	OUT	OUT	OUT	OUT	OUT	OUT	1	0	14	0	0
3hadpcoa_c	(3S)-3-Hydroxyadipyl-CoA	IN	not exist	not exist	not exist	not exist	not exist	not exist	not exist	GSC	not exist	IS	IS	IS	IS	IN	1	2	0	4	8
3mop_c	(S)-3-Methyl-2-oxopentanoate	OUT	OUT	OUT	IS	IS	IS	IS	OUT	GSC	OUT	OUT	OUT	OUT	OUT	OUT	1	0	10	4	0
ala_B_c	Beta-Alanine	OUT	OUT	OUT	not exist	not exist	not exist	not exist	OUT	GSC	IS	OUT	OUT	OUT	OUT	OUT	1	0	9	1	4
btal_c	Butanal C4H8O	IN	not exist	GSC	not exist	not exist	not exist	not exist	IS	IS	IS	IS	IS	IN	IS	IS	1	2	0	7	5
cbasp_c	N-Carbamoyl-L-aspartate	OUT	OUT	OUT	OUT	OUT	OUT	OUT	OUT	GSC	IS	OUT	OUT	OUT	OUT	OUT	1	0	13	1	0
forcoa_c	Formyl-CoA(4-)	GSC	not exist	not exist	not exist	not exist	not exist	not exist	not exist	not exist	not exist	IS	IS	IS	IS	not exist	1	0	0	4	10
hcys__L_c	L-Homocysteine	OUT	OUT	OUT	IS	IS	IS	IS	OUT	GSC	IS	OUT	IS	OUT	OUT	OUT	1	0	8	6	0
malt_c	Maltose C12H22O11	IN	not exist	IN	not exist	not exist	not exist	not exist	IS	GSC	IN	IN	IN	IN	IN	IN	1	8	0	1	5
met__L_c	L-Methionine	OUT	OUT	OUT	IS	IS	IS	IS	OUT	GSC	IS	OUT	IS	OUT	OUT	OUT	1	0	8	6	0
metsox_S__L_c	L-Methionine Sulfoxide	OUT	not exist	IS	not exist	not exist	not exist	not exist	not exist	GSC	IS	OUT	IS	OUT	OUT	IS	1	0	4	4	6
msa_c	Malonate semialdehyde	OUT	not exist	not exist	not exist	not exist	not exist	not exist	not exist	GSC	not exist	OUT	OUT	OUT	IS	IN	1	1	4	1	8
phe__L_c	L-Phenylalanine	OUT	OUT	OUT	IS	IS	IS	IS	OUT	GSC	IS	OUT	OUT	OUT	OUT	OUT	1	0	9	5	0
ura_c	Uracil	OUT	IS	IS	IS	IS	IS	IS	IS	GSC	IS	OUT	OUT	OUT	OUT	OUT	1	0	6	8	0
fald_e	Formaldehyde	IN	not exist	not exist	not exist	not exist	not exist	not exist	not exist	GSC	IS	IS	IS	IN	IN	IS	1	3	0	4	7
glc__D_e	D-Glucose	IN	not exist	not exist	IN	IN	IN	IN	IN	GSC	IN	IN	IN	IN	IN	IN	1	12	0	0	2
gsn_e	Guanosine	GSC	not exist	not exist	IN	IN	IN	IN	not exist	not exist	IN	IN	IN	IN	IN	IN	1	10	0	0	4
idon__L_e	L-Idonate	GSC	not exist	not exist	not exist	not exist	not exist	not exist	not exist	not exist	IS	IS	IS	IN	IS	IS	1	1	0	5	8
ile__L_e	L-Isoleucine	OUT	OUT	IS	IS	IS	IS	IS	OUT	GSC	IS	OUT	OUT	OUT	OUT	OUT	1	0	8	6	0
quin_e	Quinate	IS	not exist	not exist	not exist	not exist	not exist	not exist	not exist	GSC	not exist	OUT	OUT	OUT	OUT	not exist	1	0	4	1	9
fe3dcit_p	Fe(III)dicitrate	GSC	not exist	not exist	not exist	not exist	not exist	not exist	not exist	IN	IN	IS	not exist	IN	not exist	not exist	1	3	0	1	10
hom__L_p	L-Homoserine	OUT	not exist	not exist	not exist	not exist	not exist	not exist	not exist	GSC	IS	OUT	OUT	OUT	OUT	OUT	1	0	6	1	7
hxan_p	Hypoxanthine	GSC	not exist	IS	not exist	not exist	not exist	not exist	not exist	IN	IS	OUT	OUT	OUT	OUT	IS	1	1	4	3	6
phe__L_p	L-Phenylalanine	OUT	not exist	not exist	not exist	not exist	not exist	not exist	not exist	GSC	IS	OUT	OUT	OUT	OUT	OUT	1	0	6	1	7
thymd_p	Thymidine C10H14N2O5	GSC	not exist	not exist	not exist	not exist	not exist	not exist	not exist	IS	IS	IN	IN	IN	IN	IN	1	5	0	2	7
xan_p	Xanthine	GSC	not exist	not exist	not exist	not exist	not exist	not exist	not exist	IN	IS	OUT	OUT	OUT	OUT	IN	1	2	4	1	7
2kmb_c	2-keto-4-methylthiobutyrate	not exist	not exist	not exist	IS	IS	IS	IS	not exist	GSC	IS	IS	IS	IS	IS	OUT	1	0	1	9	4
23dpg_c	2 3 Disphospho D glycerate C3H3O10P2	not exist	GSC	not exist	IN	IN	IN	IN	not exist	not exist	not exist	not exist	not exist	not exist	not exist	not exist	1	4	0	0	10
4gudbutn_c	4 Guanidinobutanoate C5H11N3O2	not exist	not exist	not exist	not exist	not exist	not exist	not exist	not exist	GSC	not exist	not exist	not exist	not exist	not exist	not exist	1	0	0	0	14
L2aadp6sa_c	L 2 Aminoadipate 6 semialdehyde C6H11NO3	not exist	not exist	not exist	not exist	not exist	not exist	not exist	not exist	GSC	not exist	not exist	not exist	not exist	not exist	not exist	1	0	0	0	14
male_c	Maleate	not exist	not exist	not exist	not exist	not exist	not exist	not exist	not exist	GSC	not exist	not exist	not exist	not exist	not exist	not exist	1	0	0	0	14
icit_e	Isocitrate	not exist	not exist	not exist	not exist	not exist	not exist	not exist	not exist	GSC	not exist	IS	IS	IS	IS	not exist	1	0	0	4	10
5aptn_c	5-Aminopentanoate	not exist	not exist	not exist	IS	IS	IS	IS	not exist	GSC	not exist	IS	IS	IS	IS	OUT	1	0	1	8	5
glutcoa_c	Glutaryl-CoA mitochondria	not exist	not exist	IN	not exist	not exist	not exist	not exist	not exist	GSC	not exist	IS	IS	IS	IS	OUT	1	1	1	4	8
cdpglc_c	CDP-glucose	not exist	not exist	not exist	not exist	not exist	not exist	not exist	not exist	not exist	GSC	not exist	not exist	not exist	not exist	not exist	1	0	0	0	14
6p2dhglcn_c	6-Phospho-2-dehydro-D-gluconate	not exist	not exist	not exist	not exist	not exist	not exist	not exist	not exist	GSC	not exist	not exist	not exist	not exist	not exist	not exist	1	0	0	0	14
2dhglcn_e	2-Dehydro-D-gluconate	not exist	not exist	not exist	not exist	not exist	not exist	not exist	not exist	GSC	not exist	not exist	not exist	not exist	not exist	not exist	1	0	0	0	14
R_3hdcoa_c	(R)-Hydroxydecanoyl-CoA	not exist	not exist	not exist	not exist	not exist	not exist	not exist	not exist	GSC	not exist	not exist	not exist	not exist	not exist	not exist	1	0	0	0	14
R_3hddcoa_c	(R)-3-Hydroxydodecanoyl-CoA	not exist	not exist	not exist	not exist	not exist	not exist	not exist	not exist	GSC	not exist	not exist	not exist	not exist	not exist	not exist	1	0	0	0	14
R_3hcmrs7ecoa_c	(R)-3-hydroxy-cis-myristol-7-eoyl-CoA	not exist	not exist	not exist	not exist	not exist	not exist	not exist	not exist	GSC	not exist	not exist	not exist	not exist	not exist	not exist	1	0	0	0	14
R_3hocoa_c	(R)-Hydroxyoctanoyl-CoA	not exist	not exist	not exist	not exist	not exist	not exist	not exist	not exist	GSC	not exist	not exist	not exist	not exist	not exist	not exist	1	0	0	0	14
3oxoadp_c	3-Oxoadipate	not exist	not exist	not exist	not exist	not exist	not exist	not exist	not exist	GSC	not exist	not exist	not exist	not exist	not exist	IN	1	1	0	0	13
3oxoadp_p	3-Oxoadipate	not exist	not exist	not exist	not exist	not exist	not exist	not exist	not exist	GSC	not exist	not exist	not exist	not exist	not exist	not exist	1	0	0	0	14
5odhf2a_c	5-Oxo-4,5-dihydrofuran-2-acetate	not exist	IS	not exist	not exist	not exist	not exist	not exist	not exist	GSC	not exist	not exist	not exist	not exist	not exist	IN	1	1	0	1	12
2mb2coa_c	Trans-2-Methylbut-2-enoyl-CoA	not exist	not exist	not exist	IS	IS	IS	IS	not exist	GSC	not exist	not exist	not exist	not exist	not exist	not exist	1	0	0	4	10
2mp2coa_c	2-Methylprop-2-enoyl-CoA	not exist	not exist	not exist	IS	IS	IS	IS	not exist	GSC	not exist	not exist	not exist	not exist	not exist	not exist	1	0	0	4	10
5g2oxpt_c	2-Oxoarginine	not exist	not exist	not exist	not exist	not exist	not exist	not exist	not exist	GSC	not exist	not exist	not exist	not exist	not exist	not exist	1	0	0	0	14
bzal_c	Benzaldehyde	not exist	not exist	GSC	not exist	not exist	not exist	not exist	not exist	IN	not exist	not exist	not exist	not exist	not exist	not exist	1	1	0	0	13
ccmuac_c	Cis,cis-Muconate	not exist	not exist	not exist	not exist	not exist	not exist	not exist	not exist	GSC	not exist	not exist	not exist	not exist	not exist	IN	1	1	0	0	13
3optcoa_c	3-Ocopentanoyl-CoA	not exist	not exist	GSC	not exist	not exist	not exist	not exist	not exist	IN	not exist	not exist	not exist	not exist	not exist	not exist	1	1	0	0	13
5mcsn_c	5-Methylcytosine	not exist	not exist	IS	not exist	not exist	not exist	not exist	not exist	GSC	not exist	not exist	not exist	not exist	not exist	not exist	1	0	0	1	13
6occhcoa_c	6-oxocyclohex-1-ene-1-carboxyl-CoA	not exist	not exist	GSC	not exist	not exist	not exist	not exist	not exist	not exist	not exist	not exist	not exist	not exist	not exist	not exist	1	0	0	0	14
Ncbmpts_c	N-Carbamoylputrescine	not exist	not exist	OUT	not exist	not exist	not exist	not exist	not exist	GSC	not exist	not exist	not exist	not exist	not exist	not exist	1	0	1	0	13
butpi_c	Butanoyl phosphate	not exist	not exist	GSC	not exist	not exist	not exist	not exist	IS	not exist	not exist	not exist	not exist	not exist	not exist	not exist	1	0	0	1	13
ch15deccoa_c	Cyclohexa-1,5-dienecarbonyl-CoA	not exist	not exist	GSC	not exist	not exist	not exist	not exist	not exist	not exist	not exist	not exist	not exist	not exist	not exist	not exist	1	0	0	0	14
cspmd_c	Carboxyspermidine	not exist	not exist	OUT	not exist	not exist	not exist	not exist	not exist	GSC	not exist	not exist	not exist	not exist	not exist	not exist	1	0	1	0	13
r3mmal_c	D-erythro-3-Methylmalate	not exist	not exist	GSC	not exist	not exist	not exist	not exist	not exist	not exist	not exist	not exist	not exist	not exist	not exist	not exist	1	0	0	0	14
4hbald_e	4-Hydroxybenzaldehyde	not exist	not exist	GSC	not exist	not exist	not exist	not exist	not exist	not exist	not exist	not exist	not exist	not exist	not exist	not exist	1	0	0	0	14
56dthm_c	5,6-Dihydrothymine	not exist	IS	not exist	not exist	not exist	not exist	not exist	not exist	GSC	not exist	not exist	not exist	not exist	not exist	not exist	1	0	0	1	13
asp__D_c	D-Aspartate	not exist	not exist	not exist	not exist	not exist	not exist	not exist	GSC	not exist	not exist	not exist	not exist	not exist	not exist	not exist	1	0	0	0	14
glyc1p_c	Glycerol 1-phosphate	not exist	GSC	not exist	not exist	not exist	not exist	not exist	not exist	not exist	not exist	not exist	not exist	not exist	not exist	not exist	1	0	0	0	14
Largn_c	L-Arogenate	not exist	not exist	not exist	not exist	not exist	not exist	not exist	not exist	GSC	not exist	not exist	not exist	not exist	not exist	not exist	1	0	0	0	14
prpncoa_c	Propenoyl-CoA	GSC	not exist	not exist	not exist	not exist	not exist	not exist	not exist	not exist	not exist	not exist	not exist	not exist	not exist	not exist	1	0	0	0	14
4abzglu_p	4-aminobenzoyl-glutamate	GSC	not exist	not exist	not exist	not exist	not exist	not exist	not exist	not exist	not exist	not exist	not exist	not exist	not exist	not exist	1	0	0	0	14
rhmn_c	L-rhamnonate	GSC	not exist	not exist	not exist	not exist	not exist	not exist	not exist	not exist	not exist	not exist	not exist	not exist	not exist	not exist	1	0	0	0	14
dhptdp_c	(4S)-4-hydroxy-5-phosphonooxypentane-2,3-dione	GSC	not exist	not exist	not exist	not exist	not exist	not exist	not exist	not exist	not exist	not exist	not exist	not exist	not exist	not exist	1	0	0	0	14
r2hglut_c	(R)-2-Hydroxyglutarate	GSC	not exist	not exist	not exist	not exist	not exist	not exist	not exist	not exist	not exist	not exist	not exist	not exist	not exist	not exist	1	0	0	0	14
nadphx__R_c	(R)-NADPHX	GSC	not exist	not exist	not exist	not exist	not exist	not exist	not exist	not exist	not exist	not exist	not exist	not exist	not exist	not exist	1	0	0	0	14
fe3dcit_c	Fe(III)dicitrate	IN	not exist	not exist	not exist	not exist	not exist	not exist	not exist	GSC	not exist	not exist	not exist	not exist	not exist	not exist	1	1	0	0	13
4abzglu_c	4-aminobenzoyl-glutamate	GSC	not exist	not exist	not exist	not exist	not exist	not exist	not exist	not exist	not exist	not exist	not exist	not exist	not exist	not exist	1	0	0	0	14
5hiu_c	5-Hydroxyisourate	not exist	not exist	not exist	not exist	not exist	not exist	not exist	not exist	GSC	not exist	not exist	not exist	not exist	not exist	not exist	1	0	0	0	14
5houdic_c	5-Hydroxy-2-oxo-4-ureido-2,5-dihydro-1H-imidazole-5-carboxylate	not exist	not exist	not exist	not exist	not exist	not exist	not exist	not exist	GSC	not exist	not exist	not exist	not exist	not exist	not exist	1	0	0	0	14
hd2coa_c	(E)-hexadec-2-enoyl-CoA	not exist	not exist	not exist	not exist	not exist	not exist	not exist	not exist	GSC	not exist	not exist	not exist	not exist	not exist	not exist	1	0	0	0	14
3htdccoa_c	S 3 hydroxy 7Z tetradecenyl CoA	not exist	not exist	not exist	not exist	not exist	not exist	not exist	not exist	GSC	not exist	not exist	not exist	not exist	not exist	not exist	1	0	0	0	14
3hvacccoa_c	3 hydroxy 11Z octadecenyl CoA	not exist	not exist	not exist	not exist	not exist	not exist	not exist	not exist	GSC	not exist	not exist	not exist	not exist	not exist	not exist	1	0	0	0	14
3ohdccoa_c	3 oxo 9Z hexadecenyl CoA	not exist	not exist	not exist	not exist	not exist	not exist	not exist	not exist	GSC	not exist	not exist	not exist	not exist	not exist	not exist	1	0	0	0	14
C120aPHA_c	C120 Medium chain length Polyhydroxyalkanoate	not exist	not exist	not exist	not exist	not exist	not exist	not exist	not exist	GSC	not exist	not exist	not exist	not exist	not exist	not exist	1	0	0	0	14
C140aPHA_c	C140 Medium chain length Polylydroxyalkanoate	not exist	not exist	not exist	not exist	not exist	not exist	not exist	not exist	GSC	not exist	not exist	not exist	not exist	not exist	not exist	1	0	0	0	14
R_3hcmrs7e_e	3 hydroxy cis myristol 7 en	not exist	not exist	not exist	not exist	not exist	not exist	not exist	not exist	GSC	not exist	not exist	not exist	not exist	not exist	not exist	1	0	0	0	14
R_3hhdca_c	3 Hydroxyhexadecanoic acid	not exist	not exist	not exist	not exist	not exist	not exist	not exist	not exist	GSC	not exist	not exist	not exist	not exist	not exist	not exist	1	0	0	0	14
R_3hhdca_p	3 Hydroxyhexadecanoic acid	not exist	not exist	not exist	not exist	not exist	not exist	not exist	not exist	GSC	not exist	not exist	not exist	not exist	not exist	not exist	1	0	0	0	14
R_3hhdcoa_c	3 Hydroxyhexadecanoyl CoA	not exist	not exist	not exist	not exist	not exist	not exist	not exist	not exist	GSC	not exist	not exist	not exist	not exist	not exist	not exist	1	0	0	0	14
R_3hhxa_c	3 hydroxyhexanoic acid	not exist	not exist	not exist	not exist	not exist	not exist	not exist	not exist	GSC	not exist	not exist	not exist	not exist	not exist	not exist	1	0	0	0	14
R_3hhxa_p	3 hydroxyhexanoic acid	not exist	not exist	not exist	not exist	not exist	not exist	not exist	not exist	GSC	not exist	not exist	not exist	not exist	not exist	not exist	1	0	0	0	14
R_3hocta_c	3 hydroxyoctanoic acid	not exist	not exist	not exist	not exist	not exist	not exist	not exist	not exist	GSC	not exist	not exist	not exist	not exist	not exist	not exist	1	0	0	0	14
R_3hocta_p	3 hydroxyoctanoic acid	not exist	not exist	not exist	not exist	not exist	not exist	not exist	not exist	GSC	not exist	not exist	not exist	not exist	not exist	not exist	1	0	0	0	14
R_3httdca_e	3 Hydroxytetradecanoic acid	not exist	not exist	not exist	not exist	not exist	not exist	not exist	not exist	GSC	not exist	not exist	not exist	not exist	not exist	not exist	1	0	0	0	14
cell4_p	Cellulose (n=4 repeating units)	not exist	not exist	not exist	not exist	not exist	not exist	not exist	not exist	GSC	not exist	not exist	not exist	not exist	not exist	not exist	1	0	0	0	14
dde2coa_c	Trans cis dodedeca 2 5 dienoyl CoA	not exist	not exist	not exist	not exist	not exist	not exist	not exist	not exist	GSC	not exist	not exist	not exist	not exist	not exist	not exist	1	0	0	0	14
gdpmanur_c	GDP D mannuronate	not exist	not exist	not exist	not exist	not exist	not exist	not exist	not exist	GSC	not exist	not exist	not exist	not exist	not exist	not exist	1	0	0	0	14
ggala_B_c	Gamma glutamyl gamma beta Aminopropionate	not exist	not exist	not exist	not exist	not exist	not exist	not exist	not exist	GSC	not exist	not exist	not exist	not exist	not exist	not exist	1	0	0	0	14
ggaptn_c	Gamma glutamyl gamma delta Aminovalerate acid	not exist	not exist	not exist	not exist	not exist	not exist	not exist	not exist	GSC	not exist	not exist	not exist	not exist	not exist	not exist	1	0	0	0	14
pg161e9_p	Phosphatidylglycerol dihexadec 9E enoyl n C161 trans	not exist	not exist	not exist	not exist	not exist	not exist	not exist	not exist	GSC	not exist	not exist	not exist	not exist	not exist	not exist	1	0	0	0	14
u3dcaga_c	UDP 3 O 3 hydroxydecanoyl N acetylglucosamine	not exist	not exist	not exist	not exist	not exist	not exist	not exist	not exist	GSC	not exist	not exist	not exist	not exist	not exist	not exist	1	0	0	0	14
34hpp_c	3-(4-Hydroxyphenyl)pyruvate	OUT	OUT	OUT	IS	IS	IS	IS	OUT	GSC	OUT	OUT	OUT	OUT	OUT	OUT	1	0	10	4	0
5dglcn_c	5-Dehydro-D-gluconate	GSC	not exist	not exist	not exist	not exist	not exist	not exist	not exist	not exist	IN	IS	IS	IN	IS	IS	1	2	0	4	8
5mthf_c	5-Methyltetrahydrofolate	OUT	OUT	OUT	IS	IS	IS	IS	OUT	GSC	OUT	OUT	OUT	OUT	OUT	OUT	1	0	10	4	0
Sfglutth_c	S-Formylglutathione	IN	not exist	not exist	not exist	not exist	not exist	not exist	not exist	GSC	IS	IN	not exist	IN	IN	IN	1	5	0	1	8
aacald_c	Aminoacetaldehyde	IS	not exist	not exist	not exist	not exist	not exist	not exist	not exist	GSC	IS	IS	IS	IS	IS	IS	1	0	0	7	7
lys__L_c	L-Lysine	OUT	OUT	OUT	IS	IS	IS	IS	OUT	GSC	IS	OUT	OUT	OUT	OUT	OUT	1	0	9	5	0
nac_c	Nicotinate	OUT	IS	IS	IS	IS	IS	IS	IS	GSC	IS	OUT	IS	IS	OUT	OUT	1	0	4	10	0
oxadpcoa_c	3-Oxoadipyl-CoA	IN	not exist	not exist	not exist	not exist	not exist	not exist	not exist	GSC	not exist	not exist	IN	IN	IN	IN	1	5	0	0	9
pacald_c	Phenylacetaldehyde	IN	not exist	not exist	not exist	not exist	not exist	not exist	not exist	GSC	IS	IS	IS	IS	IS	IN	1	2	0	5	7
phaccoa_c	Phenylacetyl-CoA	IN	OUT	OUT	not exist	not exist	not exist	not exist	not exist	GSC	not exist	not exist	not exist	not exist	not exist	IN	1	2	2	0	10
phpyr_c	Phenylpyruvate	OUT	OUT	OUT	IS	IS	IS	IS	OUT	GSC	IS	OUT	OUT	OUT	OUT	OUT	1	0	9	5	0
ppal_c	Propanal	IN	not exist	GSC	not exist	not exist	not exist	not exist	not exist	IN	IS	IS	IS	OUT	IS	IS	1	2	1	5	6
rhcys_c	S-Ribosyl-L-homocysteine	GSC	not exist	not exist	not exist	not exist	not exist	not exist	OUT	not exist	IS	OUT	IS	OUT	OUT	OUT	1	0	5	2	7
skm_c	Shikimate	OUT	OUT	OUT	OUT	OUT	OUT	OUT	OUT	GSC	OUT	OUT	OUT	OUT	OUT	OUT	1	0	14	0	0
thdp_c	2,3,4,5-Tetrahydrodipicolinate	OUT	OUT	OUT	not exist	not exist	not exist	not exist	OUT	GSC	IS	OUT	OUT	OUT	OUT	OUT	1	0	9	1	4
thym_c	Thymine C5H6N2O2	OUT	IS	IS	IS	IS	IS	IS	not exist	GSC	IS	OUT	OUT	OUT	OUT	OUT	1	0	6	7	1
udpglcur_c	UDP-D-glucuronate	OUT	GSC	OUT	not exist	not exist	not exist	not exist	OUT	not exist	OUT	OUT	IS	OUT	OUT	OUT	1	0	8	1	5
adn_e	Adenosine	GSC	not exist	not exist	IN	IN	IN	IN	not exist	IS	IN	IN	IN	IN	IN	IN	1	10	0	1	3
gal_e	D-Galactose	IN	not exist	not exist	not exist	not exist	not exist	not exist	IS	not exist	GSC	IN	IN	IN	IN	IN	1	6	0	1	7
ins_e	Inosine	GSC	not exist	not exist	IN	IN	IN	IN	not exist	IS	not exist	IN	IN	IN	IN	IN	1	9	0	1	4
tyr__L_e	L-Tyrosine	OUT	not exist	not exist	IS	IS	IS	IS	not exist	GSC	IS	OUT	OUT	OUT	OUT	OUT	1	0	6	5	3
val__L_e	L-Valine	OUT	OUT	IN	IS	IS	IS	IS	OUT	GSC	IS	OUT	OUT	OUT	OUT	OUT	1	1	8	5	0
5dglcn_p	5-Dehydro-D-gluconate	GSC	not exist	not exist	not exist	not exist	not exist	not exist	not exist	not exist	IN	IS	IS	IN	IS	IS	1	2	0	4	8
acac_p	Acetoacetate	IN	not exist	not exist	not exist	not exist	not exist	not exist	not exist	GSC	IS	IS	IS	IN	IS	not exist	1	2	0	4	8
leu__L_p	L-Leucine	OUT	not exist	IN	not exist	not exist	not exist	not exist	not exist	GSC	IS	OUT	OUT	OUT	OUT	OUT	1	1	6	1	6
nac_p	Nicotinate	IS	not exist	not exist	not exist	not exist	not exist	not exist	not exist	GSC	IS	IS	IS	IS	IS	IS	1	0	0	7	7
2oxoadp_c	2 Oxoadipate C6H6O5	not exist	not exist	not exist	not exist	not exist	not exist	not exist	not exist	GSC	not exist	not exist	not exist	not exist	not exist	not exist	1	0	0	0	14
4fumacac_c	4 Fumarylacetoacetate C8H6O6	not exist	not exist	not exist	not exist	not exist	not exist	not exist	not exist	GSC	not exist	not exist	not exist	not exist	not exist	not exist	1	0	0	0	14
L2aadp_c	L 2 Aminoadipate C6H10NO4	not exist	not exist	not exist	not exist	not exist	not exist	not exist	not exist	GSC	not exist	not exist	not exist	not exist	not exist	not exist	1	0	0	0	14
hgentis_c	Homogentisate C8H7O4	not exist	not exist	not exist	not exist	not exist	not exist	not exist	not exist	GSC	not exist	not exist	not exist	not exist	not exist	not exist	1	0	0	0	14
psd5p_c	Pseudouridine 5 phosphate C9H11N2O9P	GSC	IN	not exist	IN	IN	IN	IN	not exist	not exist	not exist	OUT	OUT	OUT	OUT	not exist	1	5	4	0	5
bz_c	Benzoate	not exist	not exist	GSC	not exist	not exist	not exist	not exist	not exist	IN	not exist	not exist	not exist	not exist	not exist	IN	1	2	0	0	12
glutar_c	Glutarate	not exist	not exist	not exist	not exist	not exist	not exist	not exist	not exist	GSC	not exist	IS	IS	IS	IS	OUT	1	0	1	4	9
pac_e	Phenylacetic acid	not exist	IS	not exist	not exist	not exist	not exist	not exist	not exist	GSC	not exist	IS	IS	IS	IS	not exist	1	0	0	5	9
3hibutcoa_c	(S)-3-Hydroxyisobutyryl-CoA	not exist	not exist	not exist	IS	IS	IS	IS	not exist	GSC	not exist	not exist	not exist	not exist	IS	not exist	1	0	0	5	9
Lpipecol_c	L-pipecolic acid; piperidine-2-carboxylic acid	not exist	not exist	not exist	IS	IS	IS	IS	not exist	GSC	not exist	not exist	not exist	not exist	not exist	not exist	1	0	0	4	10
34dhbz_e	3,4-Dihydroxybenzoate	not exist	not exist	not exist	not exist	not exist	not exist	not exist	not exist	GSC	not exist	not exist	not exist	not exist	not exist	not exist	1	0	0	0	14
4hbz_e	4-Hydroxybenzoate	not exist	not exist	IN	not exist	not exist	not exist	not exist	not exist	GSC	not exist	not exist	not exist	not exist	not exist	not exist	1	1	0	0	13
lys__D_c	D-Lysine	not exist	not exist	not exist	not exist	not exist	not exist	not exist	not exist	GSC	not exist	not exist	not exist	not exist	not exist	not exist	1	0	0	0	14
mmtsa_c	(S)-Methylmalonate semialdehyde	not exist	not exist	not exist	not exist	not exist	not exist	not exist	not exist	GSC	not exist	not exist	not exist	not exist	not exist	not exist	1	0	0	0	14
CCbuttc_c	Cis,cis-Butadiene-1,2,4-tricarboxylate	not exist	not exist	not exist	not exist	not exist	not exist	not exist	not exist	GSC	not exist	not exist	not exist	not exist	not exist	not exist	1	0	0	0	14
2m3osuc_c	2-methyl-3-oxosuccinate	not exist	not exist	GSC	not exist	not exist	not exist	not exist	not exist	not exist	not exist	not exist	not exist	not exist	not exist	not exist	1	0	0	0	14
3hpimcoa_c	3-Hydroxypimelyl-CoA	not exist	not exist	GSC	not exist	not exist	not exist	not exist	not exist	not exist	not exist	not exist	not exist	not exist	not exist	not exist	1	0	0	0	14
3mb_c	3-Methylbutanoic acid	not exist	not exist	GSC	not exist	not exist	not exist	not exist	not exist	IN	not exist	not exist	not exist	not exist	not exist	not exist	1	1	0	0	13
4hbzcoa_c	4 hydroxybenoyl CoA C28H36N7O18P3S	not exist	not exist	GSC	not exist	not exist	not exist	not exist	not exist	not exist	not exist	not exist	not exist	not exist	not exist	not exist	1	0	0	0	14
bzsuccoa_c	Benzylsuccinyl-CoA	not exist	not exist	GSC	not exist	not exist	not exist	not exist	not exist	not exist	not exist	not exist	not exist	not exist	not exist	not exist	1	0	0	0	14
malttre_c	Maltosyltrehalose	not exist	not exist	IN	not exist	not exist	not exist	not exist	not exist	GSC	not exist	not exist	not exist	not exist	not exist	not exist	1	1	0	0	13
ptcoa_c	Pentanoyl-CoA	not exist	not exist	GSC	not exist	not exist	not exist	not exist	not exist	IN	not exist	not exist	not exist	not exist	not exist	not exist	1	1	0	0	13
4hba_e	4-Hydroxy-benzyl alcohol	not exist	not exist	GSC	IS	IS	IS	IS	not exist	not exist	not exist	not exist	not exist	not exist	not exist	not exist	1	0	0	4	10
btoh_e	Butanol	not exist	not exist	GSC	not exist	not exist	not exist	not exist	IS	not exist	not exist	not exist	not exist	not exist	not exist	not exist	1	0	0	1	13
rb15bp_c	D-Ribulose 1,5-bisphosphate	not exist	GSC	not exist	not exist	not exist	not exist	not exist	not exist	not exist	not exist	not exist	not exist	not exist	not exist	not exist	1	0	0	0	14
3aib_c	L-3-Amino-isobutanoate	not exist	not exist	not exist	not exist	not exist	not exist	not exist	not exist	GSC	not exist	not exist	not exist	not exist	not exist	not exist	1	0	0	0	14
sl__L_c	Sl L c	not exist	GSC	not exist	not exist	not exist	not exist	not exist	not exist	not exist	not exist	not exist	not exist	not exist	not exist	not exist	1	0	0	0	14
bhb_e	(R)-3-Hydroxybutanoate	not exist	not exist	not exist	not exist	not exist	not exist	not exist	not exist	GSC	not exist	not exist	not exist	not exist	not exist	not exist	1	0	0	0	14
mcom_c	Methylcoenzyme m	not exist	GSC	not exist	not exist	not exist	not exist	not exist	not exist	not exist	not exist	not exist	not exist	not exist	not exist	not exist	1	0	0	0	14
chor_e	Chorismate	not exist	not exist	not exist	not exist	not exist	not exist	not exist	not exist	GSC	not exist	not exist	not exist	not exist	not exist	not exist	1	0	0	0	14
dxylnt_p	D-Xylonate	GSC	not exist	not exist	not exist	not exist	not exist	not exist	not exist	not exist	not exist	not exist	not exist	not exist	not exist	not exist	1	0	0	0	14
nadhx__R_c	(R)-NADHX	GSC	not exist	not exist	not exist	not exist	not exist	not exist	not exist	not exist	not exist	not exist	not exist	not exist	not exist	not exist	1	0	0	0	14
dxylnt_c	D-Xylonate	GSC	not exist	not exist	not exist	not exist	not exist	not exist	not exist	not exist	not exist	not exist	not exist	not exist	not exist	not exist	1	0	0	0	14
3hddccoa_c	S 3 hydroxy 5Z dodedecenyl CoA	not exist	not exist	not exist	not exist	not exist	not exist	not exist	not exist	GSC	not exist	not exist	not exist	not exist	not exist	not exist	1	0	0	0	14
6hnac_e	6-Hydroxynicotinate	not exist	not exist	not exist	not exist	not exist	not exist	not exist	not exist	GSC	not exist	not exist	not exist	not exist	not exist	not exist	1	0	0	0	14
C100aPHA_c	C100 Medium chain length aliphatic Polyhydroxyalkanote	not exist	not exist	not exist	not exist	not exist	not exist	not exist	not exist	GSC	not exist	not exist	not exist	not exist	not exist	not exist	1	0	0	0	14
C121aPHA_c	C121 Medium chain length Polylydroxyalkanoate	not exist	not exist	not exist	not exist	not exist	not exist	not exist	not exist	GSC	not exist	not exist	not exist	not exist	not exist	not exist	1	0	0	0	14
C141aPHA_c	C141 Medium chain length Polyhydroxyalkanoate	not exist	not exist	not exist	not exist	not exist	not exist	not exist	not exist	GSC	not exist	not exist	not exist	not exist	not exist	not exist	1	0	0	0	14
C40aPHA_c	C40 Medium chain length aliphatic Polyhydroxyalcanoate	not exist	not exist	not exist	not exist	not exist	not exist	not exist	not exist	GSC	not exist	not exist	not exist	not exist	not exist	not exist	1	0	0	0	14
C60aPHA_c	C60 Medium chain length aliphatic Polyhydroxyalkanoate	not exist	not exist	not exist	not exist	not exist	not exist	not exist	not exist	GSC	not exist	not exist	not exist	not exist	not exist	not exist	1	0	0	0	14
R_3hdcaa_e	3 hydroxydecanoic acid	not exist	not exist	not exist	not exist	not exist	not exist	not exist	not exist	GSC	not exist	not exist	not exist	not exist	not exist	not exist	1	0	0	0	14
R_3hdd5ea_c	3 Hydroxydodecanoic 5 en acid	not exist	not exist	not exist	not exist	not exist	not exist	not exist	not exist	GSC	not exist	not exist	not exist	not exist	not exist	not exist	1	0	0	0	14
R_3hdd5ea_p	3 Hydroxydodecanoic 5 en acid	not exist	not exist	not exist	not exist	not exist	not exist	not exist	not exist	GSC	not exist	not exist	not exist	not exist	not exist	not exist	1	0	0	0	14
R_3hdda_c	3 Hydroxydodecanoic acid	not exist	not exist	not exist	not exist	not exist	not exist	not exist	not exist	GSC	not exist	not exist	not exist	not exist	not exist	not exist	1	0	0	0	14
R_3hdda_p	3 Hydroxydodecanoic acid	not exist	not exist	not exist	not exist	not exist	not exist	not exist	not exist	GSC	not exist	not exist	not exist	not exist	not exist	not exist	1	0	0	0	14
clpn161e9_p	Cardiolipin tetrahexadec 9E enoyl n C161 trans	not exist	not exist	not exist	not exist	not exist	not exist	not exist	not exist	GSC	not exist	not exist	not exist	not exist	not exist	not exist	1	0	0	0	14
ggbamppal_c	Gamma glutamyl beta Aminopropion aldehyde	not exist	not exist	not exist	not exist	not exist	not exist	not exist	not exist	GSC	not exist	not exist	not exist	not exist	not exist	not exist	1	0	0	0	14
ggspmd_c	Gamma glutamyl spermidine	not exist	not exist	not exist	not exist	not exist	not exist	not exist	not exist	GSC	not exist	not exist	not exist	not exist	not exist	not exist	1	0	0	0	14
glutar_p	Glutarate	not exist	not exist	not exist	not exist	not exist	not exist	not exist	not exist	GSC	not exist	not exist	not exist	not exist	not exist	not exist	1	0	0	0	14
pe181e11_p	Phosphatidylethanolamine dioctadec 11E enoyl n C181 trans	not exist	not exist	not exist	not exist	not exist	not exist	not exist	not exist	GSC	not exist	not exist	not exist	not exist	not exist	not exist	1	0	0	0	14
phe__D_e	D-phenylalanine	not exist	not exist	not exist	not exist	not exist	not exist	not exist	not exist	GSC	not exist	not exist	not exist	not exist	not exist	not exist	1	0	0	0	14
phpyr_p	Phenylpyruvate	not exist	not exist	not exist	not exist	not exist	not exist	not exist	not exist	GSC	not exist	not exist	not exist	not exist	not exist	not exist	1	0	0	0	14
tde2coa_c	Trans cis tetradeca 2 7 dienoyl CoA	not exist	not exist	not exist	not exist	not exist	not exist	not exist	not exist	GSC	not exist	not exist	not exist	not exist	not exist	not exist	1	0	0	0	14
u23dddcga_c	UDP 2 3 3 hydroxydode decanoyl glucosamine	not exist	not exist	not exist	not exist	not exist	not exist	not exist	not exist	GSC	not exist	not exist	not exist	not exist	not exist	not exist	1	0	0	0	14
23dhdp_c	2,3-Dihydrodipicolinate	OUT	OUT	OUT	not exist	not exist	not exist	not exist	OUT	GSC	IS	OUT	OUT	OUT	OUT	OUT	1	0	9	1	4
26dap__M_c	Meso-2,6-Diaminoheptanedioate	OUT	OUT	OUT	not exist	not exist	not exist	not exist	OUT	GSC	IS	OUT	OUT	OUT	OUT	OUT	1	0	9	1	4
3oxdhscoa_c	3-oxo-5,6-dehydrosuberyl-CoA	IN	not exist	not exist	not exist	not exist	not exist	not exist	not exist	GSC	not exist	not exist	not exist	not exist	not exist	not exist	1	1	0	0	13
56dura_c	5,6-dihydrouracil	OUT	IS	not exist	not exist	not exist	not exist	not exist	IS	GSC	not exist	OUT	OUT	OUT	OUT	not exist	1	0	5	2	7
but_c	Butyrate (n-C4:0)	IN	not exist	GSC	not exist	not exist	not exist	not exist	IS	IS	IS	IS	IS	IN	IS	IN	1	3	0	6	5
csn_c	Cytosine	OUT	IS	IS	IS	IS	IS	IS	IS	GSC	IS	OUT	OUT	OUT	OUT	OUT	1	0	6	8	0
cys__D_c	D-Cysteine	IN	not exist	not exist	not exist	not exist	not exist	not exist	not exist	GSC	IN	IN	IN	IN	IN	IS	1	6	0	1	7
fald_c	Formaldehyde	IN	IN	IS	not exist	not exist	not exist	not exist	not exist	GSC	IS	IS	IS	IN	IN	IS	1	4	0	5	5
hmgth_c	Hydroxymethylglutathione	IN	not exist	not exist	not exist	not exist	not exist	not exist	not exist	GSC	IS	IN	IN	IN	IN	IN	1	6	0	1	7
idon__L_c	L-Idonate	GSC	not exist	not exist	not exist	not exist	not exist	not exist	not exist	not exist	IS	IS	IS	IN	IS	IS	1	1	0	5	8
ile__L_c	L-Isoleucine	OUT	OUT	OUT	IS	IS	IS	IS	OUT	GSC	IS	OUT	OUT	OUT	OUT	OUT	1	0	9	5	0
maltttr_c	Maltotetraose	IN	not exist	IN	not exist	not exist	not exist	not exist	not exist	GSC	IN	IS	IN	IN	IN	IN	1	7	0	1	6
met__D_c	D-Methionine	IS	not exist	not exist	not exist	not exist	not exist	not exist	not exist	GSC	IS	IS	IS	IS	IS	IS	1	0	0	7	7
quin_c	Quinate	IS	not exist	not exist	not exist	not exist	not exist	not exist	not exist	GSC	not exist	OUT	OUT	OUT	OUT	not exist	1	0	4	1	9
rephaccoa_c	Ring 1,2-epoxyphenylacetyl-CoA	IN	not exist	not exist	not exist	not exist	not exist	not exist	not exist	GSC	not exist	not exist	not exist	not exist	not exist	not exist	1	1	0	0	13
sbzcoa_c	O-Succinylbenzoyl-CoA	OUT	not exist	GSC	OUT	OUT	OUT	OUT	not exist	not exist	OUT	OUT	OUT	OUT	OUT	OUT	1	0	11	0	3
spmd_c	Spermidine	OUT	not exist	OUT	IS	IS	IS	IS	OUT	GSC	IS	OUT	IS	OUT	OUT	OUT	1	0	7	6	1
suchms_c	O-Succinyl-L-homoserine	OUT	not exist	not exist	not exist	not exist	not exist	not exist	OUT	IN	IS	OUT	IS	OUT	OUT	GSC	1	1	5	2	6
fe3dcit_e	Fe(III)dicitrate	GSC	not exist	not exist	not exist	not exist	not exist	not exist	not exist	IN	IN	IS	IS	IN	IS	not exist	1	3	0	3	8
hom__L_e	L-Homoserine	OUT	not exist	not exist	not exist	not exist	not exist	not exist	not exist	GSC	IS	OUT	OUT	OUT	OUT	OUT	1	0	6	1	7
hxan_e	Hypoxanthine	GSC	not exist	IS	IS	IS	IS	IS	not exist	IN	IS	OUT	OUT	OUT	OUT	IS	1	1	4	7	2
phe__L_e	L-Phenylalanine	OUT	not exist	not exist	IS	IS	IS	IS	not exist	GSC	IS	OUT	OUT	OUT	OUT	OUT	1	0	6	5	3
thymd_e	Thymidine C10H14N2O5	GSC	not exist	not exist	IS	IS	IS	IS	not exist	not exist	IS	IN	IN	IN	IN	IN	1	5	0	5	4
fald_p	Formaldehyde	IN	not exist	not exist	not exist	not exist	not exist	not exist	not exist	GSC	IS	IS	IS	IN	IN	IS	1	3	0	4	7
glc__D_p	D-Glucose	IN	not exist	not exist	not exist	not exist	not exist	not exist	not exist	GSC	IN	IN	IN	IN	IN	IN	1	7	0	0	7
gsn_p	Guanosine	GSC	not exist	not exist	not exist	not exist	not exist	not exist	not exist	IS	IN	IN	IN	IN	IN	IN	1	6	0	1	7
idon__L_p	L-Idonate	GSC	not exist	not exist	not exist	not exist	not exist	not exist	not exist	not exist	IS	IS	IS	IN	IS	IS	1	1	0	5	8
ile__L_p	L-Isoleucine	OUT	not exist	IS	not exist	not exist	not exist	not exist	not exist	GSC	IS	OUT	OUT	OUT	OUT	OUT	1	0	6	2	6
quin_p	Quinate	IS	not exist	not exist	not exist	not exist	not exist	not exist	not exist	GSC	not exist	OUT	OUT	OUT	OUT	not exist	1	0	4	1	9
2dhglcn_c	2-Dehydro-D-gluconate	not exist	not exist	not exist	not exist	not exist	not exist	not exist	not exist	GSC	IN	not exist	not exist	not exist	not exist	IN	1	2	0	0	12
icit_p	Isocitrate	not exist	not exist	not exist	not exist	not exist	not exist	not exist	not exist	GSC	not exist	IS	IS	IS	IS	not exist	1	0	0	4	10
oxptn_c	5-Oxopentanoate	not exist	not exist	not exist	IS	IS	IS	IS	not exist	GSC	not exist	not exist	not exist	IS	not exist	OUT	1	0	1	5	8
cellb_p	Cellobiose	IN	not exist	not exist	not exist	not exist	not exist	not exist	not exist	GSC	not exist	IS	IS	IS	IS	not exist	1	1	0	4	9
3hmp_c	3-Hydroxy-2-methylpropanoate	not exist	not exist	not exist	IS	IS	IS	IS	not exist	GSC	not exist	not exist	not exist	not exist	IS	not exist	1	0	0	5	9
1pipdn2c_c	Delta1-Piperideine-2-carboxylate	not exist	not exist	not exist	IS	IS	IS	IS	not exist	GSC	not exist	not exist	not exist	not exist	not exist	not exist	1	0	0	4	10
2dhglcn_p	2-Dehydro-D-gluconate	not exist	not exist	not exist	not exist	not exist	not exist	not exist	not exist	GSC	not exist	not exist	not exist	not exist	not exist	not exist	1	0	0	0	14
R_3hhcoa_c	(R)-Hydroxyhexanoyl-CoA	not exist	not exist	not exist	not exist	not exist	not exist	not exist	not exist	GSC	not exist	not exist	not exist	not exist	not exist	not exist	1	0	0	0	14
3oxoadp_e	3-Oxoadipate	not exist	not exist	not exist	not exist	not exist	not exist	not exist	not exist	GSC	not exist	not exist	not exist	not exist	not exist	not exist	1	0	0	0	14
5apentam_c	5-Aminopentanamide	not exist	not exist	not exist	not exist	not exist	not exist	not exist	not exist	GSC	not exist	not exist	not exist	not exist	not exist	not exist	1	0	0	0	14
cala_c	N-Carbamoyl-beta-alanine	not exist	IS	not exist	not exist	not exist	not exist	not exist	not exist	GSC	not exist	not exist	not exist	not exist	not exist	not exist	1	0	0	1	13
Nforglu_c	N-Formyl-L-glutamate	not exist	not exist	not exist	not exist	not exist	not exist	not exist	IN	GSC	not exist	not exist	not exist	not exist	not exist	not exist	1	1	0	0	13
2maacoa_c	2-Methyl-3-acetoacetyl-CoA	not exist	not exist	not exist	not exist	not exist	not exist	not exist	not exist	GSC	not exist	not exist	not exist	not exist	not exist	not exist	1	0	0	0	14
hphaccoa_c	4 Hydroxyphenylacetyl CoA C29H42N7O18P3S	not exist	OUT	GSC	not exist	not exist	not exist	not exist	not exist	not exist	not exist	not exist	not exist	not exist	not exist	not exist	1	0	1	0	13
ppoh_c	1-Propanol	not exist	not exist	GSC	not exist	not exist	not exist	not exist	not exist	not exist	not exist	not exist	not exist	OUT	not exist	IS	1	0	1	1	12
3hptcoa_c	3-Hydroxypentoyl-CoA	not exist	not exist	GSC	not exist	not exist	not exist	not exist	not exist	IN	not exist	not exist	not exist	not exist	not exist	not exist	1	1	0	0	13
3opimcoa_c	3-Oxopimeloyl-CoA	not exist	not exist	GSC	not exist	not exist	not exist	not exist	not exist	not exist	not exist	not exist	not exist	not exist	not exist	not exist	1	0	0	0	14
4hbutcoa_c	4-Hydroxybutanoyl-CoA	not exist	not exist	GSC	not exist	not exist	not exist	not exist	not exist	not exist	not exist	not exist	not exist	not exist	not exist	not exist	1	0	0	0	14
6hch1eccoa_c	6-Hydroxycyclohex-1-ene-1-carboxyl-CoA	not exist	not exist	GSC	not exist	not exist	not exist	not exist	not exist	not exist	not exist	not exist	not exist	not exist	not exist	not exist	1	0	0	0	14
benzcoa_c	Benzoyl-CoA	not exist	not exist	GSC	not exist	not exist	not exist	not exist	not exist	not exist	not exist	not exist	not exist	not exist	not exist	not exist	1	0	0	0	14
citac_c	Citraconate	not exist	not exist	GSC	not exist	not exist	not exist	not exist	not exist	not exist	not exist	not exist	not exist	not exist	not exist	not exist	1	0	0	0	14
citm_c	Citramalate	not exist	not exist	GSC	not exist	not exist	not exist	not exist	not exist	not exist	not exist	not exist	not exist	not exist	not exist	not exist	1	0	0	0	14
hmpscoa_c	(Hydroxymethylphenyl)succinyl-CoA	not exist	not exist	GSC	not exist	not exist	not exist	not exist	not exist	not exist	not exist	not exist	not exist	not exist	not exist	not exist	1	0	0	0	14
4hbald_p	4-Hydroxybenzaldehyde	not exist	not exist	GSC	not exist	not exist	not exist	not exist	not exist	not exist	not exist	not exist	not exist	not exist	not exist	not exist	1	0	0	0	14
3uib_c	3-Ureidoisobutyrate	not exist	IS	not exist	not exist	not exist	not exist	not exist	not exist	GSC	not exist	not exist	not exist	not exist	not exist	not exist	1	0	0	1	13
vacccoa_c	Vaccenyl coenzyme A	not exist	not exist	not exist	not exist	not exist	not exist	not exist	not exist	GSC	not exist	not exist	not exist	not exist	not exist	not exist	1	0	0	0	14
sec_c	Sulfoethylcysteine	not exist	GSC	not exist	not exist	not exist	not exist	not exist	not exist	not exist	not exist	not exist	not exist	not exist	not exist	not exist	1	0	0	0	14
2tcc_c	2-(sulfomethyl)thiazolidine-4-carboxylic acid	not exist	GSC	not exist	not exist	not exist	not exist	not exist	not exist	not exist	not exist	not exist	not exist	not exist	not exist	not exist	1	0	0	0	14
nadphx__S_c	(S)-NADPHX	GSC	not exist	not exist	not exist	not exist	not exist	not exist	not exist	not exist	not exist	not exist	not exist	not exist	not exist	not exist	1	0	0	0	14
4abzglu_e	4-aminobenzoyl-glutamate	GSC	not exist	not exist	not exist	not exist	not exist	not exist	not exist	not exist	not exist	not exist	not exist	not exist	not exist	not exist	1	0	0	0	14
lkdr_c	2-dehydro-3-deoxy-L-rhamnonate	GSC	not exist	not exist	not exist	not exist	not exist	not exist	not exist	not exist	not exist	not exist	not exist	not exist	not exist	not exist	1	0	0	0	14
puacgam_c	Poly-?-1,6-N-acetyl-D-glucosamine	GSC	not exist	not exist	not exist	not exist	not exist	not exist	not exist	not exist	not exist	not exist	not exist	not exist	not exist	not exist	1	0	0	0	14
urdgci_c	S-ureidoglycine	GSC	not exist	not exist	not exist	not exist	not exist	not exist	not exist	not exist	not exist	not exist	not exist	not exist	not exist	not exist	1	0	0	0	14
decoa_c	1-decanoyl-CoA	not exist	not exist	not exist	not exist	not exist	not exist	not exist	not exist	GSC	not exist	not exist	not exist	not exist	not exist	not exist	1	0	0	0	14
3hhdccoa_c	S 3 hydroxy 9Z hexadecenyl CoA	not exist	not exist	not exist	not exist	not exist	not exist	not exist	not exist	GSC	not exist	not exist	not exist	not exist	not exist	not exist	1	0	0	0	14
3oddccoa_c	3 oxo 5Z dodedecenyl CoA	not exist	not exist	not exist	not exist	not exist	not exist	not exist	not exist	GSC	not exist	not exist	not exist	not exist	not exist	not exist	1	0	0	0	14
3otdccoa_c	3 oxo 7Z tetradecenyl CoA	not exist	not exist	not exist	not exist	not exist	not exist	not exist	not exist	GSC	not exist	not exist	not exist	not exist	not exist	not exist	1	0	0	0	14
3ovacccoa_c	3 oxo 11Z octadecenyl CoA	not exist	not exist	not exist	not exist	not exist	not exist	not exist	not exist	GSC	not exist	not exist	not exist	not exist	not exist	not exist	1	0	0	0	14
C80aPHA_c	C80 Medium chain length aliphatic Polyhydroxyalkanoate	not exist	not exist	not exist	not exist	not exist	not exist	not exist	not exist	GSC	not exist	not exist	not exist	not exist	not exist	not exist	1	0	0	0	14
R_3hcmrs7e_c	3 hydroxy cis myristol 7 en	not exist	not exist	not exist	not exist	not exist	not exist	not exist	not exist	GSC	not exist	not exist	not exist	not exist	not exist	not exist	1	0	0	0	14
R_3hcmrs7e_p	3 hydroxy cis myristol 7 en	not exist	not exist	not exist	not exist	not exist	not exist	not exist	not exist	GSC	not exist	not exist	not exist	not exist	not exist	not exist	1	0	0	0	14
R_3hhdca_e	3 Hydroxyhexadecanoic acid	not exist	not exist	not exist	not exist	not exist	not exist	not exist	not exist	GSC	not exist	not exist	not exist	not exist	not exist	not exist	1	0	0	0	14
R_3hhxa_e	3 hydroxyhexanoic acid	not exist	not exist	not exist	not exist	not exist	not exist	not exist	not exist	GSC	not exist	not exist	not exist	not exist	not exist	not exist	1	0	0	0	14
R_3hocta_e	3 hydroxyoctanoic acid	not exist	not exist	not exist	not exist	not exist	not exist	not exist	not exist	GSC	not exist	not exist	not exist	not exist	not exist	not exist	1	0	0	0	14
R_3httdca_c	3 Hydroxytetradecanoic acid	not exist	not exist	not exist	not exist	not exist	not exist	not exist	not exist	GSC	not exist	not exist	not exist	not exist	not exist	not exist	1	0	0	0	14
R_3httdca_p	3 Hydroxytetradecanoic acid	not exist	not exist	not exist	not exist	not exist	not exist	not exist	not exist	GSC	not exist	not exist	not exist	not exist	not exist	not exist	1	0	0	0	14
bglyg4n_c	Branching glycogen 4 units	not exist	not exist	not exist	not exist	not exist	not exist	not exist	not exist	GSC	not exist	not exist	not exist	not exist	not exist	not exist	1	0	0	0	14
ggbdapal_c	Gamma glutamyl delta Aminopentanal	not exist	not exist	not exist	not exist	not exist	not exist	not exist	not exist	GSC	not exist	not exist	not exist	not exist	not exist	not exist	1	0	0	0	14
glyg4n_c	Glycogen 4 units linear glucan	not exist	not exist	not exist	not exist	not exist	not exist	not exist	not exist	GSC	not exist	not exist	not exist	not exist	not exist	not exist	1	0	0	0	14
pg181e11_p	Phosphatidylglycerol dioctadec 11E enoyl n C181 trans	not exist	not exist	not exist	not exist	not exist	not exist	not exist	not exist	GSC	not exist	not exist	not exist	not exist	not exist	not exist	1	0	0	0	14
tde_2Z_coa_c	Cis tetradec 2 enoyl CoATetradecenoyl CoA n C141 2Z CoA	not exist	not exist	not exist	not exist	not exist	not exist	not exist	not exist	GSC	not exist	not exist	not exist	not exist	not exist	not exist	1	0	0	0	14
23dhacoa_c	2,3-dehydroadipyl-CoA	IN	not exist	not exist	not exist	not exist	not exist	not exist	not exist	GSC	not exist	IS	IS	IS	IS	not exist	1	1	0	4	9
23dhmp_c	(R)-2,3-Dihydroxy-3-methylpentanoate	OUT	OUT	OUT	not exist	not exist	not exist	not exist	OUT	GSC	OUT	OUT	OUT	OUT	OUT	OUT	1	0	10	0	4
2ahbut_c	(S)-2-Aceto-2-hydroxybutanoate	OUT	OUT	OUT	not exist	not exist	not exist	not exist	OUT	GSC	OUT	OUT	OUT	OUT	OUT	OUT	1	0	10	0	4
2dda7p_c	2-Dehydro-3-deoxy-D-arabino-heptonate 7-phosphate	OUT	not exist	OUT	OUT	OUT	OUT	OUT	OUT	GSC	OUT	OUT	OUT	OUT	OUT	OUT	1	0	13	0	1
2oxpaccoa_c	2-oxepin-2(3H)-ylideneacetyl-CoA	IN	not exist	not exist	not exist	not exist	not exist	not exist	not exist	GSC	not exist	not exist	not exist	not exist	not exist	not exist	1	1	0	0	13
3dhsk_c	3-Dehydroshikimate	OUT	OUT	OUT	OUT	OUT	OUT	OUT	OUT	GSC	OUT	OUT	OUT	OUT	OUT	OUT	1	0	14	0	0
dhor__S_c	(S)-Dihydroorotate	OUT	OUT	OUT	OUT	OUT	OUT	OUT	OUT	GSC	IS	OUT	OUT	OUT	OUT	OUT	1	0	13	1	0
dhptd_c	4,5-dihydroxy-2,3-pentanedione	GSC	not exist	not exist	not exist	not exist	not exist	not exist	OUT	not exist	IS	OUT	OUT	OUT	OUT	OUT	1	0	6	1	7
malttr_c	Maltotriose C18H32O16	IN	not exist	IN	not exist	not exist	not exist	not exist	IS	GSC	IN	IS	IN	IN	IN	IN	1	7	0	2	5
metsox_R__L_c	L-methionine-R-sulfoxide	OUT	not exist	IS	not exist	not exist	not exist	not exist	not exist	GSC	IS	OUT	IS	OUT	OUT	IS	1	0	4	4	6
orot_c	Orotate C5H3N2O4	OUT	OUT	OUT	OUT	OUT	OUT	OUT	OUT	GSC	IS	OUT	OUT	OUT	OUT	OUT	1	0	13	1	0
pac_c	Phenylacetic acid	IN	IS	IS	not exist	not exist	not exist	not exist	not exist	GSC	not exist	not exist	not exist	not exist	not exist	IN	1	2	0	2	10
skm5p_c	Shikimate 5-phosphate	OUT	OUT	OUT	OUT	OUT	OUT	OUT	OUT	GSC	OUT	OUT	OUT	OUT	OUT	OUT	1	0	14	0	0
5dglcn_e	5-Dehydro-D-gluconate	GSC	not exist	not exist	not exist	not exist	not exist	not exist	not exist	not exist	IN	IS	IS	IN	IS	IS	1	2	0	4	8
acac_e	Acetoacetate	IN	not exist	not exist	not exist	not exist	not exist	not exist	not exist	GSC	IS	IS	IS	IN	IS	not exist	1	2	0	4	8
leu__L_e	L-Leucine	OUT	OUT	IN	IS	IS	IS	IS	OUT	GSC	IS	OUT	OUT	OUT	OUT	OUT	1	1	8	5	0
nac_e	Nicotinate	IS	IS	not exist	IS	IS	IS	IS	not exist	GSC	IS	IS	IS	IS	IS	IS	1	0	0	12	2
adn_p	Adenosine	GSC	not exist	not exist	not exist	not exist	not exist	not exist	not exist	IS	IN	IN	IN	IN	IN	IN	1	6	0	1	7
gal_p	D-Galactose	IN	not exist	not exist	not exist	not exist	not exist	not exist	not exist	not exist	GSC	IN	IN	IN	IN	IN	1	6	0	0	8
ins_p	Inosine	GSC	not exist	not exist	not exist	not exist	not exist	not exist	not exist	IS	not exist	IN	IN	IN	IN	IN	1	5	0	1	8
tyr__L_p	L-Tyrosine	OUT	not exist	not exist	not exist	not exist	not exist	not exist	not exist	GSC	IS	OUT	OUT	OUT	OUT	OUT	1	0	6	1	7
val__L_p	L-Valine	OUT	not exist	IN	not exist	not exist	not exist	not exist	not exist	GSC	IS	OUT	OUT	OUT	OUT	OUT	1	1	6	1	6
4hba_c	4-Hydroxy-benzyl alcohol	not exist	IS	not exist	IS	IS	IS	IS	not exist	GSC	IS	OUT	OUT	OUT	not exist	OUT	1	0	4	6	4
13dampp_c	1 3 Diaminopropane C3H12N2	not exist	not exist	not exist	not exist	not exist	not exist	not exist	not exist	GSC	not exist	not exist	not exist	not exist	not exist	not exist	1	0	0	0	14
4mlacac_c	4 Maleylacetoacetate C8H6O6	not exist	not exist	not exist	not exist	not exist	not exist	not exist	not exist	GSC	not exist	not exist	not exist	not exist	not exist	not exist	1	0	0	0	14
ch4s_c	Methanethiol CH4S	not exist	IS	not exist	not exist	not exist	not exist	not exist	not exist	GSC	not exist	not exist	not exist	not exist	not exist	not exist	1	0	0	1	13
2mbcoa_c	2-Methylbutanoyl-CoA	not exist	not exist	OUT	not exist	not exist	not exist	not exist	not exist	GSC	not exist	not exist	not exist	not exist	not exist	not exist	1	0	1	0	13
frmd_c	Formamide	not exist	not exist	not exist	not exist	not exist	not exist	not exist	OUT	not exist	not exist	not exist	not exist	not exist	not exist	GSC	1	0	1	0	13
pprdn_c	Piperideine	not exist	not exist	not exist	not exist	not exist	not exist	not exist	not exist	GSC	not exist	IS	IS	IS	IS	OUT	1	0	1	4	9
pac_p	Phenylacetic acid	not exist	not exist	not exist	not exist	not exist	not exist	not exist	not exist	GSC	not exist	IS	IS	IS	IS	not exist	1	0	0	4	10
R_3hcddec5ecoa_c	(R)-Hydroxydodecanoyl-5-en-CoA	not exist	not exist	not exist	not exist	not exist	not exist	not exist	not exist	GSC	not exist	not exist	not exist	not exist	not exist	not exist	1	0	0	0	14
R_3hmrscoa_c	(R)-3-hydroxytetradecanoyl-coa	not exist	not exist	not exist	not exist	not exist	not exist	not exist	not exist	GSC	not exist	not exist	not exist	not exist	not exist	not exist	1	0	0	0	14
34dhbz_c	3,4-Dihydroxybenzoate	not exist	not exist	not exist	not exist	not exist	not exist	not exist	not exist	GSC	not exist	not exist	not exist	not exist	not exist	not exist	1	0	0	0	14
34dhbz_p	3,4-Dihydroxybenzoate	not exist	not exist	not exist	not exist	not exist	not exist	not exist	not exist	GSC	not exist	not exist	not exist	not exist	not exist	not exist	1	0	0	0	14
4cml_c	4-Carboxymuconolactone	not exist	IS	not exist	not exist	not exist	not exist	not exist	not exist	GSC	not exist	not exist	not exist	not exist	not exist	not exist	1	0	0	1	13
4hbz_p	4-Hydroxybenzoate	OUT	not exist	IN	not exist	not exist	not exist	not exist	not exist	GSC	not exist	not exist	not exist	not exist	not exist	not exist	1	1	1	0	12
6hnac_c	6-Hydroxynicotinate	not exist	not exist	not exist	not exist	not exist	not exist	not exist	not exist	GSC	not exist	not exist	not exist	not exist	not exist	not exist	1	0	0	0	14
thp2c_c	2,3,4,5-Tetrahydropyridine-2-carboxylate	not exist	not exist	not exist	not exist	not exist	not exist	not exist	not exist	GSC	not exist	not exist	not exist	not exist	not exist	not exist	1	0	0	0	14
6a2ohxnt_c	6-Amino-2-oxohexanoate	not exist	not exist	not exist	IS	IS	IS	IS	not exist	GSC	not exist	not exist	not exist	not exist	not exist	not exist	1	0	0	4	10
bhb_c	(R)-3-Hydroxybutanoate	not exist	not exist	not exist	not exist	not exist	not exist	not exist	not exist	GSC	not exist	not exist	not exist	not exist	not exist	not exist	1	0	0	0	14
24dab_c	L-2,4-Diaminobutanoate	not exist	not exist	not exist	not exist	not exist	not exist	not exist	not exist	GSC	not exist	not exist	not exist	not exist	not exist	not exist	1	0	0	0	14
3hmbcoa_c	(S)-3-Hydroxy-2-methylbutyryl-CoA	not exist	not exist	not exist	IS	IS	IS	IS	not exist	GSC	not exist	not exist	not exist	not exist	not exist	not exist	1	0	0	4	10
gdbtal_c	4-Guanidinobutanal	not exist	not exist	not exist	not exist	not exist	not exist	not exist	not exist	GSC	not exist	not exist	not exist	not exist	not exist	not exist	1	0	0	0	14
mucl_c	Mucolactone	not exist	not exist	not exist	not exist	not exist	not exist	not exist	not exist	GSC	not exist	not exist	not exist	not exist	not exist	IN	1	1	0	0	13
5oxpro_c	5-Oxoproline	not exist	GSC	not exist	not exist	not exist	not exist	not exist	not exist	IN	not exist	not exist	not exist	not exist	not exist	not exist	1	1	0	0	13
bhb_p	(R)-3-Hydroxybutanoate	not exist	not exist	not exist	not exist	not exist	not exist	not exist	not exist	GSC	not exist	not exist	not exist	not exist	not exist	not exist	1	0	0	0	14
btoh_c	Butanol	not exist	not exist	GSC	not exist	not exist	not exist	not exist	IS	not exist	not exist	not exist	not exist	not exist	not exist	not exist	1	0	0	1	13
bzsucc_c	Benzylsuccinate	not exist	not exist	GSC	not exist	not exist	not exist	not exist	not exist	not exist	not exist	not exist	not exist	not exist	not exist	not exist	1	0	0	0	14
phitcoa_c	E-Phenylitaconyl-CoA	not exist	not exist	GSC	not exist	not exist	not exist	not exist	not exist	not exist	not exist	not exist	not exist	not exist	not exist	not exist	1	0	0	0	14
pt2coa_c	Pent-2-enoyl-CoA	not exist	not exist	GSC	not exist	not exist	not exist	not exist	not exist	IN	not exist	not exist	not exist	not exist	not exist	not exist	1	1	0	0	13
vaccoa_c	Vinylacetyl-CoA	not exist	not exist	GSC	not exist	not exist	not exist	not exist	not exist	not exist	not exist	not exist	not exist	not exist	not exist	not exist	1	0	0	0	14
4hba_p	4-Hydroxy-benzyl alcohol	not exist	not exist	GSC	not exist	not exist	not exist	not exist	not exist	not exist	not exist	not exist	not exist	not exist	not exist	not exist	1	0	0	0	14
btoh_p	Butanol	not exist	not exist	GSC	not exist	not exist	not exist	not exist	not exist	not exist	not exist	not exist	not exist	not exist	not exist	not exist	1	0	0	0	14
vacc_c	Vaccenic acid	not exist	not exist	not exist	not exist	not exist	not exist	not exist	not exist	GSC	not exist	not exist	not exist	not exist	not exist	not exist	1	0	0	0	14
glyc_m	Glycerol	not exist	not exist	not exist	IN	IN	GSC	IN	not exist	not exist	not exist	not exist	not exist	not exist	not exist	not exist	1	3	0	0	11
citr__L_e	L-Citrulline	not exist	not exist	not exist	not exist	not exist	not exist	not exist	GSC	not exist	not exist	not exist	not exist	not exist	not exist	not exist	1	0	0	0	14
glyc_h	Glycerol	not exist	not exist	not exist	IN	IN	GSC	IN	not exist	not exist	not exist	not exist	not exist	not exist	not exist	not exist	1	3	0	0	11
25dop_c	2 5 Dioxopentanoate C5H5O4	not exist	not exist	not exist	not exist	not exist	not exist	not exist	not exist	GSC	not exist	not exist	not exist	not exist	not exist	not exist	1	0	0	0	14
dxylnt_e	D-Xylonate	GSC	not exist	not exist	not exist	not exist	not exist	not exist	not exist	not exist	not exist	not exist	not exist	not exist	not exist	not exist	1	0	0	0	14
dhptdd_c	3-hydroxy-5-phosphonooxypentane-2,4-dione	GSC	not exist	not exist	not exist	not exist	not exist	not exist	not exist	not exist	not exist	not exist	not exist	not exist	not exist	not exist	1	0	0	0	14
2ddara_c	2-dehydro-3-deoxy-D-arabinonate	GSC	not exist	not exist	not exist	not exist	not exist	not exist	not exist	not exist	not exist	not exist	not exist	not exist	not exist	not exist	1	0	0	0	14
nadhx__S_c	Adenosine 5'-(3-{5-[(2S)-5-carbamoyl-2-hydroxy-3,4-dihydropyridin-1-yl]-5-deoxy-?-D-ribofuranosyl} dihydrogen diphosphate)	GSC	not exist	not exist	not exist	not exist	not exist	not exist	not exist	not exist	not exist	not exist	not exist	not exist	not exist	not exist	1	0	0	0	14
glutar_e	Glutarate	not exist	not exist	not exist	not exist	not exist	not exist	not exist	not exist	GSC	not exist	not exist	not exist	not exist	not exist	not exist	1	0	0	0	14
phpyr_e	Phenylpyruvate	not exist	not exist	not exist	not exist	not exist	not exist	not exist	not exist	GSC	not exist	not exist	not exist	not exist	not exist	not exist	1	0	0	0	14
arg__D_c	D-Arginine	not exist	not exist	not exist	not exist	not exist	not exist	not exist	not exist	GSC	not exist	not exist	not exist	not exist	not exist	not exist	1	0	0	0	14
malt1p_c	Alpha-maltose 1-phosphate	not exist	not exist	not exist	not exist	not exist	not exist	not exist	not exist	GSC	not exist	not exist	not exist	not exist	not exist	not exist	1	0	0	0	14
phe__D_c	D-phenylalanine	not exist	not exist	not exist	not exist	not exist	not exist	not exist	not exist	GSC	not exist	not exist	not exist	not exist	not exist	not exist	1	0	0	0	14
6hnac_p	6-Hydroxynicotinate	not exist	not exist	not exist	not exist	not exist	not exist	not exist	not exist	GSC	not exist	not exist	not exist	not exist	not exist	not exist	1	0	0	0	14
R_3hdcaa_c	3 hydroxydecanoic acid	not exist	not exist	not exist	not exist	not exist	not exist	not exist	not exist	GSC	not exist	not exist	not exist	not exist	not exist	not exist	1	0	0	0	14
R_3hdcaa_p	3 hydroxydecanoic acid	not exist	not exist	not exist	not exist	not exist	not exist	not exist	not exist	GSC	not exist	not exist	not exist	not exist	not exist	not exist	1	0	0	0	14
R_3hdd5ea_e	3 Hydroxydodecanoic 5 en acid	not exist	not exist	not exist	not exist	not exist	not exist	not exist	not exist	GSC	not exist	not exist	not exist	not exist	not exist	not exist	1	0	0	0	14
R_3hdda_e	3 Hydroxydodecanoic acid	not exist	not exist	not exist	not exist	not exist	not exist	not exist	not exist	GSC	not exist	not exist	not exist	not exist	not exist	not exist	1	0	0	0	14
alltn__R_c	Allantoin	not exist	not exist	not exist	not exist	not exist	not exist	not exist	not exist	GSC	not exist	not exist	not exist	not exist	not exist	not exist	1	0	0	0	14
asn__D_c	D Asparagine	not exist	not exist	not exist	not exist	not exist	not exist	not exist	not exist	GSC	not exist	not exist	not exist	not exist	not exist	not exist	1	0	0	0	14
chor_p	Chorismate	not exist	not exist	not exist	not exist	not exist	not exist	not exist	not exist	GSC	not exist	not exist	not exist	not exist	not exist	not exist	1	0	0	0	14
clpn181e11_p	Cardiolipin tetraoctadec 11E enoyl n C181 trans	not exist	not exist	not exist	not exist	not exist	not exist	not exist	not exist	GSC	not exist	not exist	not exist	not exist	not exist	not exist	1	0	0	0	14
ddecoa_c	Cis dodedec 5 enoyl CoA	not exist	not exist	not exist	not exist	not exist	not exist	not exist	not exist	GSC	not exist	not exist	not exist	not exist	not exist	not exist	1	0	0	0	14
gg13dampp_c	Gamma glutamyl diaminopropane	not exist	not exist	not exist	not exist	not exist	not exist	not exist	not exist	GSC	not exist	not exist	not exist	not exist	not exist	not exist	1	0	0	0	14
gg15dap_c	Gamma glutamyl cadaverine synthase	not exist	not exist	not exist	not exist	not exist	not exist	not exist	not exist	GSC	not exist	not exist	not exist	not exist	not exist	not exist	1	0	0	0	14
pe161e9_p	Phosphatidylethanolamine dihexadec 9E enoyl n C161 trans	not exist	not exist	not exist	not exist	not exist	not exist	not exist	not exist	GSC	not exist	not exist	not exist	not exist	not exist	not exist	1	0	0	0	14
phe__D_p	D-phenylalanine	not exist	not exist	not exist	not exist	not exist	not exist	not exist	not exist	GSC	not exist	not exist	not exist	not exist	not exist	not exist	1	0	0	0	14
vacc2coa_c	Trans cis octadeca 2 11 dienoyl CoA	not exist	not exist	not exist	not exist	not exist	not exist	not exist	not exist	GSC	not exist	not exist	not exist	not exist	not exist	not exist	1	0	0	0	14
vacc_p	Vaccenic acid	not exist	not exist	not exist	not exist	not exist	not exist	not exist	not exist	GSC	not exist	not exist	not exist	not exist	not exist	not exist	1	0	0	0	14
14glucan_c	1,4-alpha-D-glucan	IN	not exist	not exist	not exist	not exist	not exist	not exist	not exist	not exist	IS	IN	IN	IN	IN	IN	0	6	0	1	8
23ddhb_c	2,3-Dihydro-2,3-dihydroxybenzoate	OUT	not exist	not exist	not exist	not exist	not exist	not exist	not exist	not exist	not exist	OUT	OUT	OUT	OUT	OUT	0	0	6	0	9
2dhp_c	2-Dehydropantoate	OUT	OUT	OUT	not exist	not exist	not exist	not exist	OUT	OUT	OUT	OUT	OUT	OUT	OUT	OUT	0	0	11	0	4
2dmmql8_c	2-Demethylmenaquinol 8	OUT	not exist	OUT	not exist	not exist	not exist	not exist	IS	not exist	OUT	OUT	OUT	OUT	OUT	OUT	0	0	8	1	6
2ohph_c	2-Octaprenyl-6-hydroxyphenol	OUT	not exist	not exist	not exist	not exist	not exist	not exist	not exist	OUT	OUT	OUT	OUT	OUT	OUT	OUT	0	0	8	0	7
2ombzl_c	2-Octaprenyl-6-methoxy-1,4-benzoquinol	OUT	not exist	not exist	not exist	not exist	not exist	not exist	not exist	OUT	OUT	OUT	OUT	OUT	OUT	OUT	0	0	8	0	7
2omph_c	2-Octaprenyl-6-methoxyphenol	OUT	not exist	not exist	not exist	not exist	not exist	not exist	not exist	OUT	OUT	OUT	OUT	OUT	OUT	OUT	0	0	8	0	7
2oph_c	2-Octaprenylphenol	OUT	not exist	not exist	not exist	not exist	not exist	not exist	not exist	OUT	OUT	OUT	OUT	OUT	OUT	OUT	0	0	8	0	7
2pglyc_c	2-Phosphoglycolate	IN	IS	not exist	not exist	not exist	not exist	not exist	not exist	IN	IN	IN	IS	IN	IN	IS	0	6	0	3	6
3hpppn_c	3-(3-hydroxy-phenyl)propionate	IN	not exist	not exist	not exist	not exist	not exist	not exist	not exist	not exist	IS	IS	IS	IS	IS	IN	0	2	0	5	8
4h2opntn_c	4-Hydroxy-2-oxopentanoate	IN	not exist	not exist	not exist	not exist	not exist	not exist	not exist	IN	IS	not exist	IS	IN	not exist	IN	0	4	0	2	9
5aop_c	5-Amino-4-oxopentanoate	OUT	OUT	OUT	IS	IS	IS	IS	OUT	OUT	IS	OUT	OUT	OUT	OUT	OUT	0	0	10	5	0
5mtr_c	5-Methylthio-D-ribose	OUT	not exist	not exist	not exist	not exist	not exist	not exist	IS	not exist	IS	OUT	IS	OUT	OUT	OUT	0	0	5	3	7
acetol_c	Acetol cytosol	OUT	not exist	not exist	not exist	not exist	not exist	not exist	not exist	not exist	OUT	OUT	OUT	OUT	OUT	OUT	0	0	7	0	8
ametam_c	S-Adenosylmethioninamine	OUT	not exist	IS	IS	IS	IS	IS	OUT	not exist	IS	OUT	IS	OUT	OUT	OUT	0	0	6	7	2
apg160_c	Acyl phosphatidylglycerol (n-C16:0)	OUT	not exist	not exist	not exist	not exist	not exist	not exist	not exist	not exist	OUT	OUT	OUT	OUT	OUT	OUT	0	0	7	0	8
apg161_c	Acyl phosphatidylglycerol (n-C16:1)	OUT	not exist	not exist	not exist	not exist	not exist	not exist	not exist	not exist	OUT	OUT	OUT	OUT	OUT	OUT	0	0	7	0	8
apg180_c	Acyl phosphatidylglycerol (n-C18:0)	OUT	not exist	not exist	not exist	not exist	not exist	not exist	not exist	not exist	OUT	OUT	OUT	OUT	OUT	OUT	0	0	7	0	8
apg181_c	Acyl phosphatidylglycerol (n-C18:1)	OUT	not exist	not exist	not exist	not exist	not exist	not exist	not exist	not exist	OUT	OUT	OUT	OUT	OUT	OUT	0	0	7	0	8
arab__L_c	L-Arabinose	IN	not exist	not exist	not exist	not exist	not exist	not exist	IN	IS	IN	IN	IS	IN	IN	IN	0	7	0	2	6
aragund_c	O-acetyl-rhamanosyl-N-acetylglucosamyl-undecaprenyl diphosphate	IS	not exist	not exist	not exist	not exist	not exist	not exist	not exist	not exist	not exist	IS	IS	IS	IS	not exist	0	0	0	5	10
argtrna_c	L-Arginyl-tRNA(Arg)	not exist	IS	IS	not exist	not exist	not exist	not exist	not exist	IS	IS	IS	IS	IS	IS	IS	0	0	0	9	6
btn_c	Biotin	OUT	IS	IS	IS	IS	IS	IS	IS	OUT	IS	OUT	IS	OUT	OUT	IS	0	0	5	10	0
btnso_c	D-biotin d-sulfoxide	IS	not exist	not exist	not exist	not exist	not exist	not exist	not exist	not exist	IS	IS	IS	IS	IS	IS	0	0	0	7	8
butso3_c	Butanesulfonate	IN	not exist	IS	not exist	not exist	not exist	not exist	not exist	IS	IS	IS	IS	IN	IS	IS	0	2	0	7	6
cpe160_c	Cyclopropane phosphatidylethanolamine (dihexadec-9,10-cyclo-anoyl, n-C16:0 cyclo)	OUT	not exist	OUT	not exist	not exist	not exist	not exist	not exist	OUT	IS	OUT	OUT	OUT	OUT	OUT	0	0	8	1	6
cpe180_c	Cyclopropane phosphatidylethanolamine (dioctadec-11,12-cyclo-anoyl, n-C18:0 cyclo)	OUT	not exist	OUT	not exist	not exist	not exist	not exist	not exist	OUT	IS	OUT	OUT	OUT	OUT	OUT	0	0	8	1	6
crn_c	L-Carnitine	IS	not exist	not exist	not exist	not exist	not exist	not exist	not exist	IN	IS	IS	IS	IS	IS	IS	0	1	0	7	7
ctbtcoa_c	Crotonobetainyl-CoA	IS	not exist	not exist	not exist	not exist	not exist	not exist	not exist	not exist	not exist	IS	IS	IS	not exist	not exist	0	0	0	4	11
dmpp_c	Dimethylallyl diphosphate	OUT	OUT	OUT	OUT	OUT	OUT	OUT	OUT	OUT	OUT	OUT	OUT	OUT	OUT	OUT	0	0	15	0	0
dtdpglu_c	DTDPglucose	OUT	OUT	OUT	not exist	not exist	not exist	not exist	OUT	OUT	IS	OUT	OUT	OUT	OUT	OUT	0	0	10	1	4
f1p_c	D-Fructose 1-phosphate	IN	IN	not exist	not exist	not exist	not exist	not exist	IN	IN	IN	IN	IN	IN	IN	IN	0	10	0	0	5
fad_c	Flavin adenine dinucleotide oxidized	OUT	not exist	OUT	IS	IS	IS	IS	IS	OUT	IS	OUT	OUT	OUT	OUT	OUT	0	0	8	6	1
fecrm_c	Ferrichrome	IS	not exist	not exist	not exist	not exist	not exist	not exist	not exist	IS	IS	IS	IS	IS	IS	IS	0	0	0	8	7
feoxam_c	Generic ferrioxamine-Fe-III	IS	not exist	not exist	not exist	not exist	not exist	not exist	not exist	IS	not exist	IS	IS	IS	IS	IS	0	0	0	7	8
feoxam_un_c	Ferroxamine minus Fe(3)	IS	not exist	not exist	not exist	not exist	not exist	not exist	not exist	IS	not exist	IS	IS	IS	IS	not exist	0	0	0	6	9
frdp_c	Farnesyl diphosphate	OUT	OUT	OUT	OUT	OUT	OUT	OUT	OUT	OUT	OUT	OUT	OUT	OUT	OUT	OUT	0	0	15	0	0
fruur_c	D-Fructuronate	IN	not exist	IS	not exist	not exist	not exist	not exist	not exist	not exist	IS	not exist	IN	IN	IN	IN	0	5	0	2	8
fuc__L_c	L-Fucose	IN	not exist	not exist	not exist	not exist	not exist	not exist	not exist	not exist	IS	IN	IS	IS	IN	IN	0	4	0	3	8
g3pc_c	Sn-Glycero-3-phosphocholine	IN	not exist	not exist	IS	IS	IS	IS	IN	not exist	IN	not exist	IN	IN	IN	IN	0	7	0	4	4
g3pi_c	Sn-Glycero-3-phospho-1-inositol	IN	not exist	not exist	not exist	not exist	not exist	not exist	not exist	not exist	IN	not exist	IN	IN	IN	IN	0	6	0	0	9
gdpofuc_c	GDP-4-oxo-L-fucose	OUT	OUT	OUT	not exist	not exist	not exist	not exist	not exist	not exist	not exist	not exist	OUT	OUT	OUT	not exist	0	0	6	0	9
ggagicolipa_c	Glucosyl-galactosyl-glucosyl-inner core oligosaccharide lipid A	OUT	not exist	not exist	not exist	not exist	not exist	not exist	not exist	not exist	not exist	IS	IS	IS	IS	not exist	0	0	1	4	10
gggagicolipa_c	Glucosyl-glucosyl-galactosyl-glucosyl-inner core oligosaccharide lipid A	OUT	not exist	not exist	not exist	not exist	not exist	not exist	not exist	not exist	not exist	IS	IS	IS	IS	not exist	0	0	1	4	10
gicolipa_c	Glucosyl-inner core oligosaccharide lipid A	OUT	not exist	not exist	not exist	not exist	not exist	not exist	not exist	not exist	not exist	IS	IS	IS	IS	not exist	0	0	1	4	10
glyc2p_c	Glycerol 2-phosphate	IN	not exist	not exist	not exist	not exist	not exist	not exist	not exist	IN	not exist	IN	IN	IN	IN	not exist	0	6	0	0	9
grdp_c	Geranyl diphosphate	OUT	OUT	OUT	OUT	OUT	OUT	OUT	OUT	OUT	OUT	OUT	OUT	OUT	OUT	OUT	0	0	15	0	0
gslnt_c	Glutathiolselenolate	OUT	not exist	not exist	not exist	not exist	not exist	not exist	not exist	OUT	not exist	OUT	IS	OUT	OUT	not exist	0	0	5	1	9
hhlipa_c	Heptosyl-heptosyl-kdo2-lipidA	OUT	not exist	OUT	not exist	not exist	not exist	not exist	not exist	not exist	not exist	OUT	OUT	OUT	OUT	OUT	0	0	7	0	8
hkndd_c	2-Hydroxy-6-oxonona-2,4-diene-1,9-dioate	IN	not exist	not exist	not exist	not exist	not exist	not exist	not exist	not exist	not exist	not exist	not exist	IS	not exist	IN	0	2	0	1	12
hlipa_c	Heptosyl-kdo2-lipidA	OUT	not exist	OUT	not exist	not exist	not exist	not exist	not exist	not exist	not exist	OUT	OUT	OUT	OUT	OUT	0	0	7	0	8
icolipa_c	Inner core oligosaccharide lipid A (E coli)	OUT	not exist	not exist	not exist	not exist	not exist	not exist	not exist	not exist	not exist	IS	IS	IS	IS	not exist	0	0	1	4	10
indole_c	Indole	OUT	OUT	not exist	not exist	not exist	not exist	not exist	OUT	OUT	IS	OUT	OUT	OUT	OUT	OUT	0	0	9	1	5
kdo2lipid4L_c	KDO(2)-lipid IV(A) with laurate	OUT	not exist	OUT	not exist	not exist	not exist	not exist	not exist	not exist	not exist	OUT	OUT	OUT	OUT	OUT	0	0	7	0	8
kdo8p_c	3-Deoxy-D-manno-octulosonate 8-phosphate	OUT	not exist	OUT	not exist	not exist	not exist	not exist	not exist	OUT	OUT	OUT	OUT	OUT	OUT	OUT	0	0	9	0	6
lcts_c	Lactose C12H22O11	IN	not exist	not exist	not exist	not exist	not exist	not exist	not exist	IS	IN	IN	IN	IN	IN	IN	0	7	0	1	7
lipa_c	KDO(2)-lipid (A)	OUT	not exist	OUT	not exist	not exist	not exist	not exist	not exist	not exist	not exist	OUT	OUT	OUT	OUT	OUT	0	0	7	0	8
lipa_cold_c	Cold adapted KDO(2)-lipid (A)	OUT	not exist	not exist	not exist	not exist	not exist	not exist	not exist	not exist	not exist	OUT	OUT	OUT	OUT	OUT	0	0	6	0	9
lipidAds_c	Lipid A Disaccharide	OUT	not exist	OUT	not exist	not exist	not exist	not exist	not exist	not exist	IS	OUT	OUT	OUT	OUT	OUT	0	0	7	1	7
lipidX_c	2,3-Bis(3-hydroxytetradecanoyl)-beta-D-glucosaminyl 1-phosphate	OUT	not exist	OUT	not exist	not exist	not exist	not exist	not exist	not exist	IS	OUT	OUT	OUT	OUT	OUT	0	0	7	1	7
malcoame_c	Malonyl-CoA methyl ester	OUT	not exist	OUT	not exist	not exist	not exist	not exist	not exist	OUT	not exist	OUT	OUT	OUT	OUT	not exist	0	0	7	0	8
malt6p_c	Maltose 6'-phosphate	IS	not exist	not exist	not exist	not exist	not exist	not exist	not exist	not exist	IS	IS	IS	IS	IS	IS	0	0	0	7	8
malthx_c	Maltohexaose	IN	not exist	IN	not exist	not exist	not exist	not exist	IS	not exist	IN	IN	IN	IN	IN	IN	0	8	0	1	6
maltpt_c	Maltopentaose	IN	not exist	IN	not exist	not exist	not exist	not exist	not exist	not exist	IN	IN	IN	IN	IN	IN	0	8	0	0	7
mercppyr_c	Mercaptopyruvate	OUT	not exist	not exist	IS	IS	IS	IS	not exist	not exist	IS	IS	not exist	IS	IS	IS	0	0	1	9	5
moadcosh_c	MoaD Protein with thiocarboxylate	IS	not exist	IS	not exist	not exist	not exist	not exist	not exist	IS	not exist	IS	IS	IS	IS	not exist	0	0	0	7	8
mpt_c	Molybdopterin	OUT	not exist	OUT	not exist	not exist	not exist	not exist	not exist	OUT	not exist	OUT	OUT	OUT	OUT	not exist	0	0	7	0	8
o16aund_c	O16 antigen undecaprenyl diphosphate	IS	not exist	not exist	not exist	not exist	not exist	not exist	not exist	not exist	not exist	IS	IS	IS	IS	not exist	0	0	0	5	10
opmeACP_c	3-Oxo-pimeloyl-[acyl-carrier protein] methyl ester	OUT	not exist	OUT	not exist	not exist	not exist	not exist	not exist	OUT	not exist	OUT	OUT	OUT	OUT	not exist	0	0	7	0	8
pant__R_c	(R)-Pantoate	OUT	OUT	OUT	not exist	not exist	not exist	not exist	OUT	OUT	OUT	OUT	OUT	OUT	OUT	OUT	0	0	11	0	4
ppbng_c	Porphobilinogen	OUT	OUT	OUT	IS	IS	IS	IS	OUT	OUT	IS	OUT	OUT	OUT	OUT	OUT	0	0	10	5	0
ppp9_c	Protoporphyrin	OUT	IS	OUT	IS	IS	IS	IS	not exist	OUT	IS	OUT	OUT	OUT	OUT	OUT	0	0	8	6	1
pppg9_c	Protoporphyrinogen IX	OUT	not exist	OUT	IS	IS	IS	IS	IS	OUT	IS	OUT	OUT	OUT	OUT	OUT	0	0	8	6	1
preq0_c	7-cyano-7-carbaguanine	OUT	not exist	OUT	not exist	not exist	not exist	not exist	not exist	OUT	not exist	OUT	OUT	OUT	OUT	not exist	0	0	7	0	8
preq1_c	7-aminomethyl-7-deazaguanine	OUT	not exist	OUT	not exist	not exist	not exist	not exist	not exist	OUT	not exist	OUT	OUT	OUT	OUT	not exist	0	0	7	0	8
progly_c	L-Prolinylglycine	IN	not exist	not exist	not exist	not exist	not exist	not exist	not exist	IN	IN	IN	IN	IN	IN	IN	0	8	0	0	7
psclys_c	Psicoselysine	IN	not exist	not exist	not exist	not exist	not exist	not exist	not exist	not exist	IS	IS	IN	IN	IN	not exist	0	4	0	2	9
q8h2_c	Ubiquinol-8	OUT	not exist	not exist	not exist	not exist	not exist	not exist	not exist	OUT	OUT	OUT	OUT	OUT	OUT	OUT	0	0	8	0	7
quln_c	Quinolinate	OUT	IS	OUT	not exist	not exist	not exist	not exist	OUT	OUT	IS	OUT	IS	IS	OUT	OUT	0	0	7	4	4
rdmbzi_c	N1-(alpha-D-ribosyl)-5,6-dimethylbenzimidazole	IS	not exist	OUT	not exist	not exist	not exist	not exist	OUT	OUT	not exist	IS	IS	IS	IS	OUT	0	0	4	5	6
rml_c	L-Rhamnulose	IN	not exist	not exist	not exist	not exist	not exist	not exist	IN	not exist	IN	IN	IN	IN	IN	IN	0	8	0	0	7
suc6p_c	Sucrose 6-phosphate	IS	not exist	not exist	not exist	not exist	not exist	not exist	not exist	not exist	IS	IN	IN	IN	IS	IN	0	4	0	3	8
tartr__D_c	D-tartrate	IN	not exist	not exist	not exist	not exist	not exist	not exist	not exist	not exist	not exist	IN	IN	IN	IN	not exist	0	5	0	0	10
thrtrna_c	L-Threonyl-tRNA(Thr)	not exist	IS	IS	not exist	not exist	not exist	not exist	not exist	IS	IS	IS	IS	IS	IS	IS	0	0	0	9	6
tma_c	Trimethylamine	IS	IN	not exist	not exist	not exist	not exist	not exist	not exist	not exist	not exist	IS	IS	IS	IS	IS	0	1	0	6	8
tmao_c	Trimethylamine N-oxide	IS	not exist	not exist	not exist	not exist	not exist	not exist	not exist	not exist	not exist	IS	IS	IS	IS	IS	0	0	0	6	9
u3hga_c	UDP-3-O-(3-hydroxytetradecanoyl)-D-glucosamine	OUT	not exist	OUT	not exist	not exist	not exist	not exist	not exist	not exist	IS	OUT	OUT	OUT	OUT	OUT	0	0	7	1	7
uacmamu_c	UDP-N-acetyl-D-mannosaminouronate	OUT	not exist	OUT	not exist	not exist	not exist	not exist	not exist	not exist	IS	OUT	OUT	OUT	OUT	OUT	0	0	7	1	7
udcpdp_c	Undecaprenyl diphosphate	OUT	not exist	OUT	OUT	OUT	OUT	OUT	OUT	OUT	OUT	OUT	OUT	OUT	OUT	OUT	0	0	14	0	1
udpLa4fn_c	Uridine 5''-diphospho-{beta}-4-deoxy-4-formamido-L-arabinose	OUT	not exist	OUT	not exist	not exist	not exist	not exist	not exist	not exist	IS	OUT	IS	OUT	IS	OUT	0	0	5	3	7
uracp_c	Ureidoacrylate peracid	OUT	not exist	not exist	not exist	not exist	not exist	not exist	not exist	not exist	not exist	OUT	OUT	OUT	not exist	not exist	0	0	4	0	11
urea_c	Urea CH4N2O	OUT	IS	not exist	IS	IS	IS	IS	OUT	OUT	IS	OUT	OUT	OUT	IS	OUT	0	0	7	7	1
wco_c	Tungsten binding cofactor	OUT	not exist	OUT	not exist	not exist	not exist	not exist	not exist	OUT	not exist	OUT	OUT	OUT	OUT	not exist	0	0	7	0	8
xylu__L_c	L-Xylulose	IN	not exist	not exist	not exist	not exist	not exist	not exist	not exist	not exist	IS	IN	IN	IN	IN	IN	0	6	0	1	8
26dap__M_e	Meso-2,6-Diaminoheptanedioate	IS	not exist	not exist	not exist	not exist	not exist	not exist	not exist	IN	IS	IS	IS	IS	IS	IS	0	1	0	7	7
3hpp_e	3-Hydroxypropanoate	OUT	not exist	not exist	not exist	not exist	not exist	not exist	not exist	not exist	not exist	OUT	OUT	OUT	IS	not exist	0	0	4	1	10
LalaDglu_e	L-alanine-D-glutamate	IN	not exist	not exist	not exist	not exist	not exist	not exist	not exist	not exist	not exist	IN	IN	IN	IN	not exist	0	5	0	0	10
acgam_e	N-Acetyl-D-glucosamine	IN	not exist	not exist	IS	IS	IS	IS	not exist	not exist	IN	IN	IN	IN	IN	IN	0	7	0	4	4
acgam1p_e	N-Acetyl-D-glucosamine 1-phosphate	IN	not exist	not exist	not exist	not exist	not exist	not exist	not exist	not exist	IS	IN	IN	IN	IN	IS	0	5	0	2	8
acnam_e	N-Acetylneuraminate	IN	not exist	not exist	not exist	not exist	not exist	not exist	not exist	not exist	IN	IN	IN	IN	IN	not exist	0	6	0	0	9
acolipa_e	4-Amino-4-deoxy-L-arabinose modified core oligosaccharide lipid A	OUT	not exist	not exist	not exist	not exist	not exist	not exist	not exist	not exist	IS	IS	IS	IS	IS	IS	0	0	1	6	8
all__D_e	D-Allose	IN	not exist	not exist	not exist	not exist	not exist	not exist	not exist	not exist	IS	IS	IS	IS	IS	IS	0	1	0	6	8
amp_e	AMP C10H12N5O7P	IN	not exist	not exist	IS	IS	IS	IS	not exist	not exist	IS	IN	IN	IN	IN	IN	0	6	0	5	4
arbtn_e	Aerobactin minus Fe3	IS	not exist	not exist	not exist	not exist	not exist	not exist	not exist	IS	not exist	IS	IS	IS	IS	not exist	0	0	0	6	9
but_e	Butyrate (n-C4:0)	IN	not exist	IN	not exist	not exist	not exist	not exist	IS	not exist	IS	IS	IS	IN	IS	IS	0	3	0	6	6
cbi_e	Cobinamide	IS	IS	not exist	not exist	not exist	not exist	not exist	not exist	IS	IS	IS	IS	IS	IS	IS	0	0	0	9	6
cm_e	Chloramphenicol	IS	not exist	not exist	not exist	not exist	not exist	not exist	not exist	IS	not exist	IS	IS	IS	IS	not exist	0	0	0	6	9
cmp_e	CMP C9H12N3O8P	IN	not exist	not exist	not exist	not exist	not exist	not exist	not exist	not exist	IS	IN	IN	IN	IN	IN	0	6	0	1	8
crn__D_e	D-Carnitine	IS	not exist	not exist	not exist	not exist	not exist	not exist	not exist	not exist	not exist	IS	IS	IS	IS	not exist	0	0	0	5	10
csn_e	Cytosine	IS	not exist	not exist	IS	IS	IS	IS	IS	IN	IS	IS	IS	IS	IS	IS	0	1	0	12	2
cys__D_e	D-Cysteine	IN	not exist	not exist	not exist	not exist	not exist	not exist	not exist	IN	IN	IN	IN	IN	IN	IS	0	7	0	1	7
dcyt_e	Deoxycytidine	IN	not exist	not exist	not exist	not exist	not exist	not exist	not exist	not exist	IN	IN	IN	IN	IN	IN	0	7	0	0	8
dgmp_e	DGMP C10H12N5O7P	IN	not exist	not exist	not exist	not exist	not exist	not exist	not exist	not exist	IS	IN	IN	IN	IN	IN	0	6	0	1	8
dtmp_e	DTMP C10H13N2O8P	IN	not exist	not exist	not exist	not exist	not exist	not exist	not exist	not exist	IS	IN	IN	IN	IN	IN	0	6	0	1	8
duri_e	Deoxyuridine	IN	not exist	not exist	not exist	not exist	not exist	not exist	not exist	not exist	IN	IN	IN	IN	IN	IN	0	7	0	0	8
eca4colipa_e	(enterobacterial common antigen)x4 core oligosaccharide lipid A	OUT	not exist	not exist	not exist	not exist	not exist	not exist	not exist	not exist	not exist	IS	IS	IS	IS	not exist	0	0	1	4	10
fe3hox_e	Fe(III)hydroxamate	IS	not exist	not exist	not exist	not exist	not exist	not exist	not exist	not exist	IS	IS	IS	IS	IS	IS	0	0	0	7	8
fru_e	D-Fructose	IN	not exist	not exist	IN	IN	IN	IN	IN	IN	IN	IN	IN	IN	IN	IN	0	13	0	0	2
frulys_e	Fructoselysine	IN	not exist	not exist	not exist	not exist	not exist	not exist	not exist	not exist	IS	IS	IN	IN	IN	IS	0	4	0	3	8
g1p_e	D-Glucose 1-phosphate	IN	not exist	not exist	not exist	not exist	not exist	not exist	not exist	not exist	IS	IN	IN	IN	IN	IN	0	6	0	1	8
g3ps_e	Glycerophosphoserine	IN	not exist	not exist	not exist	not exist	not exist	not exist	not exist	not exist	IN	IN	IN	IN	IN	IN	0	7	0	0	8
galt_e	Galactitol	IN	not exist	not exist	not exist	not exist	not exist	not exist	not exist	not exist	IS	IS	IN	IS	IN	IN	0	4	0	3	8
galur_e	D-Galacturonate	IN	not exist	IS	not exist	not exist	not exist	not exist	IS	IN	IS	IS	IN	IS	IN	IN	0	5	0	5	5
gam_e	D-Glucosamine	IN	not exist	not exist	not exist	not exist	not exist	not exist	not exist	not exist	IN	IS	IN	IN	IN	IN	0	6	0	1	8
gbbtn_e	Gamma-butyrobetaine	IS	not exist	not exist	not exist	not exist	not exist	not exist	not exist	not exist	IS	IS	IS	IS	IS	not exist	0	0	0	6	9
gdp_e	GDP C10H12N5O11P2	IS	not exist	not exist	not exist	not exist	not exist	not exist	not exist	not exist	IS	IS	IS	IS	IS	IS	0	0	0	7	8
glcr_e	D-Glucarate	IN	not exist	not exist	not exist	not exist	not exist	not exist	not exist	IN	IS	IN	IN	IN	IN	IN	0	7	0	1	7
glcur_e	D-Glucuronate	IN	not exist	IS	not exist	not exist	not exist	not exist	IS	IN	IS	IS	IN	IN	IN	IN	0	6	0	4	5
gthox_e	Oxidized glutathione	IS	not exist	not exist	IS	IS	IS	IS	not exist	not exist	IS	IS	IS	IS	IS	IS	0	0	0	11	4
hdcea_e	Hexadecenoate (n-C16:1)	IN	not exist	IN	not exist	not exist	not exist	not exist	not exist	IN	IS	IN	IN	IN	IN	IN	0	8	0	1	6
isetac_e	Isethionic acid	IS	not exist	IS	not exist	not exist	not exist	not exist	not exist	IS	IS	IS	IS	IS	IS	IS	0	0	0	9	6
maltttr_e	Maltotetraose	IN	not exist	not exist	not exist	not exist	not exist	not exist	not exist	not exist	IN	IS	IN	IN	IS	IN	0	5	0	2	8
met__D_e	D-Methionine	IS	not exist	not exist	not exist	not exist	not exist	not exist	not exist	IN	IS	IS	IS	IS	IS	IS	0	1	0	7	7
mincyc_e	Minocycline	IS	not exist	not exist	not exist	not exist	not exist	not exist	not exist	not exist	not exist	IS	IS	IS	IS	not exist	0	0	0	5	10
minohp_e	Myo-Inositol hexakisphosphate	IN	not exist	not exist	not exist	not exist	not exist	not exist	not exist	not exist	IS	IS	IS	IS	IS	not exist	0	1	0	5	9
mnl_e	D-Mannitol	IN	not exist	not exist	not exist	not exist	not exist	not exist	not exist	not exist	IN	IS	IN	IN	IN	IN	0	6	0	1	8
mso3_e	Methanesulfonate	IS	not exist	IS	not exist	not exist	not exist	not exist	not exist	IS	IS	IS	IS	IS	IS	IS	0	0	0	9	6
novbcn_e	Novobiocin	IS	not exist	not exist	not exist	not exist	not exist	not exist	not exist	not exist	not exist	IS	IS	IS	IS	not exist	0	0	0	5	10
o16a4colipa_e	(O16 antigen)x4 core oligosaccharide lipid A	IS	not exist	not exist	not exist	not exist	not exist	not exist	not exist	not exist	not exist	IS	IS	IS	IS	not exist	0	0	0	5	10
pppn_e	Phenylpropanoate	IN	not exist	not exist	not exist	not exist	not exist	not exist	not exist	not exist	IS	IS	IS	IS	IS	IS	0	1	0	6	8
rfamp_e	Rifampin	IS	not exist	not exist	not exist	not exist	not exist	not exist	not exist	not exist	not exist	IS	IS	IS	IS	not exist	0	0	0	5	10
rmn_e	L-Rhamnose	IN	not exist	not exist	not exist	not exist	not exist	not exist	IN	not exist	IN	IS	IN	IN	IS	IN	0	6	0	2	7
sbt__D_e	D-Sorbitol	IN	not exist	not exist	OUT	OUT	OUT	OUT	not exist	not exist	IS	IS	IS	IS	IN	IN	0	3	4	4	4
spmd_e	Spermidine	OUT	not exist	not exist	IS	IS	IS	IS	IS	IN	IS	OUT	IS	OUT	OUT	IS	0	1	4	8	2
taur_e	Taurine C2H7NO3S	IS	not exist	IS	not exist	not exist	not exist	not exist	IS	IS	IS	IS	IS	IS	IS	IS	0	0	0	10	5
thrp_e	L-Threonine O-3-phosphate	IN	not exist	not exist	not exist	not exist	not exist	not exist	not exist	not exist	IS	IS	IN	IN	IN	IN	0	5	0	2	8
tre_e	Trehalose	IN	not exist	not exist	not exist	not exist	not exist	not exist	not exist	not exist	IN	IN	IN	IN	IN	IN	0	7	0	0	8
tyrp_e	Phosphotyrosine	IS	not exist	not exist	not exist	not exist	not exist	not exist	not exist	not exist	IS	IS	IS	IS	IS	IS	0	0	0	7	8
udpacgal_e	UDP-N-acetyl-D-galactosamine	IN	not exist	not exist	not exist	not exist	not exist	not exist	not exist	not exist	IS	IN	IN	IN	IN	IN	0	6	0	1	8
udpg_e	UDPglucose	IN	not exist	not exist	not exist	not exist	not exist	not exist	not exist	not exist	IS	IN	IN	IN	IN	IN	0	6	0	1	8
xmp_e	Xanthosine 5'-phosphate	IN	not exist	not exist	not exist	not exist	not exist	not exist	not exist	not exist	IS	IN	IN	IN	IN	IS	0	5	0	2	8
14glucan_p	1,4-alpha-D-glucan	IN	not exist	not exist	not exist	not exist	not exist	not exist	not exist	not exist	IN	not exist	IN	IN	IS	IN	0	5	0	1	9
15dap_p	1,5-Diaminopentane	OUT	not exist	not exist	not exist	not exist	not exist	not exist	not exist	IN	IS	IS	OUT	IS	IS	OUT	0	1	3	4	7
3amp_p	3 AMP C10H12N5O7P	IN	not exist	not exist	not exist	not exist	not exist	not exist	not exist	not exist	IN	IN	IN	IN	IS	IN	0	6	0	1	8
3hpppn_p	3-(3-hydroxy-phenyl)propionate	IN	not exist	not exist	not exist	not exist	not exist	not exist	not exist	not exist	IS	IS	IS	IS	IS	IN	0	2	0	5	8
4hoxpacd_p	4-Hydroxyphenylacetaldehyde	IS	not exist	not exist	not exist	not exist	not exist	not exist	not exist	not exist	IS	IS	IS	IS	IS	IS	0	0	0	7	8
5mtr_p	5-Methylthio-D-ribose	OUT	not exist	not exist	not exist	not exist	not exist	not exist	not exist	not exist	not exist	OUT	IS	OUT	OUT	not exist	0	0	4	1	10
acgal_p	N-Acetyl-D-galactosamine	IS	not exist	not exist	not exist	not exist	not exist	not exist	not exist	not exist	IS	IS	IN	IS	IS	IS	0	1	0	6	8
acmum_p	N-Acetylmuramate	IN	not exist	not exist	not exist	not exist	not exist	not exist	not exist	not exist	IS	IN	IN	IN	IN	IS	0	5	0	2	8
acser_p	O-Acetyl-L-serine	OUT	not exist	not exist	not exist	not exist	not exist	not exist	not exist	OUT	IS	OUT	OUT	OUT	OUT	OUT	0	0	7	1	7
ala_B_p	Beta-Alanine	IS	not exist	not exist	not exist	not exist	not exist	not exist	not exist	IN	IS	IS	IS	IS	IS	IS	0	1	0	7	7
arab__L_p	L-Arabinose	IN	not exist	not exist	not exist	not exist	not exist	not exist	not exist	IS	IN	IN	IS	IN	IN	IN	0	6	0	2	7
btn_p	Biotin	IS	not exist	not exist	not exist	not exist	not exist	not exist	not exist	IS	not exist	IS	IS	IS	IS	not exist	0	0	0	6	9
butso3_p	Butanesulfonate	IN	not exist	IS	not exist	not exist	not exist	not exist	not exist	IS	IS	IS	IS	IN	IS	IS	0	2	0	7	6
crn_p	L-Carnitine	IS	not exist	not exist	not exist	not exist	not exist	not exist	not exist	IN	IS	IS	IS	IS	IS	IS	0	1	0	7	7
dimp_p	DIMP C10H12N4O7P	IN	not exist	not exist	not exist	not exist	not exist	not exist	not exist	IS	IS	IN	IN	IN	IN	IN	0	6	0	2	7
din_p	Deoxyinosine	IN	not exist	not exist	not exist	not exist	not exist	not exist	not exist	IS	IN	IN	IN	IN	IN	IN	0	7	0	1	7
doxrbcn_p	Doxorubicin	IS	not exist	not exist	not exist	not exist	not exist	not exist	not exist	not exist	not exist	IS	IS	IS	IS	not exist	0	0	0	5	10
dump_p	DUMP C9H11N2O8P	IN	not exist	not exist	not exist	not exist	not exist	not exist	not exist	IS	IS	IN	IN	IN	IN	IN	0	6	0	2	7
eca2und_p	(enterobacterial common antigen)x2 undecaprenyl-diphosphate	OUT	not exist	not exist	not exist	not exist	not exist	not exist	not exist	not exist	IS	OUT	OUT	OUT	OUT	OUT	0	0	6	1	8
enlipa_p	Phosphoethanolamine KDO(2)-lipid (A)	OUT	not exist	not exist	not exist	not exist	not exist	not exist	not exist	not exist	not exist	OUT	OUT	OUT	OUT	OUT	0	0	6	0	9
fecrm_p	Ferrichrome	IS	not exist	not exist	not exist	not exist	not exist	not exist	not exist	IS	IS	IS	IS	IS	IS	IS	0	0	0	8	7
feoxam_p	Generic ferrioxamine-Fe-III	IS	not exist	not exist	not exist	not exist	not exist	not exist	not exist	IS	IS	IS	IS	IS	IS	IS	0	0	0	8	7
feoxam_un_p	Ferroxamine minus Fe(3)	IS	not exist	not exist	not exist	not exist	not exist	not exist	not exist	IS	not exist	IS	IS	IS	IS	not exist	0	0	0	6	9
fruur_p	D-Fructuronate	IN	not exist	not exist	not exist	not exist	not exist	not exist	not exist	not exist	IS	IS	IN	IS	IS	IS	0	2	0	5	8
fuc__L_p	L-Fucose	IN	not exist	not exist	not exist	not exist	not exist	not exist	not exist	not exist	IS	IS	IS	IS	IN	IN	0	3	0	4	8
g3pc_p	Sn-Glycero-3-phosphocholine	IN	not exist	not exist	not exist	not exist	not exist	not exist	not exist	not exist	IN	IN	IN	IN	IN	IN	0	7	0	0	8
g3pi_p	Sn-Glycero-3-phospho-1-inositol	IN	not exist	not exist	not exist	not exist	not exist	not exist	not exist	not exist	IN	IN	IN	IN	IN	IN	0	7	0	0	8
glcur1p_p	D-Glucuronate 1-phosphate	IN	not exist	not exist	not exist	not exist	not exist	not exist	not exist	not exist	IS	IS	IN	IN	IN	IS	0	4	0	3	8
glyc2p_p	Glycerol 2-phosphate	IN	not exist	not exist	not exist	not exist	not exist	not exist	not exist	not exist	IS	IS	IN	IN	IN	IN	0	5	0	2	8
imp_p	IMP C10H11N4O8P	IN	not exist	not exist	not exist	not exist	not exist	not exist	not exist	IS	IS	IN	IN	IN	IN	IN	0	6	0	2	7
indole_p	Indole	OUT	not exist	not exist	not exist	not exist	not exist	not exist	not exist	OUT	IS	OUT	OUT	OUT	OUT	OUT	0	0	7	1	7
lcts_p	Lactose C12H22O11	IN	not exist	not exist	not exist	not exist	not exist	not exist	not exist	IS	IN	IN	IN	IN	IN	IN	0	7	0	1	7
lipa_p	KDO(2)-lipid (A)	OUT	not exist	OUT	not exist	not exist	not exist	not exist	not exist	not exist	not exist	OUT	OUT	OUT	OUT	OUT	0	0	7	0	8
lipa_cold_p	Cold adapted KDO(2)-lipid (A)	OUT	not exist	not exist	not exist	not exist	not exist	not exist	not exist	not exist	not exist	OUT	OUT	OUT	OUT	OUT	0	0	6	0	9
malt_p	Maltose C12H22O11	IN	not exist	not exist	not exist	not exist	not exist	not exist	not exist	not exist	IN	IS	IN	IN	IS	IN	0	5	0	2	8
malthx_p	Maltohexaose	IN	not exist	not exist	not exist	not exist	not exist	not exist	not exist	not exist	IN	not exist	IN	IN	IS	IN	0	5	0	1	9
maltpt_p	Maltopentaose	IN	not exist	not exist	not exist	not exist	not exist	not exist	not exist	not exist	IN	not exist	IN	IN	not exist	IN	0	5	0	0	10
met__L_p	L-Methionine	OUT	not exist	not exist	not exist	not exist	not exist	not exist	not exist	IN	IS	IS	IS	IS	IS	IS	0	1	1	6	7
metsox_S__L_p	L-Methionine Sulfoxide	IS	not exist	not exist	not exist	not exist	not exist	not exist	not exist	not exist	IS	IS	IS	IS	IS	IS	0	0	0	7	8
o16a2und_p	(O16 antigen)x2 undecaprenyl diphosphate	IS	not exist	not exist	not exist	not exist	not exist	not exist	not exist	not exist	not exist	not exist	not exist	not exist	not exist	not exist	0	0	0	1	14
o16aund_p	O16 antigen undecaprenyl diphosphate	IS	not exist	not exist	not exist	not exist	not exist	not exist	not exist	not exist	not exist	not exist	not exist	not exist	not exist	not exist	0	0	0	1	14
peamn_p	Phenethylamine	IN	not exist	not exist	not exist	not exist	not exist	not exist	not exist	IN	IS	IS	IS	IS	IS	IN	0	3	0	5	7
progly_p	L-Prolinylglycine	IN	not exist	not exist	not exist	not exist	not exist	not exist	not exist	IN	IN	IN	IN	IN	IS	IN	0	7	0	1	7
psclys_p	Psicoselysine	IN	not exist	not exist	not exist	not exist	not exist	not exist	not exist	not exist	IS	IS	IN	IN	IN	IS	0	4	0	3	8
pser__L_p	O-Phospho-L-serine	IN	not exist	not exist	not exist	not exist	not exist	not exist	not exist	not exist	IS	IS	IN	IN	IN	IN	0	5	0	2	8
pydx_p	Pyridoxal	IS	not exist	not exist	not exist	not exist	not exist	not exist	not exist	not exist	not exist	IS	IS	IS	IS	not exist	0	0	0	5	10
r5p_p	Alpha-D-Ribose 5-phosphate	IN	not exist	not exist	not exist	not exist	not exist	not exist	not exist	not exist	IS	IS	IN	IN	IN	IN	0	5	0	2	8
rib__D_p	D-Ribose	IN	not exist	not exist	not exist	not exist	not exist	not exist	not exist	IN	IN	IS	IN	IN	IN	IN	0	7	0	1	7
ser__D_p	D-Serine	IN	not exist	not exist	not exist	not exist	not exist	not exist	not exist	IN	IS	IN	IN	IN	IN	IN	0	7	0	1	7
sucr_p	Sucrose C12H22O11	IS	not exist	not exist	not exist	not exist	not exist	not exist	not exist	not exist	not exist	IN	IN	IN	IS	IN	0	4	0	2	9
tartr__D_p	D-tartrate	IN	not exist	not exist	not exist	not exist	not exist	not exist	not exist	not exist	not exist	IN	IN	IN	IS	not exist	0	4	0	1	10
tma_p	Trimethylamine	IS	not exist	not exist	not exist	not exist	not exist	not exist	not exist	not exist	IS	IS	IS	IS	IS	IS	0	0	0	7	8
tmao_p	Trimethylamine N-oxide	IS	not exist	not exist	not exist	not exist	not exist	not exist	not exist	not exist	IS	IS	IS	IS	IS	IS	0	0	0	7	8
udcpdp_p	Undecaprenyl diphosphate	OUT	not exist	IS	not exist	not exist	not exist	not exist	not exist	IS	IS	OUT	OUT	OUT	OUT	OUT	0	0	6	3	6
ump_p	UMP C9H11N2O9P	IN	not exist	not exist	not exist	not exist	not exist	not exist	not exist	IN	IS	IN	IN	IN	IN	IN	0	7	0	1	7
ura_p	Uracil	OUT	not exist	not exist	not exist	not exist	not exist	not exist	not exist	IN	IS	OUT	OUT	OUT	OUT	OUT	0	1	6	1	7
urea_p	Urea CH4N2O	OUT	not exist	not exist	not exist	not exist	not exist	not exist	not exist	OUT	IS	OUT	OUT	OUT	IS	OUT	0	0	6	2	7
xylu__L_p	L-Xylulose	IN	not exist	not exist	not exist	not exist	not exist	not exist	not exist	not exist	IS	IN	IN	IN	IN	IS	0	5	0	2	8
mmcoa__R_c	(R)-Methylmalonyl-CoA	not exist	not exist	IN	not exist	not exist	not exist	not exist	not exist	not exist	not exist	IS	IS	IS	IS	not exist	0	1	0	4	10
ssaltpp_c	Succinate semialdehyde-thiamin diphosphate anion	not exist	not exist	not exist	not exist	not exist	not exist	not exist	not exist	not exist	IS	not exist	not exist	not exist	not exist	OUT	0	0	1	1	13
25dhpp_c	2 5 Diamino 6 hydroxy 4 5 phosphoribosylamino pyrimidine C9H14N5O8P	not exist	OUT	not exist	not exist	not exist	not exist	not exist	OUT	not exist	not exist	not exist	not exist	not exist	not exist	not exist	0	0	2	0	13
2dglc_c	2 Deoxy D glucose C6H12O5	IS	not exist	not exist	not exist	not exist	not exist	not exist	not exist	not exist	not exist	not exist	not exist	not exist	not exist	not exist	0	0	0	1	14
35ccmp_c	3 5 Cyclic CMP C9H11N3O7P	not exist	not exist	not exist	IS	IS	IS	IS	not exist	not exist	not exist	not exist	not exist	not exist	not exist	not exist	0	0	0	4	11
4hpro_LT_c	Trans 4 Hydroxy L proline C5H9NO3	not exist	not exist	not exist	IS	IS	IS	IS	not exist	IN	not exist	not exist	not exist	not exist	not exist	not exist	0	1	0	4	10
5dpmev_c	R 5 Diphosphomevalonate C6H10O10P2	not exist	OUT	not exist	not exist	not exist	not exist	not exist	not exist	not exist	not exist	not exist	not exist	not exist	not exist	not exist	0	0	1	0	14
arab__D_c	D Arabinose C5H10O5	OUT	not exist	not exist	not exist	not exist	not exist	not exist	not exist	not exist	not exist	IS	IS	IS	IS	not exist	0	0	1	4	10
btd_RR_e	R R 2 3 Butanediol C4H10O2	not exist	not exist	not exist	not exist	not exist	not exist	not exist	OUT	IN	not exist	IS	IS	IS	IS	OUT	0	1	2	4	8
cmaphis_c	2 3 Carboxy 3 methylammonio propyl L histidine C11H18N4O4	not exist	IS	not exist	not exist	not exist	not exist	not exist	not exist	not exist	not exist	not exist	not exist	not exist	not exist	not exist	0	0	0	1	14
fmn_e	FMN C17H19N4O9P	OUT	not exist	not exist	not exist	not exist	not exist	not exist	not exist	not exist	not exist	not exist	not exist	not exist	not exist	not exist	0	0	1	0	14
gly_m	Glycine	not exist	not exist	not exist	IS	IS	IS	IS	not exist	not exist	not exist	not exist	not exist	not exist	not exist	not exist	0	0	0	4	11
gthrd_m	Reduced glutathione	not exist	not exist	not exist	IS	IS	IS	IS	not exist	not exist	not exist	not exist	not exist	not exist	not exist	not exist	0	0	0	4	11
hemeA_m	Heme A C49H55FeN4O6	not exist	not exist	not exist	IS	IS	IS	IS	not exist	not exist	not exist	not exist	not exist	not exist	not exist	not exist	0	0	0	4	11
hemeO_m	Heme O C49H56FeN4O5	not exist	not exist	not exist	IS	IS	IS	IS	not exist	not exist	not exist	not exist	not exist	not exist	not exist	not exist	0	0	0	4	11
id3acald_c	Indole 3 acetaldehyde C10H9NO	not exist	not exist	not exist	not exist	not exist	not exist	not exist	not exist	OUT	not exist	not exist	not exist	not exist	not exist	not exist	0	0	1	0	14
nadp_m	Nicotinamide adenine dinucleotide phosphate	not exist	not exist	not exist	IS	IS	IS	IS	not exist	not exist	not exist	not exist	not exist	not exist	not exist	not exist	0	0	0	4	11
pheme_m	Protoheme C34H30FeN4O4	not exist	not exist	not exist	IS	IS	IS	IS	not exist	not exist	not exist	not exist	not exist	not exist	not exist	not exist	0	0	0	4	11
saccrp__L_c	L Saccharopine C11H19N2O6	not exist	not exist	not exist	IS	IS	IS	IS	not exist	not exist	not exist	not exist	not exist	not exist	not exist	not exist	0	0	0	4	11
sucr_c	Sucrose C12H22O11	not exist	not exist	not exist	not exist	not exist	not exist	not exist	not exist	not exist	IS	IN	IN	IN	not exist	not exist	0	3	0	1	11
thf_m	5,6,7,8-Tetrahydrofolate	not exist	not exist	not exist	IS	IS	IS	IS	not exist	not exist	not exist	not exist	not exist	not exist	not exist	not exist	0	0	0	4	11
thfglu_c	Tetrahydrofolyl Glu 2 C24H27N8O9	not exist	not exist	not exist	not exist	not exist	not exist	not exist	IS	not exist	not exist	not exist	not exist	not exist	not exist	not exist	0	0	0	1	14
2ombz_c	2-Octaprenyl-6-methoxy-1,4-benzoquinone	not exist	not exist	not exist	not exist	not exist	not exist	not exist	not exist	not exist	not exist	IS	IS	not exist	IS	not exist	0	0	0	3	12
acmam_c	N-Acetyl-D-muramoate	not exist	not exist	not exist	not exist	not exist	not exist	not exist	IS	not exist	not exist	not exist	not exist	not exist	not exist	not exist	0	0	0	1	14
3pg_p	3-Phospho-D-glycerate	not exist	not exist	not exist	not exist	not exist	not exist	not exist	not exist	not exist	not exist	IS	IS	IS	IS	not exist	0	0	0	4	11
feroxB_e	Ferrioxamine-B	not exist	not exist	not exist	not exist	not exist	not exist	not exist	not exist	not exist	not exist	IS	IS	IS	IS	not exist	0	0	0	4	11
chitob_p	Chitobiose C16H28N2O11	not exist	not exist	not exist	not exist	not exist	not exist	not exist	not exist	not exist	not exist	not exist	IS	IS	IS	not exist	0	0	0	3	12
airs_c	Aminoimidazole-riboside	not exist	not exist	not exist	not exist	not exist	not exist	not exist	not exist	not exist	not exist	IS	IS	IS	IS	not exist	0	0	0	4	11
airs_p	Aminoimidazole-riboside	not exist	not exist	not exist	not exist	not exist	not exist	not exist	not exist	not exist	not exist	IS	IS	IS	IS	not exist	0	0	0	4	11
scys__L_c	S-Sulfo-L-cysteine	not exist	not exist	not exist	not exist	not exist	not exist	not exist	not exist	OUT	not exist	IS	IS	IS	IS	not exist	0	0	1	4	10
pep_e	Phosphoenolpyruvate	not exist	not exist	not exist	not exist	not exist	not exist	not exist	not exist	not exist	not exist	IS	IS	IS	IS	not exist	0	0	0	4	11
guln__L_e	L-gulonate	not exist	not exist	not exist	not exist	not exist	not exist	not exist	not exist	not exist	not exist	IS	IS	IS	IS	not exist	0	0	0	4	11
feroxBfe_e	Ferrioxamine-B-fe	not exist	not exist	not exist	not exist	not exist	not exist	not exist	not exist	not exist	not exist	IS	IS	IS	IS	not exist	0	0	0	4	11
2pg_e	D-Glycerate 2-phosphate	not exist	not exist	not exist	not exist	not exist	not exist	not exist	not exist	not exist	not exist	IS	IS	IS	IS	not exist	0	0	0	4	11
oaa_p	Oxaloacetate	not exist	not exist	not exist	not exist	not exist	not exist	not exist	not exist	IN	not exist	IN	IN	IN	IN	not exist	0	5	0	0	10
23dhbzs3_c	2-3-dihydroxybenzoylserine trimer	OUT	not exist	not exist	not exist	not exist	not exist	not exist	not exist	not exist	not exist	OUT	OUT	OUT	OUT	not exist	0	0	5	0	10
remnant1_e	Residual-atoms-of-reaction-DMBZIDSYN	not exist	not exist	not exist	not exist	not exist	not exist	not exist	not exist	not exist	not exist	IS	IS	IS	IS	not exist	0	0	0	4	11
tag__D_p	D-Tagatose	not exist	not exist	not exist	not exist	not exist	not exist	not exist	not exist	not exist	not exist	IS	IS	IS	IS	not exist	0	0	0	4	11
rnam_e	N Ribosylnicotinamide C11H15N2O5	not exist	not exist	not exist	not exist	not exist	not exist	not exist	not exist	not exist	not exist	IS	IS	IS	IS	not exist	0	0	0	4	11
copre2_c	Cobalt-precorrin-2	not exist	OUT	OUT	not exist	not exist	not exist	not exist	OUT	not exist	not exist	OUT	OUT	OUT	OUT	OUT	0	0	8	0	7
cellb_e	Cellobiose	IN	not exist	not exist	not exist	not exist	not exist	not exist	not exist	not exist	not exist	IS	IS	IS	IS	IN	0	2	0	4	9
salcn_c	Salicin C13H18O7	not exist	not exist	not exist	not exist	not exist	not exist	not exist	not exist	not exist	not exist	not exist	not exist	IN	not exist	not exist	0	1	0	0	14
3hoxpac_e	3 Hydroxyphenylacetic acid C8H8O3	not exist	not exist	not exist	not exist	not exist	not exist	not exist	not exist	not exist	not exist	IS	IN	IN	IS	not exist	0	2	0	2	11
peng_e	Penicillin G C16H18N2O4S	not exist	not exist	not exist	not exist	not exist	not exist	not exist	not exist	not exist	not exist	IS	IS	IS	IS	not exist	0	0	0	4	11
6apa_p	6 Aminopenicillanic acid C8H12N2O3S	not exist	not exist	not exist	not exist	not exist	not exist	not exist	not exist	not exist	not exist	IS	IS	IS	IS	not exist	0	0	0	4	11
gagggicolipaBR1_c	R1 galactosyl glucosyl glucosyl glucosyl inner core oligosaccharide lipid A with laurate C153H246N2O83P4	not exist	not exist	not exist	not exist	not exist	not exist	not exist	not exist	not exist	not exist	IS	not exist	IS	IS	not exist	0	0	0	3	12
enlipidA_p	1' Phosphoethanolamin lipidIVa C70H132N3O26P3	not exist	not exist	not exist	not exist	not exist	not exist	not exist	not exist	not exist	not exist	IS	IS	IS	IS	not exist	0	0	0	4	11
salcn_p	Salicin C13H18O7	not exist	not exist	not exist	not exist	not exist	not exist	not exist	not exist	not exist	not exist	IS	IS	IS	IS	not exist	0	0	0	4	11
gicolipaAR1_c	R1 glucosyl inner core oligosaccharide lipid A C137H220N2O68P4	not exist	not exist	not exist	not exist	not exist	not exist	not exist	not exist	not exist	not exist	not exist	not exist	IS	IS	not exist	0	0	0	2	13
lipidA_core_e_p	2 3 2'3' Tetrakis beta hydroxymyristoyl D glucosaminyl 1 6 beta D glucosamine 1 4' bisphosphate C68H126N2O23P2	not exist	not exist	not exist	not exist	not exist	not exist	not exist	not exist	not exist	not exist	IS	IS	IS	IS	not exist	0	0	0	4	11
arab__D_p	D Arabinose C5H10O5	not exist	not exist	not exist	not exist	not exist	not exist	not exist	not exist	not exist	not exist	IS	IS	IS	IS	not exist	0	0	0	4	11
dhmtp_c	1,2-Dihydroxy-5-(methylthio)pent-1-en-3-one	not exist	not exist	not exist	not exist	not exist	not exist	not exist	not exist	not exist	IS	not exist	not exist	not exist	not exist	OUT	0	0	1	1	13
CDP_4keto_6deox_glc_c	CDP-4-keto-6-deoxy-D-glucose	not exist	not exist	not exist	not exist	not exist	not exist	not exist	not exist	not exist	IS	not exist	not exist	not exist	not exist	not exist	0	0	0	1	14
laur_hde_kdo2lipid4_c	KDO2-(lauroyl)-(hexadecenoic)-lipid4	not exist	not exist	not exist	not exist	not exist	not exist	not exist	not exist	not exist	IS	not exist	not exist	not exist	not exist	not exist	0	0	0	1	14
lps_tetra_c	LPS with tetraacyl lipidA	not exist	not exist	not exist	not exist	not exist	not exist	not exist	not exist	not exist	IS	not exist	not exist	not exist	not exist	not exist	0	0	0	1	14
5cmhm_c	5-Carboxymethyl-2-hydroxymuconate	not exist	not exist	not exist	not exist	not exist	not exist	not exist	not exist	not exist	not exist	not exist	IN	IN	IS	IN	0	3	0	1	11
2ohed_c	2-Oxohept-3-ene-1,7-dioate	not exist	not exist	not exist	not exist	not exist	not exist	not exist	not exist	not exist	not exist	not exist	IN	IN	IS	IN	0	3	0	1	11
4mcat_c	4-Methylcatechol	not exist	not exist	not exist	not exist	not exist	not exist	not exist	not exist	IN	not exist	not exist	not exist	not exist	not exist	not exist	0	1	0	0	14
2ahhmp_c	2 Amino 4 hydroxy 6 hydroxymethyl 7 8 dihydropteridine C7H9N5O2	not exist	not exist	not exist	IS	IS	IS	IS	IS	OUT	not exist	not exist	not exist	not exist	not exist	not exist	0	0	1	5	9
fer_e	Ferulate	not exist	not exist	not exist	not exist	not exist	not exist	not exist	not exist	IN	not exist	not exist	not exist	not exist	not exist	not exist	0	1	0	0	14
p_xyl_e	P-methyltoluene	not exist	not exist	not exist	not exist	not exist	not exist	not exist	not exist	IN	not exist	not exist	not exist	not exist	not exist	not exist	0	1	0	0	14
pentso3_e	Pentanesulfonate	not exist	not exist	not exist	not exist	not exist	not exist	not exist	not exist	IS	not exist	not exist	not exist	not exist	not exist	not exist	0	0	0	1	14
tol_e	Toluene	not exist	not exist	IN	not exist	not exist	not exist	not exist	not exist	IN	not exist	not exist	not exist	not exist	not exist	not exist	0	2	0	0	13
vanln_c	Vanillin	not exist	not exist	not exist	not exist	not exist	not exist	not exist	not exist	IN	not exist	not exist	not exist	not exist	not exist	not exist	0	1	0	0	14
S_gtrdhdlp_c	S-Glutaryldihydrolipoamide	not exist	not exist	not exist	not exist	not exist	not exist	not exist	not exist	IN	not exist	not exist	not exist	not exist	not exist	not exist	0	1	0	0	14
glutrna_gln_c	L-Glutamyl-tRNA(Gln)	not exist	IS	not exist	not exist	not exist	not exist	not exist	not exist	IS	not exist	not exist	not exist	not exist	not exist	not exist	0	0	0	2	13
m_xyl_c	M-Xylene	not exist	not exist	not exist	not exist	not exist	not exist	not exist	not exist	IN	not exist	not exist	not exist	not exist	not exist	not exist	0	1	0	0	14
m_xyl_p	M-Xylene	not exist	not exist	not exist	not exist	not exist	not exist	not exist	not exist	IN	not exist	not exist	not exist	not exist	not exist	not exist	0	1	0	0	14
omaenol_c	4-Carboxy-2-hydroxyhexa-2,4-dienedioate	not exist	not exist	not exist	not exist	not exist	not exist	not exist	not exist	IN	not exist	not exist	not exist	not exist	not exist	not exist	0	1	0	0	14
pre3b_c	Precorrin 3B	not exist	not exist	not exist	not exist	not exist	not exist	not exist	IS	OUT	not exist	not exist	not exist	not exist	not exist	not exist	0	0	1	1	13
pre8_c	Precorrin 8	not exist	not exist	not exist	not exist	not exist	not exist	not exist	IS	OUT	not exist	not exist	not exist	not exist	not exist	not exist	0	0	1	1	13
seasmet_c	Se-Adenosylselenomethionine	not exist	not exist	not exist	not exist	not exist	not exist	not exist	not exist	IS	not exist	not exist	not exist	not exist	not exist	not exist	0	0	0	1	14
vanlt_c	Vanillate	not exist	not exist	not exist	not exist	not exist	not exist	not exist	not exist	IN	not exist	not exist	not exist	not exist	not exist	not exist	0	1	0	0	14
vanlt_p	Vanillate	not exist	not exist	not exist	not exist	not exist	not exist	not exist	not exist	IN	not exist	not exist	not exist	not exist	not exist	not exist	0	1	0	0	14
vanln_p	Vanillin	not exist	not exist	not exist	not exist	not exist	not exist	not exist	not exist	IN	not exist	not exist	not exist	not exist	not exist	not exist	0	1	0	0	14
peamn_c	Phenethylamine	not exist	not exist	not exist	not exist	not exist	not exist	not exist	not exist	IS	not exist	not exist	not exist	not exist	not exist	not exist	0	0	0	1	14
copre4_c	Cobalt-precorrin 4	not exist	OUT	OUT	not exist	not exist	not exist	not exist	OUT	not exist	not exist	not exist	not exist	not exist	not exist	OUT	0	0	4	0	11
rbt_c	Ribitol	not exist	not exist	not exist	not exist	not exist	not exist	not exist	not exist	not exist	not exist	not exist	not exist	not exist	not exist	IN	0	1	0	0	14
d5kgp_c	2-Deoxy-5-keto-D-gluconic acid 6-phosphate	not exist	not exist	not exist	not exist	not exist	not exist	not exist	not exist	not exist	not exist	not exist	not exist	not exist	not exist	IN	0	1	0	0	14
diact_c	Diacetyl C4H6O2	not exist	not exist	not exist	not exist	not exist	not exist	not exist	not exist	not exist	not exist	not exist	not exist	not exist	not exist	OUT	0	0	1	0	14
mtpp_c	3-methylthiopropionate	not exist	not exist	not exist	not exist	not exist	not exist	not exist	not exist	not exist	not exist	not exist	not exist	not exist	not exist	IS	0	0	0	1	14
4hglu_c	4-Hydroxy-L-glutamate	not exist	not exist	IS	not exist	not exist	not exist	not exist	not exist	not exist	not exist	not exist	not exist	not exist	not exist	not exist	0	0	0	1	14
5hbzid_c	5-hydroxybenzimidazole	not exist	OUT	OUT	not exist	not exist	not exist	not exist	OUT	not exist	not exist	not exist	not exist	not exist	not exist	not exist	0	0	3	0	12
Lcyst_c	L-Cysteate	not exist	not exist	IS	IS	IS	IS	IS	not exist	not exist	not exist	not exist	not exist	not exist	not exist	not exist	0	0	0	5	10
acetone_c	Acetone	not exist	IS	IS	not exist	not exist	not exist	not exist	not exist	not exist	not exist	not exist	not exist	not exist	not exist	not exist	0	0	0	2	13
ficytC_c	Ferricytochrome c	not exist	not exist	IS	not exist	not exist	not exist	not exist	not exist	not exist	not exist	not exist	not exist	not exist	not exist	not exist	0	0	0	1	14
ficytb_c	Ferricytochrome b	not exist	not exist	IS	not exist	not exist	not exist	not exist	not exist	not exist	not exist	not exist	not exist	not exist	not exist	not exist	0	0	0	1	14
focytC_c	Ferrocytochrome C	not exist	not exist	IS	not exist	not exist	not exist	not exist	not exist	not exist	not exist	not exist	not exist	not exist	not exist	not exist	0	0	0	1	14
fut_c	Futalosine	not exist	not exist	OUT	not exist	not exist	not exist	not exist	not exist	not exist	not exist	not exist	not exist	not exist	not exist	not exist	0	0	1	0	14
ghhlipa_c	Glucosyl-heptosyl-heptosyl-kdo2-lipidA	not exist	not exist	OUT	not exist	not exist	not exist	not exist	not exist	not exist	not exist	not exist	not exist	not exist	not exist	not exist	0	0	1	0	14
hghhlipa_c	Heptosyl-glucosyl-heptosyl-heptosyl-kdo2-lipidA	not exist	not exist	OUT	not exist	not exist	not exist	not exist	not exist	not exist	not exist	not exist	not exist	not exist	not exist	not exist	0	0	1	0	14
kdo2lipid4n_c	KDO(2)-lipid IV(A) (glucosediaminyl)	not exist	not exist	OUT	not exist	not exist	not exist	not exist	not exist	not exist	not exist	not exist	not exist	not exist	not exist	not exist	0	0	1	0	14
phenol_c	Phenol	not exist	not exist	IN	not exist	not exist	not exist	not exist	not exist	not exist	not exist	not exist	not exist	not exist	not exist	not exist	0	1	0	0	14
polglu_c	Poly-gamma-D-glutamate	not exist	not exist	OUT	not exist	not exist	not exist	not exist	not exist	not exist	not exist	not exist	not exist	not exist	not exist	not exist	0	0	1	0	14
2obut_e	2-Oxobutanoate	not exist	not exist	OUT	not exist	not exist	not exist	not exist	not exist	not exist	not exist	not exist	not exist	not exist	not exist	not exist	0	0	1	0	14
4crsol_e	P-Cresol	not exist	not exist	IN	not exist	not exist	not exist	not exist	not exist	not exist	not exist	not exist	not exist	not exist	not exist	not exist	0	1	0	0	14
ibt_e	Isobutyrate	not exist	not exist	IN	not exist	not exist	not exist	not exist	not exist	not exist	not exist	not exist	not exist	not exist	not exist	not exist	0	1	0	0	14
omclo_e	Outer Membrane Cytochrome c type oxidized (low potential)	not exist	not exist	IS	not exist	not exist	not exist	not exist	not exist	not exist	not exist	not exist	not exist	not exist	not exist	not exist	0	0	0	1	14
omclr_e	Outer Membrane Cytochrome c type reduced 1(low potential)	not exist	not exist	IS	not exist	not exist	not exist	not exist	not exist	not exist	not exist	not exist	not exist	not exist	not exist	not exist	0	0	0	1	14
oxa_e	Oxalate	not exist	not exist	IS	not exist	not exist	not exist	not exist	not exist	OUT	not exist	not exist	not exist	not exist	not exist	not exist	0	0	1	1	13
ppoh_e	1-Propanol	not exist	not exist	IN	not exist	not exist	not exist	not exist	not exist	not exist	not exist	not exist	not exist	not exist	not exist	not exist	0	1	0	0	14
Lcyst_p	L-Cysteate	not exist	not exist	IS	not exist	not exist	not exist	not exist	not exist	not exist	not exist	not exist	not exist	not exist	not exist	not exist	0	0	0	1	14
bzal_p	Benzaldehyde	not exist	not exist	IN	not exist	not exist	not exist	not exist	not exist	not exist	not exist	not exist	not exist	not exist	not exist	not exist	0	1	0	0	14
gm1lipa_p	4-Amino-4-deoxy-L-arabinose modified core oligosaccharide lipid A (G. metallireducens, variant 1)	not exist	not exist	OUT	not exist	not exist	not exist	not exist	not exist	not exist	not exist	not exist	not exist	not exist	not exist	not exist	0	0	1	0	14
hghhlipa_p	Heptosyl-glucosyl-heptosyl-heptosyl-kdo2-lipidA	not exist	not exist	OUT	not exist	not exist	not exist	not exist	not exist	not exist	not exist	not exist	not exist	not exist	not exist	not exist	0	0	1	0	14
phenol_p	Phenol	not exist	not exist	IN	not exist	not exist	not exist	not exist	not exist	not exist	not exist	not exist	not exist	not exist	not exist	not exist	0	1	0	0	14
biliverd_c	Biliverdin cytosol	not exist	not exist	not exist	not exist	not exist	not exist	not exist	not exist	OUT	not exist	not exist	not exist	not exist	not exist	not exist	0	0	1	0	14
carn_c	L-Carnosine	not exist	OUT	not exist	not exist	not exist	not exist	not exist	not exist	IN	not exist	not exist	not exist	not exist	not exist	not exist	0	1	1	0	13
hista_c	Histamine extracellular	not exist	OUT	not exist	not exist	not exist	not exist	not exist	not exist	not exist	not exist	not exist	not exist	not exist	not exist	not exist	0	0	1	0	14
lnlc_c	Linoleic acid (all cis C18:2) n-6	not exist	not exist	not exist	IS	IS	IS	IS	not exist	IN	not exist	not exist	not exist	not exist	not exist	not exist	0	1	0	4	10
lnlccoa_c	Linoleic coenzyme A	not exist	not exist	not exist	IS	IS	IS	IS	not exist	IN	not exist	not exist	not exist	not exist	not exist	not exist	0	1	0	4	10
thbpt4acam_c	Tetrahydrobiopterin-4a-carbinolamine	not exist	not exist	not exist	not exist	not exist	IS	IS	not exist	not exist	not exist	not exist	not exist	not exist	not exist	not exist	0	0	0	2	13
34dhphe_e	3,4-Dihydroxy-L-phenylalanine	not exist	not exist	not exist	not exist	not exist	not exist	not exist	not exist	IS	not exist	not exist	not exist	not exist	not exist	not exist	0	0	0	1	14
chsterol_e	Chsterol c	not exist	not exist	not exist	IS	IS	IS	IS	not exist	not exist	not exist	not exist	not exist	not exist	not exist	not exist	0	0	0	4	11
creat_e	Creatine cytosol	not exist	not exist	not exist	not exist	not exist	not exist	not exist	not exist	IN	not exist	not exist	not exist	not exist	not exist	not exist	0	1	0	0	14
ibcoa_m	Isobutyryl-CoA	not exist	not exist	not exist	IS	IS	IS	IS	not exist	not exist	not exist	not exist	not exist	not exist	not exist	not exist	0	0	0	4	11
7ohp_c	7-oxoheptanoic acid	not exist	OUT	not exist	not exist	not exist	not exist	not exist	not exist	not exist	not exist	not exist	not exist	not exist	not exist	not exist	0	0	1	0	14
r5hbzi_c	N1-(alpha-D-ribosyl)-5-hydroxybenzimidazole	not exist	OUT	not exist	not exist	not exist	not exist	not exist	not exist	not exist	not exist	not exist	not exist	not exist	not exist	not exist	0	0	1	0	14
Rh2cit_c	(R)-(homo)2citrate	not exist	OUT	not exist	not exist	not exist	not exist	not exist	not exist	not exist	not exist	not exist	not exist	not exist	not exist	not exist	0	0	1	0	14
alac__S_e	(S)-2-Acetolactate	not exist	OUT	not exist	not exist	not exist	not exist	not exist	not exist	not exist	not exist	not exist	not exist	not exist	not exist	not exist	0	0	1	0	14
dpgps_c	2,3-O-phytanyl-sn-glycero-1-phosphoserine	not exist	OUT	not exist	not exist	not exist	not exist	not exist	not exist	not exist	not exist	not exist	not exist	not exist	not exist	not exist	0	0	1	0	14
dggpg_c	2,3-di-O-geranyl-sn-glycerol-1-phospho-3'-sn-glycerol	not exist	OUT	not exist	not exist	not exist	not exist	not exist	not exist	not exist	not exist	not exist	not exist	not exist	not exist	not exist	0	0	1	0	14
dggpi_c	2,3-di-O-geranyl-sn-glycero-1-phospho-myo-inositol	not exist	OUT	not exist	not exist	not exist	not exist	not exist	not exist	not exist	not exist	not exist	not exist	not exist	not exist	not exist	0	0	1	0	14
dgggps_c	2,3-di-O-geranylgeranyl-sn-glyceroserine	not exist	OUT	not exist	not exist	not exist	not exist	not exist	not exist	not exist	not exist	not exist	not exist	not exist	not exist	not exist	0	0	1	0	14
nabl_c	N-epsilon-acetyl-beta-lysine	not exist	OUT	not exist	not exist	not exist	not exist	not exist	not exist	not exist	not exist	not exist	not exist	not exist	not exist	not exist	0	0	1	0	14
cbl1hbi_e	Cob(I)alamin-HBI	not exist	IS	not exist	not exist	not exist	not exist	not exist	not exist	not exist	not exist	not exist	not exist	not exist	not exist	not exist	0	0	0	1	14
3hdgggp_c	2-O-(3'-hydroxy)geranyl-3-O-geranyl-sn-glycerol	not exist	OUT	not exist	not exist	not exist	not exist	not exist	not exist	not exist	not exist	not exist	not exist	not exist	not exist	not exist	0	0	1	0	14
cdpg_c	Cyclic 2,3-bisphospho-D-glycerate	not exist	IS	not exist	not exist	not exist	not exist	not exist	not exist	not exist	not exist	not exist	not exist	not exist	not exist	not exist	0	0	0	1	14
com_c	Coenzyme m	not exist	OUT	not exist	not exist	not exist	not exist	not exist	not exist	not exist	not exist	not exist	not exist	not exist	not exist	not exist	0	0	1	0	14
3hdggpg_c	2-O-(3'-hydroxy)geranyl-3-O-geranyl-sn-glycerol-1-phospho-3'-sn-glycerol	not exist	OUT	not exist	not exist	not exist	not exist	not exist	not exist	not exist	not exist	not exist	not exist	not exist	not exist	not exist	0	0	1	0	14
unknown_cbl1deg_e	Unknown degradation product of cbl1 for adocbl-HBI synthesis	not exist	IS	not exist	not exist	not exist	not exist	not exist	not exist	not exist	not exist	not exist	not exist	not exist	not exist	not exist	0	0	0	1	14
f430p3_c	Coenzyme f430 precursor 3	not exist	OUT	not exist	not exist	not exist	not exist	not exist	not exist	not exist	not exist	not exist	not exist	not exist	not exist	not exist	0	0	1	0	14
sf430a_c	15,17-seco-F430-17-acid	not exist	OUT	not exist	not exist	not exist	not exist	not exist	not exist	not exist	not exist	not exist	not exist	not exist	not exist	not exist	0	0	1	0	14
mphenh2_c	Methanophenazine (reduced)	not exist	IS	not exist	not exist	not exist	not exist	not exist	not exist	not exist	not exist	not exist	not exist	not exist	not exist	not exist	0	0	0	1	14
menylh4spt_c	Methenyl-tetrahydrosarcinapterin	not exist	IS	not exist	not exist	not exist	not exist	not exist	not exist	not exist	not exist	not exist	not exist	not exist	not exist	not exist	0	0	0	1	14
3hfrdp_c	3-hydroxy-farnesyl diphosphate	not exist	OUT	not exist	not exist	not exist	not exist	not exist	not exist	not exist	not exist	not exist	not exist	not exist	not exist	not exist	0	0	1	0	14
f420_1_c	Coenzyme ferredoxin 420-1	not exist	OUT	not exist	not exist	not exist	not exist	not exist	not exist	not exist	not exist	not exist	not exist	not exist	not exist	not exist	0	0	1	0	14
ptp_c	Triaminopyrimidine triphosphate	not exist	OUT	not exist	not exist	not exist	not exist	not exist	not exist	not exist	not exist	not exist	not exist	not exist	not exist	not exist	0	0	1	0	14
h2mpt_c	7,8-dihydromethanopterin	not exist	IS	not exist	not exist	not exist	not exist	not exist	not exist	not exist	not exist	not exist	not exist	not exist	not exist	not exist	0	0	0	1	14
dhadrp_c	7,8-dihydropterin-6-ylmethyl-1-(4-aminophenyl)-1-deoxy-D-ribitol 5'-phosphate	not exist	IS	not exist	not exist	not exist	not exist	not exist	not exist	not exist	not exist	not exist	not exist	not exist	not exist	not exist	0	0	0	1	14
dhadrpr_c	7,8-dihydropterin-6-ylmethyl-1-(4-aminophenyl)-1-deoxy-5-[1-A-D-ribofuranosyl 5'-phosphate]-D-ribitol	not exist	IS	not exist	not exist	not exist	not exist	not exist	not exist	not exist	not exist	not exist	not exist	not exist	not exist	not exist	0	0	0	1	14
clpn140_c	Cardiolipin (tetratetradecanoyl, n-C14:0)	not exist	not exist	not exist	not exist	not exist	not exist	not exist	OUT	not exist	not exist	not exist	not exist	not exist	not exist	not exist	0	0	1	0	14
murein4px4p_e	Two disacharide linked murein units, tetrapeptide corsslinked tetrapeptide (A2pm->D-ala) (middle of chain)	not exist	not exist	not exist	not exist	not exist	not exist	not exist	OUT	not exist	not exist	not exist	not exist	not exist	not exist	not exist	0	0	1	0	14
murein5p3p_e	Two linked disacharide pentapeptide and tripeptide murein units (uncrosslinked, middle of chain)	not exist	not exist	not exist	not exist	not exist	not exist	not exist	IS	not exist	not exist	not exist	not exist	not exist	not exist	not exist	0	0	0	1	14
3hhexACP_h	(R)-3-Hydroxyhexanoyl-[acyl-carrier protein]	not exist	not exist	not exist	IS	IS	IS	IS	not exist	not exist	not exist	not exist	not exist	not exist	not exist	not exist	0	0	0	4	11
3hmrsACP_h	(R)-3-Hydroxytetradecanoyl-[acyl-carrier protein]	not exist	not exist	not exist	IS	IS	IS	IS	not exist	not exist	not exist	not exist	not exist	not exist	not exist	not exist	0	0	0	4	11
3odecACP_h	3-Oxodecanoyl-[acyl-carrier protein]	not exist	not exist	not exist	IS	IS	IS	IS	not exist	not exist	not exist	not exist	not exist	not exist	not exist	not exist	0	0	0	4	11
3omrsACP_h	3-Oxotetradecanoyl-[acyl-carrier protein]	not exist	not exist	not exist	IS	IS	IS	IS	not exist	not exist	not exist	not exist	not exist	not exist	not exist	not exist	0	0	0	4	11
3ooctACP_h	3-Oxooctanoyl-[acyl-carrier protein]	not exist	not exist	not exist	IS	IS	IS	IS	not exist	not exist	not exist	not exist	not exist	not exist	not exist	not exist	0	0	0	4	11
4c2me_h	4-(cytidine 5'-diphospho)-2-C-methyl-D-erythritol	not exist	not exist	not exist	OUT	OUT	OUT	OUT	not exist	not exist	not exist	not exist	not exist	not exist	not exist	not exist	0	0	4	0	11
acACP_h	Acetyl-ACP	not exist	not exist	not exist	IS	IS	IS	IS	not exist	not exist	not exist	not exist	not exist	not exist	not exist	not exist	0	0	0	4	11
actACP_h	Acetoacetyl-ACP	not exist	not exist	not exist	IS	IS	IS	IS	not exist	not exist	not exist	not exist	not exist	not exist	not exist	not exist	0	0	0	4	11
ahcys_g	S-Adenosyl-L-homocysteine	not exist	not exist	not exist	IN	IN	IN	IN	not exist	not exist	not exist	not exist	not exist	not exist	not exist	not exist	0	4	0	0	11
but2eACP_h	But-2-enoyl-[acyl-carrier protein]	not exist	not exist	not exist	IS	IS	IS	IS	not exist	not exist	not exist	not exist	not exist	not exist	not exist	not exist	0	0	0	4	11
butACP_h	Butyryl-ACP (n-C4:0ACP)	not exist	not exist	not exist	IS	IS	IS	IS	not exist	not exist	not exist	not exist	not exist	not exist	not exist	not exist	0	0	0	4	11
cpppg3_h	Coproporphyrinogen III	not exist	not exist	not exist	IS	IS	IS	IS	not exist	not exist	not exist	not exist	not exist	not exist	not exist	not exist	0	0	0	4	11
ddcaACP_h	Dodecanoyl-ACP (n-C12:0ACP)	not exist	not exist	not exist	IS	IS	IS	IS	not exist	not exist	not exist	not exist	not exist	not exist	not exist	not exist	0	0	0	4	11
dxyl5p_h	1-deoxy-D-xylulose 5-phosphate	not exist	not exist	not exist	IS	IS	IS	IS	not exist	not exist	not exist	not exist	not exist	not exist	not exist	not exist	0	0	0	4	11
gly_h	Glycine	not exist	not exist	not exist	IS	IS	IS	IS	not exist	not exist	not exist	not exist	not exist	not exist	not exist	not exist	0	0	0	4	11
glyc3p_h	Glycerol 3-phosphate	not exist	not exist	not exist	IS	IS	IS	IS	not exist	not exist	not exist	not exist	not exist	not exist	not exist	not exist	0	0	0	4	11
gthrd_h	Reduced glutathione	not exist	not exist	not exist	IS	IS	IS	IS	not exist	not exist	not exist	not exist	not exist	not exist	not exist	not exist	0	0	0	4	11
ipdp_h	Isopentenyl diphosphate	not exist	not exist	not exist	OUT	OUT	OUT	OUT	not exist	not exist	not exist	not exist	not exist	not exist	not exist	not exist	0	0	4	0	11
malACP_h	Malonyl-[acyl-carrier protein]	not exist	not exist	not exist	IS	IS	IS	IS	not exist	not exist	not exist	not exist	not exist	not exist	not exist	not exist	0	0	0	4	11
malcoa_h	Malonyl CoA C24H33N7O19P3S	not exist	not exist	not exist	IS	IS	IS	IS	not exist	not exist	not exist	not exist	not exist	not exist	not exist	not exist	0	0	0	4	11
nadp_h	Nicotinamide adenine dinucleotide phosphate	not exist	not exist	not exist	IS	IS	IS	IS	not exist	not exist	not exist	not exist	not exist	not exist	not exist	not exist	0	0	0	4	11
pap_h	Adenosine 3',5'-bisphosphate	not exist	not exist	not exist	IS	IS	IS	IS	not exist	not exist	not exist	not exist	not exist	not exist	not exist	not exist	0	0	0	4	11
2p4c2me_h	2-phospho-4-(cytidine 5'-diphospho)-2-C-methyl-D-erythritol	not exist	not exist	not exist	OUT	OUT	OUT	OUT	not exist	not exist	not exist	not exist	not exist	not exist	not exist	not exist	0	0	4	0	11
thf_h	5,6,7,8-Tetrahydrofolate	not exist	not exist	not exist	IS	IS	IS	IS	not exist	not exist	not exist	not exist	not exist	not exist	not exist	not exist	0	0	0	4	11
tmrs2eACP_h	Trans-Tetradec-2-enoyl-[acyl-carrier protein]	not exist	not exist	not exist	IS	IS	IS	IS	not exist	not exist	not exist	not exist	not exist	not exist	not exist	not exist	0	0	0	4	11
tpalm2eACP_h	Trans-Hexadec-2-enoyl-[acyl-carrier protein]	not exist	not exist	not exist	IS	IS	IS	IS	not exist	not exist	not exist	not exist	not exist	not exist	not exist	not exist	0	0	0	4	11
glyphe_c	Glycylphenylalanine	not exist	not exist	not exist	not exist	not exist	not exist	not exist	not exist	IN	not exist	not exist	not exist	not exist	not exist	not exist	0	1	0	0	14
leuleu_c	Leucylleucine	not exist	not exist	not exist	not exist	not exist	not exist	not exist	not exist	IN	not exist	not exist	not exist	not exist	not exist	not exist	0	1	0	0	14
dkdglcn_c	2,5-Diketo-3-deoxy-D-gluconate	IS	not exist	not exist	not exist	not exist	not exist	not exist	not exist	not exist	not exist	not exist	not exist	not exist	not exist	not exist	0	0	0	1	14
metglcur_c	1-O-methyl-Beta-D-glucuronate	IN	not exist	not exist	not exist	not exist	not exist	not exist	not exist	not exist	not exist	not exist	not exist	not exist	not exist	not exist	0	1	0	0	14
sla_c	Sulpholactaldehyde	IS	not exist	not exist	not exist	not exist	not exist	not exist	not exist	not exist	not exist	not exist	not exist	not exist	not exist	not exist	0	0	0	1	14
ribflv_p	Riboflavin C17H20N4O6	OUT	not exist	not exist	not exist	not exist	not exist	not exist	not exist	not exist	not exist	not exist	not exist	not exist	not exist	not exist	0	0	1	0	14
rpntp_c	?-D-ribose-1-methylphosphonate-5-triphosphate	IN	not exist	not exist	not exist	not exist	not exist	not exist	not exist	not exist	not exist	not exist	not exist	not exist	not exist	not exist	0	1	0	0	14
gmplys_c	GMP-N-?-(N-?-acetyl lysine methyl ester) 5'-phosphoramidate	IN	not exist	not exist	not exist	not exist	not exist	not exist	not exist	not exist	not exist	not exist	not exist	not exist	not exist	not exist	0	1	0	0	14
mepn_c	Methylphosphonic acid	IS	not exist	not exist	not exist	not exist	not exist	not exist	not exist	not exist	not exist	not exist	not exist	not exist	not exist	not exist	0	0	0	1	14
mepn_p	Methylphosphonic acid	IS	not exist	not exist	not exist	not exist	not exist	not exist	not exist	not exist	not exist	not exist	not exist	not exist	not exist	not exist	0	0	0	1	14
3hbz_c	3-Hydroxybenzoate	IS	not exist	not exist	not exist	not exist	not exist	not exist	not exist	not exist	not exist	not exist	not exist	not exist	not exist	not exist	0	0	0	1	14
dhps_c	2,3-Dihydroxypropane-1-sulfonate	IS	not exist	not exist	not exist	not exist	not exist	not exist	not exist	not exist	not exist	not exist	not exist	not exist	not exist	not exist	0	0	0	1	14
dhps_p	2,3-Dihydroxypropane-1-sulfonate	IS	not exist	not exist	not exist	not exist	not exist	not exist	not exist	not exist	not exist	not exist	not exist	not exist	not exist	not exist	0	0	0	1	14
2hptcoa_c	2-hydroxycyclohepta-1,4,6-triene-1-carboxyl-CoA	IS	not exist	not exist	not exist	not exist	not exist	not exist	not exist	not exist	not exist	not exist	not exist	not exist	not exist	not exist	0	0	0	1	14
fad_p	Flavin adenine dinucleotide oxidized	OUT	not exist	not exist	not exist	not exist	not exist	not exist	not exist	not exist	not exist	not exist	not exist	not exist	not exist	not exist	0	0	1	0	14
nalme_c	N-?-acetyl lysine methyl ester	IS	not exist	not exist	not exist	not exist	not exist	not exist	not exist	not exist	not exist	not exist	not exist	not exist	not exist	not exist	0	0	0	1	14
34dphacoa_c	3,4-dihydroxyphenylacetyl-CoA	IS	not exist	not exist	not exist	not exist	not exist	not exist	not exist	not exist	not exist	not exist	not exist	not exist	not exist	not exist	0	0	0	1	14
metglcur_p	1-O-methyl-Beta-D-glucuronate	IN	not exist	not exist	not exist	not exist	not exist	not exist	not exist	not exist	not exist	not exist	not exist	not exist	not exist	not exist	0	1	0	0	14
prcp_c	5-phospho-?-D-ribose 1,2-cyclic phosphate	IN	not exist	not exist	not exist	not exist	not exist	not exist	not exist	not exist	not exist	not exist	not exist	not exist	not exist	not exist	0	1	0	0	14
2dglc_p	2 Deoxy D glucose C6H12O5	IS	not exist	not exist	not exist	not exist	not exist	not exist	not exist	not exist	not exist	not exist	not exist	not exist	not exist	not exist	0	0	0	1	14
acampnt_c	2-N-acetamidomethylphosphonate	IS	not exist	not exist	not exist	not exist	not exist	not exist	not exist	not exist	not exist	not exist	not exist	not exist	not exist	not exist	0	0	0	1	14
5g2oxpt_p	2-Oxoarginine	not exist	not exist	not exist	not exist	not exist	not exist	not exist	not exist	IN	not exist	not exist	not exist	not exist	not exist	not exist	0	1	0	0	14
crtn_e	Creatinine	not exist	not exist	not exist	not exist	not exist	not exist	not exist	not exist	IN	not exist	not exist	not exist	not exist	not exist	not exist	0	1	0	0	14
dmgly_e	N,N-Dimethylglycine	not exist	not exist	not exist	not exist	not exist	not exist	not exist	not exist	IN	not exist	not exist	not exist	not exist	not exist	not exist	0	1	0	0	14
orn__D_c	D-Ornithine	not exist	not exist	not exist	not exist	not exist	not exist	not exist	not exist	IN	not exist	not exist	not exist	not exist	not exist	not exist	0	1	0	0	14
4ahmmp_e	4-Amino-5-hydroxymethyl-2-methylpyrimidine	not exist	not exist	not exist	IS	IS	IS	IS	not exist	not exist	not exist	not exist	not exist	not exist	not exist	not exist	0	0	0	4	11
4nphp_c	4-Nitrophenyl phosphate	not exist	not exist	not exist	IS	IS	IS	IS	not exist	not exist	not exist	not exist	not exist	not exist	not exist	not exist	0	0	0	4	11
naglc2p_L_dolp12_c	N-Acetyl-D-glucosaminyl diphosphodolichol(12)	not exist	not exist	not exist	OUT	OUT	OUT	OUT	not exist	not exist	not exist	not exist	not exist	not exist	not exist	not exist	0	0	4	0	11
sphymyln_pf_18_1_16_0_g	N-(hexadecanoyl)-sphing-4-enine-1-phosphocholine	not exist	not exist	not exist	IS	IS	IS	IS	not exist	not exist	not exist	not exist	not exist	not exist	not exist	not exist	0	0	0	4	11
pa_pf_20_4_20_4_c	Phosphatidic acid(plasmodium,C20:4,C20:4)	not exist	not exist	not exist	IS	IS	IS	IS	not exist	not exist	not exist	not exist	not exist	not exist	not exist	not exist	0	0	0	4	11
dhcrm_pf_18_0_18_0_c	N-(octadecanoyl)-sphinganine	not exist	not exist	not exist	IS	IS	IS	IS	not exist	not exist	not exist	not exist	not exist	not exist	not exist	not exist	0	0	0	4	11
tag_pf_16_0_18_0_18_0_c	1-hexadecanoyl-2,3-dioctadecanoyl-sn-glycerol	not exist	not exist	not exist	IS	IS	IS	IS	not exist	not exist	not exist	not exist	not exist	not exist	not exist	not exist	0	0	0	4	11
tag_pf_18_0_18_0_18_1_c	1,2-dioctadecanoyl-3-(9Z-octadecenoyl)-sn-glycerol	not exist	not exist	not exist	IS	IS	IS	IS	not exist	not exist	not exist	not exist	not exist	not exist	not exist	not exist	0	0	0	4	11
pail34p_pf_18_0_18_1_c	Phosphatidylinositol 3,4-bisphosphate(plasmodium,C18:0,C18:1)	not exist	not exist	not exist	IS	IS	IS	IS	not exist	not exist	not exist	not exist	not exist	not exist	not exist	not exist	0	0	0	4	11
pail3p_pf_16_0_18_1_c	1-Phosphatidyl-1D-myo-inositol3-phosphate(plasmodium,C16:0,C18:1)	not exist	not exist	not exist	IS	IS	IS	IS	not exist	not exist	not exist	not exist	not exist	not exist	not exist	not exist	0	0	0	4	11
xolest_16_0_e	(chole)sterol ester	not exist	not exist	not exist	IS	IS	IS	IS	not exist	not exist	not exist	not exist	not exist	not exist	not exist	not exist	0	0	0	4	11
2dmmq4_c	2-Demethylmenaquinone4	not exist	not exist	not exist	OUT	OUT	OUT	OUT	not exist	not exist	not exist	not exist	not exist	not exist	not exist	not exist	0	0	4	0	11
ap3a_c	P1,P3-Bis(5-adenosyl)triphosphate	not exist	not exist	not exist	IN	IN	IN	IN	not exist	not exist	not exist	not exist	not exist	not exist	not exist	not exist	0	4	0	0	11
cdpdag_pf_16_0_18_0_c	CDP diacylglycerol(plasmodium,C16:0,C18:0)	not exist	not exist	not exist	IS	IS	IS	IS	not exist	not exist	not exist	not exist	not exist	not exist	not exist	not exist	0	0	0	4	11
cdpdag_pf_18_0_18_1_c	CDP diacylglycerol(plasmodium,C18:0,C18:1)	not exist	not exist	not exist	IS	IS	IS	IS	not exist	not exist	not exist	not exist	not exist	not exist	not exist	not exist	0	0	0	4	11
dag_pf_18_1_16_0_c	Diacylglycerol(plasmodium,C18:1,C16:0)	not exist	not exist	not exist	IS	IS	IS	IS	not exist	not exist	not exist	not exist	not exist	not exist	not exist	not exist	0	0	0	4	11
dag_pf_18_1_18_2_c	Diacylglycerol(plasmodium,C18:1,C18:2)	not exist	not exist	not exist	IS	IS	IS	IS	not exist	not exist	not exist	not exist	not exist	not exist	not exist	not exist	0	0	0	4	11
dag_pf_18_1_18_2_r	Diacylglycerol(plasmodium,C18:1,C18:2)	not exist	not exist	not exist	IS	IS	IS	IS	not exist	not exist	not exist	not exist	not exist	not exist	not exist	not exist	0	0	0	4	11
dag_pf_18_2_18_1_c	Diacylglycerol(plasmodium,C18:2,C18:1)	not exist	not exist	not exist	IS	IS	IS	IS	not exist	not exist	not exist	not exist	not exist	not exist	not exist	not exist	0	0	0	4	11
dag_pf_20_4_16_0_c	Diacylglycerol(plasmodium,C20:4,C16:0)	not exist	not exist	not exist	IS	IS	IS	IS	not exist	not exist	not exist	not exist	not exist	not exist	not exist	not exist	0	0	0	4	11
ddcpdp_c	Dodecaprenyldiphosphate	not exist	not exist	not exist	OUT	OUT	OUT	OUT	not exist	not exist	not exist	not exist	not exist	not exist	not exist	not exist	0	0	4	0	11
dolichol11_c	Dolichol(11subunits)	not exist	not exist	not exist	IS	IS	IS	IS	not exist	not exist	not exist	not exist	not exist	not exist	not exist	not exist	0	0	0	4	11
dolichol12_c	Dolichol(12subunits)	not exist	not exist	not exist	IS	IS	IS	IS	not exist	not exist	not exist	not exist	not exist	not exist	not exist	not exist	0	0	0	4	11
lpchol_pf_16_0_c	Lysophosphatidyl choline(plasmodium,C16:0)	not exist	not exist	not exist	IS	IS	IS	IS	not exist	not exist	not exist	not exist	not exist	not exist	not exist	not exist	0	0	0	4	11
lpchol_pf_18_1_c	Lysophosphatidyl choline(plasmodium,C18:1)	not exist	not exist	not exist	IS	IS	IS	IS	not exist	not exist	not exist	not exist	not exist	not exist	not exist	not exist	0	0	0	4	11
lpchol_pf_18_2_c	Lysophosphatidyl choline(plasmodium,C18:2)	not exist	not exist	not exist	IS	IS	IS	IS	not exist	not exist	not exist	not exist	not exist	not exist	not exist	not exist	0	0	0	4	11
lpe_pf_18_1_c	Lysophosphatidyl ethanolamine(plasmodium,C18:1)	not exist	not exist	not exist	IS	IS	IS	IS	not exist	not exist	not exist	not exist	not exist	not exist	not exist	not exist	0	0	0	4	11
lpe_pf_20_4_c	Lysophosphatidyl ethanolamine(plasmodium,C20:4)	not exist	not exist	not exist	IS	IS	IS	IS	not exist	not exist	not exist	not exist	not exist	not exist	not exist	not exist	0	0	0	4	11
pail45p_pf_16_0_18_1_c	Phosphatidyl inositol4,5-bisphosphate(plasmodium,C16:0,C18:1)	not exist	not exist	not exist	IS	IS	IS	IS	not exist	not exist	not exist	not exist	not exist	not exist	not exist	not exist	0	0	0	4	11
pail45p_pf_18_0_18_1_c	Phosphatidyl inositol4,5-bisphosphate(plasmodium,C18:0,C18:1)	not exist	not exist	not exist	IS	IS	IS	IS	not exist	not exist	not exist	not exist	not exist	not exist	not exist	not exist	0	0	0	4	11
pail_pf_18_0_18_0_c	Phosphatidyl inositol(plasmodium,C18:0,C18:0)	not exist	not exist	not exist	IS	IS	IS	IS	not exist	not exist	not exist	not exist	not exist	not exist	not exist	not exist	0	0	0	4	11
pe_pf_16_0_18_2_r	Phosphatidyl ethanolamine(plasmodium,C16:0,C18:2)	not exist	not exist	not exist	IS	IS	IS	IS	not exist	not exist	not exist	not exist	not exist	not exist	not exist	not exist	0	0	0	4	11
pe_pf_18_2_18_2_r	Phosphatidyl ethanolamine(plasmodium,C18:2,C18:2)	not exist	not exist	not exist	IS	IS	IS	IS	not exist	not exist	not exist	not exist	not exist	not exist	not exist	not exist	0	0	0	4	11
pe_pf_16_0_18_2_c	Phosphatidyl ethanolamine(plasmodium,C16:0,C18:2)	not exist	not exist	not exist	IS	IS	IS	IS	not exist	not exist	not exist	not exist	not exist	not exist	not exist	not exist	0	0	0	4	11
pe_pf_18_2_18_2_c	Phosphatidyl ethanolamine(plasmodium,C18:2,C18:2)	not exist	not exist	not exist	IS	IS	IS	IS	not exist	not exist	not exist	not exist	not exist	not exist	not exist	not exist	0	0	0	4	11
pglyc_pf_16_0_18_1_c	Phosphatidyl glycerol(plasmodium)	not exist	not exist	not exist	IS	IS	IS	IS	not exist	not exist	not exist	not exist	not exist	not exist	not exist	not exist	0	0	0	4	11
pgp_pf_16_0_18_1_c	Phosphatidyl glycerophsophate(plasmodium)	not exist	not exist	not exist	IS	IS	IS	IS	not exist	not exist	not exist	not exist	not exist	not exist	not exist	not exist	0	0	0	4	11
ps_pf_18_1_18_1_c	Phosphatidyl serine(plasmodium,C18:1,C18:1)	not exist	not exist	not exist	IS	IS	IS	IS	not exist	not exist	not exist	not exist	not exist	not exist	not exist	not exist	0	0	0	4	11
ps_pf_18_1_20_4_c	Phosphatidyl serine(plasmodium,C18:1,C20:4)	not exist	not exist	not exist	IS	IS	IS	IS	not exist	not exist	not exist	not exist	not exist	not exist	not exist	not exist	0	0	0	4	11
dag_pf_16_0_16_0_g	Diacylglycerol(plasmodium,C16:0,C16:0)	not exist	not exist	not exist	IS	IS	IS	IS	not exist	not exist	not exist	not exist	not exist	not exist	not exist	not exist	0	0	0	4	11
dag_pf_16_0_18_2_g	Diacylglycerol(plasmodium,C16:0,C18:2)	not exist	not exist	not exist	IS	IS	IS	IS	not exist	not exist	not exist	not exist	not exist	not exist	not exist	not exist	0	0	0	4	11
dag_pf_18_0_16_0_g	Diacylglycerol(plasmodium,C18:0,C16:0)	not exist	not exist	not exist	IS	IS	IS	IS	not exist	not exist	not exist	not exist	not exist	not exist	not exist	not exist	0	0	0	4	11
dag_pf_18_1_20_4_g	Diacylglycerol(plasmodium,C18:1,C20:4)	not exist	not exist	not exist	IS	IS	IS	IS	not exist	not exist	not exist	not exist	not exist	not exist	not exist	not exist	0	0	0	4	11
dag_pf_18_2_18_0_g	Diacylglycerol(plasmodium,C18:2,C18:0)	not exist	not exist	not exist	IS	IS	IS	IS	not exist	not exist	not exist	not exist	not exist	not exist	not exist	not exist	0	0	0	4	11
dag_pf_18_2_20_4_g	Diacylglycerol(plasmodium,C18:2,C20:4)	not exist	not exist	not exist	IS	IS	IS	IS	not exist	not exist	not exist	not exist	not exist	not exist	not exist	not exist	0	0	0	4	11
dag_pf_20_4_18_2_g	Diacylglycerol(plasmodium,C20:4,C18:2)	not exist	not exist	not exist	IS	IS	IS	IS	not exist	not exist	not exist	not exist	not exist	not exist	not exist	not exist	0	0	0	4	11
ethamp_g	Ethanolamine phosphate C2H7NO4P	not exist	not exist	not exist	IS	IS	IS	IS	not exist	not exist	not exist	not exist	not exist	not exist	not exist	not exist	0	0	0	4	11
pchol_pf_16_0_16_0_g	Phosphatidyl choline(plasmodium,C16:0,C16:0)	not exist	not exist	not exist	IS	IS	IS	IS	not exist	not exist	not exist	not exist	not exist	not exist	not exist	not exist	0	0	0	4	11
pchol_pf_16_0_18_1_g	Phosphatidyl choline(plasmodium,C16:0,C18:1)	not exist	not exist	not exist	IS	IS	IS	IS	not exist	not exist	not exist	not exist	not exist	not exist	not exist	not exist	0	0	0	4	11
dpcoa_h	Dephospho-CoA	not exist	not exist	not exist	IS	IS	IS	IS	not exist	not exist	not exist	not exist	not exist	not exist	not exist	not exist	0	0	0	4	11
octapb_h	Octanoate (protein bound)	not exist	not exist	not exist	IS	IS	IS	IS	not exist	not exist	not exist	not exist	not exist	not exist	not exist	not exist	0	0	0	4	11
2omhmbl_m	2-Octaprenyl-3-methyl-5-hydroxy-6-methoxy-1,4-benzoquinol	not exist	not exist	not exist	IS	IS	IS	IS	not exist	not exist	not exist	not exist	not exist	not exist	not exist	not exist	0	0	0	4	11
lipoate_m	Lipoate	not exist	not exist	not exist	IS	IS	IS	IS	not exist	not exist	not exist	not exist	not exist	not exist	not exist	not exist	0	0	0	4	11
octdp_m	All-trans-Octaprenyl diphosphate	not exist	not exist	not exist	OUT	OUT	OUT	OUT	not exist	not exist	not exist	not exist	not exist	not exist	not exist	not exist	0	0	4	0	11
1ag160_e	1 Acyl sn glycerol hexadecanoate	not exist	not exist	not exist	not exist	not exist	not exist	not exist	not exist	IN	not exist	not exist	not exist	not exist	not exist	not exist	0	1	0	0	14
1ag181d9_e	1 Acyl sn glycerol nC181d9	not exist	not exist	not exist	not exist	not exist	not exist	not exist	not exist	IN	not exist	not exist	not exist	not exist	not exist	not exist	0	1	0	0	14
1pqq_c	6 2 amino 2 carboxylatoethyl 7 hydroxy 8 oxo 1 2 3 4 7 8 hexahydroquinoline 2 4 dicarboxylate	not exist	not exist	not exist	not exist	not exist	not exist	not exist	not exist	IS	not exist	not exist	not exist	not exist	not exist	not exist	0	0	0	1	14
25dkglcn_e	2,5-diketo-D-gluconate	not exist	not exist	not exist	not exist	not exist	not exist	not exist	not exist	IN	not exist	not exist	not exist	not exist	not exist	not exist	0	1	0	0	14
2hadnt_c	2 Hydroxylamino 4 6 dinitrotoluene	not exist	not exist	not exist	not exist	not exist	not exist	not exist	not exist	IS	not exist	not exist	not exist	not exist	not exist	not exist	0	0	0	1	14
2m35mdntha_c	N 2 methyl 3 5 dinitrophenyl 4 methyl 3 5 dinitroaniline	not exist	not exist	not exist	not exist	not exist	not exist	not exist	not exist	IS	not exist	not exist	not exist	not exist	not exist	not exist	0	0	0	1	14
35dnta_e	N N bis 3 5 dinitrotolyl amine	not exist	not exist	not exist	not exist	not exist	not exist	not exist	not exist	IS	not exist	not exist	not exist	not exist	not exist	not exist	0	0	0	1	14
3h4atb_c	3 Hydroxy 4 acetylthiobutanoic acid	not exist	not exist	not exist	not exist	not exist	not exist	not exist	not exist	IS	not exist	not exist	not exist	not exist	not exist	not exist	0	0	0	1	14
3h4atb_p	3 Hydroxy 4 acetylthiobutanoic acid	not exist	not exist	not exist	not exist	not exist	not exist	not exist	not exist	IS	not exist	not exist	not exist	not exist	not exist	not exist	0	0	0	1	14
3h4atbcoa_c	3 Hydroxy 4 acetylthiobutanyl CoA	not exist	not exist	not exist	not exist	not exist	not exist	not exist	not exist	IS	not exist	not exist	not exist	not exist	not exist	not exist	0	0	0	1	14
3hasp__L_c	Erythro 3 HydroxyL aspartate	not exist	not exist	not exist	not exist	not exist	not exist	not exist	not exist	OUT	not exist	not exist	not exist	not exist	not exist	not exist	0	0	1	0	14
3hdd6coa_c	S 3 hydroxy 6Z dodedecenyl CoA	not exist	not exist	not exist	not exist	not exist	not exist	not exist	not exist	IN	not exist	not exist	not exist	not exist	not exist	not exist	0	1	0	0	14
3hdec4coa_c	3 Hydroxy 4Z decenoyl CoA	not exist	not exist	not exist	not exist	not exist	not exist	not exist	not exist	IN	not exist	not exist	not exist	not exist	not exist	not exist	0	1	0	0	14
3hhpcoa_c	3 Hydroxyheptanoyl CoA	not exist	not exist	not exist	not exist	not exist	not exist	not exist	not exist	IN	not exist	not exist	not exist	not exist	not exist	not exist	0	1	0	0	14
3hphpcoa_c	3 Hydroxyphenylheptanoyl CoA	not exist	not exist	not exist	not exist	not exist	not exist	not exist	not exist	IN	not exist	not exist	not exist	not exist	not exist	not exist	0	1	0	0	14
3odd5coa_c	3 oxo 5Z tetradecenyl CoA	not exist	not exist	not exist	not exist	not exist	not exist	not exist	not exist	IN	not exist	not exist	not exist	not exist	not exist	not exist	0	1	0	0	14
3ohdd4coa_c	3 oxo 4Z hexadecenyl CoA	not exist	not exist	not exist	not exist	not exist	not exist	not exist	not exist	IN	not exist	not exist	not exist	not exist	not exist	not exist	0	1	0	0	14
3olnlccoa_c	3 oxo 9Z 12Z octadec dienyl CoA	not exist	not exist	not exist	not exist	not exist	not exist	not exist	not exist	IN	not exist	not exist	not exist	not exist	not exist	not exist	0	1	0	0	14
3opbcoa_c	3 Oxophenylbutanoyl CoA	not exist	not exist	not exist	not exist	not exist	not exist	not exist	not exist	IN	not exist	not exist	not exist	not exist	not exist	not exist	0	1	0	0	14
3opptcoa_c	3 Oxophenylpentanoyl CoA	not exist	not exist	not exist	not exist	not exist	not exist	not exist	not exist	IS	not exist	not exist	not exist	not exist	not exist	not exist	0	0	0	1	14
3pqq_c	2 amino 4 3 2 amino 2 carboxylatoethyl 6 oxocyclohexa 1 4 dien 1 ylpentanedioate	not exist	not exist	not exist	not exist	not exist	not exist	not exist	not exist	IS	not exist	not exist	not exist	not exist	not exist	not exist	0	0	0	1	14
4atbcoa_c	4 Acetylthiobutanoyl CoA	not exist	not exist	not exist	not exist	not exist	not exist	not exist	not exist	IS	not exist	not exist	not exist	not exist	not exist	not exist	0	0	0	1	14
4hadnt_c	4 Hydroxylamino 2 6 dinitrotoluene	not exist	not exist	not exist	not exist	not exist	not exist	not exist	not exist	IS	not exist	not exist	not exist	not exist	not exist	not exist	0	0	0	1	14
4hpro_DC_c	Cis 4 Hydroxy D proline	not exist	not exist	not exist	not exist	not exist	not exist	not exist	not exist	IN	not exist	not exist	not exist	not exist	not exist	not exist	0	1	0	0	14
4hpro_DC_p	Cis 4 Hydroxy D proline	not exist	not exist	not exist	not exist	not exist	not exist	not exist	not exist	IN	not exist	not exist	not exist	not exist	not exist	not exist	0	1	0	0	14
4hpro_LT_p	Trans 4 Hydroxy L proline C5H9NO3	not exist	not exist	not exist	not exist	not exist	not exist	not exist	not exist	IN	not exist	not exist	not exist	not exist	not exist	not exist	0	1	0	0	14
4pqq_c	2 amino 4 5 2 amino 2 carboxylatoethyl 2 hydroxyphenylpentanedioate	not exist	not exist	not exist	not exist	not exist	not exist	not exist	not exist	IS	not exist	not exist	not exist	not exist	not exist	not exist	0	0	0	1	14
5aptn_p	5-Aminopentanoate	not exist	not exist	not exist	not exist	not exist	not exist	not exist	not exist	IN	not exist	not exist	not exist	not exist	not exist	not exist	0	1	0	0	14
5mcsn_p	5-Methylcytosine	not exist	not exist	not exist	not exist	not exist	not exist	not exist	not exist	IN	not exist	not exist	not exist	not exist	not exist	not exist	0	1	0	0	14
6ath2coa_c	6 acetylthiohex 2 enoyl CoA	not exist	not exist	not exist	not exist	not exist	not exist	not exist	not exist	IN	not exist	not exist	not exist	not exist	not exist	not exist	0	1	0	0	14
6atha_p	6 acetylthiohexanoic acid	not exist	not exist	not exist	not exist	not exist	not exist	not exist	not exist	IN	not exist	not exist	not exist	not exist	not exist	not exist	0	1	0	0	14
6athcoa_c	6 Acetylthiohexanoyl CoA	not exist	not exist	not exist	not exist	not exist	not exist	not exist	not exist	IN	not exist	not exist	not exist	not exist	not exist	not exist	0	1	0	0	14
C142PHA_c	C142 Medium chain length Polyhydroxyalkanoate	not exist	not exist	not exist	not exist	not exist	not exist	not exist	not exist	IN	not exist	not exist	not exist	not exist	not exist	not exist	0	1	0	0	14
C40atPHA_c	C40 Medium chain length acetylthio Polyhydroxyalkanoate	not exist	not exist	not exist	not exist	not exist	not exist	not exist	not exist	IS	not exist	not exist	not exist	not exist	not exist	not exist	0	0	0	1	14
Ncbmpts_p	N-Carbamoylputrescine	not exist	not exist	not exist	not exist	not exist	not exist	not exist	not exist	IN	not exist	not exist	not exist	not exist	not exist	not exist	0	1	0	0	14
R3hdec4e_c	3 Hydroxy 4Z decenic acid	not exist	not exist	not exist	not exist	not exist	not exist	not exist	not exist	IN	not exist	not exist	not exist	not exist	not exist	not exist	0	1	0	0	14
R3hdec4e_p	3 Hydroxy 4Z decenic acid	not exist	not exist	not exist	not exist	not exist	not exist	not exist	not exist	IN	not exist	not exist	not exist	not exist	not exist	not exist	0	1	0	0	14
R_3h6athcoa_c	3 Hydroxy 6 acetylthiohexanoyl CoA	not exist	not exist	not exist	not exist	not exist	not exist	not exist	not exist	IN	not exist	not exist	not exist	not exist	not exist	not exist	0	1	0	0	14
R_3hdd6e_e	3 Hydroxydodecanoic 6 en acid	not exist	not exist	not exist	not exist	not exist	not exist	not exist	not exist	IN	not exist	not exist	not exist	not exist	not exist	not exist	0	1	0	0	14
R_3hhpcoa_c	3 Hydroxyheptanoyl CoA	not exist	not exist	not exist	not exist	not exist	not exist	not exist	not exist	IN	not exist	not exist	not exist	not exist	not exist	not exist	0	1	0	0	14
R_3hnonacoa_c	3 Hydroxynonanoyl CoA	not exist	not exist	not exist	not exist	not exist	not exist	not exist	not exist	IN	not exist	not exist	not exist	not exist	not exist	not exist	0	1	0	0	14
R_3hphxa_c	3 Hydroxy 6 phenylhexanoic acid	not exist	not exist	not exist	not exist	not exist	not exist	not exist	not exist	IN	not exist	not exist	not exist	not exist	not exist	not exist	0	1	0	0	14
R_3hphxa_p	3 Hydroxy 6 phenylhexanoic acid	not exist	not exist	not exist	not exist	not exist	not exist	not exist	not exist	IN	not exist	not exist	not exist	not exist	not exist	not exist	0	1	0	0	14
R_3hpnona_e	3 Hydroxy 9 phenylnonanoic acid	not exist	not exist	not exist	not exist	not exist	not exist	not exist	not exist	IN	not exist	not exist	not exist	not exist	not exist	not exist	0	1	0	0	14
R_3hpocta_c	3 Hydroxy 8 phenyloctanoic acid	not exist	not exist	not exist	not exist	not exist	not exist	not exist	not exist	IN	not exist	not exist	not exist	not exist	not exist	not exist	0	1	0	0	14
R_3hpocta_p	3 Hydroxy 8 phenyloctanoic acid	not exist	not exist	not exist	not exist	not exist	not exist	not exist	not exist	IN	not exist	not exist	not exist	not exist	not exist	not exist	0	1	0	0	14
R_3hptcoa_c	3 Hydroxpypentoyl CoA	not exist	not exist	not exist	not exist	not exist	not exist	not exist	not exist	IN	not exist	not exist	not exist	not exist	not exist	not exist	0	1	0	0	14
R_3htd58e_c	3 hydroxy 5Z 8Z tetradecedienic acid	not exist	not exist	not exist	not exist	not exist	not exist	not exist	not exist	IN	not exist	not exist	not exist	not exist	not exist	not exist	0	1	0	0	14
R_3htd58e_p	3 hydroxy 5Z 8Z tetradecedienic acid	not exist	not exist	not exist	not exist	not exist	not exist	not exist	not exist	IN	not exist	not exist	not exist	not exist	not exist	not exist	0	1	0	0	14
R_3htd5e_e	3 hydroxy 5Z tetradecenic acid	not exist	not exist	not exist	not exist	not exist	not exist	not exist	not exist	IN	not exist	not exist	not exist	not exist	not exist	not exist	0	1	0	0	14
alaleu_c	L alaninylleucine	not exist	not exist	not exist	not exist	not exist	not exist	not exist	not exist	IN	not exist	not exist	not exist	not exist	not exist	not exist	0	1	0	0	14
alaleu_p	L alaninylleucine	not exist	not exist	not exist	not exist	not exist	not exist	not exist	not exist	IN	not exist	not exist	not exist	not exist	not exist	not exist	0	1	0	0	14
alathr_c	L alaninylthreonine	not exist	not exist	not exist	not exist	not exist	not exist	not exist	not exist	IN	not exist	not exist	not exist	not exist	not exist	not exist	0	1	0	0	14
alathr_p	L alaninylthreonine	not exist	not exist	not exist	not exist	not exist	not exist	not exist	not exist	IN	not exist	not exist	not exist	not exist	not exist	not exist	0	1	0	0	14
algac_MG_14_e	Alginate 1 units of acetylated D mannuronate and 4 units ofL guluronate	not exist	not exist	not exist	not exist	not exist	not exist	not exist	not exist	OUT	not exist	not exist	not exist	not exist	not exist	not exist	0	0	1	0	14
algac_MG_23_p	Alginate 2 units of acetylated D mannuronate and 3 units ofL guluronate	not exist	not exist	not exist	not exist	not exist	not exist	not exist	not exist	OUT	not exist	not exist	not exist	not exist	not exist	not exist	0	0	1	0	14
apc_e	Ampicillin	not exist	not exist	not exist	not exist	not exist	not exist	not exist	not exist	IS	not exist	not exist	not exist	not exist	not exist	not exist	0	0	0	1	14
balagly_c	Beta alanylL glycine	not exist	not exist	not exist	not exist	not exist	not exist	not exist	not exist	IN	not exist	not exist	not exist	not exist	not exist	not exist	0	1	0	0	14
balagly_p	Beta alanylL glycine	not exist	not exist	not exist	not exist	not exist	not exist	not exist	not exist	IN	not exist	not exist	not exist	not exist	not exist	not exist	0	1	0	0	14
balaleu_e	Beta alanylL leucine	not exist	not exist	not exist	not exist	not exist	not exist	not exist	not exist	IN	not exist	not exist	not exist	not exist	not exist	not exist	0	1	0	0	14
biliverd_p	Biliverdin cytosol	not exist	not exist	not exist	not exist	not exist	not exist	not exist	not exist	OUT	not exist	not exist	not exist	not exist	not exist	not exist	0	0	1	0	14
carn_p	L-Carnosine	not exist	not exist	not exist	not exist	not exist	not exist	not exist	not exist	IN	not exist	not exist	not exist	not exist	not exist	not exist	0	1	0	0	14
cmcbtt_e	Carboxymycobactin T (R=8 carbon, final carbon is carboxyl group)	not exist	not exist	not exist	not exist	not exist	not exist	not exist	not exist	IS	not exist	not exist	not exist	not exist	not exist	not exist	0	0	0	1	14
dag182d9d12_e	1 2 Diacyl sn glycerol nC182d9d12	not exist	not exist	not exist	not exist	not exist	not exist	not exist	not exist	IN	not exist	not exist	not exist	not exist	not exist	not exist	0	1	0	0	14
dec4coa_c	4 cis decenoyl CoA	not exist	not exist	not exist	not exist	not exist	not exist	not exist	not exist	IN	not exist	not exist	not exist	not exist	not exist	not exist	0	1	0	0	14
dhcrncoa_c	3 dehydrocarnitine coenzyme A	not exist	not exist	not exist	not exist	not exist	not exist	not exist	not exist	IN	not exist	not exist	not exist	not exist	not exist	not exist	0	1	0	0	14
dmso2_c	Dimethyl sulfone	not exist	not exist	not exist	not exist	not exist	not exist	not exist	not exist	IS	not exist	not exist	not exist	not exist	not exist	not exist	0	0	0	1	14
dmso2_p	Dimethyl sulfone	not exist	not exist	not exist	not exist	not exist	not exist	not exist	not exist	IS	not exist	not exist	not exist	not exist	not exist	not exist	0	0	0	1	14
ecto__L_e	L Ectoine	not exist	not exist	not exist	not exist	not exist	not exist	not exist	not exist	IN	not exist	not exist	not exist	not exist	not exist	not exist	0	1	0	0	14
fbac_kt_c	Ferribactin Pputida KT2440 specific	not exist	not exist	not exist	not exist	not exist	not exist	not exist	not exist	OUT	not exist	not exist	not exist	not exist	not exist	not exist	0	0	1	0	14
fbac_kt_p	Ferribactin Pputida KT2440 specific	not exist	not exist	not exist	not exist	not exist	not exist	not exist	not exist	OUT	not exist	not exist	not exist	not exist	not exist	not exist	0	0	1	0	14
fcmcbtt_e	Iron(III) chelated carboxymycobactin T (R=8 carbon, final carbon is carboxyl group)	not exist	not exist	not exist	not exist	not exist	not exist	not exist	not exist	IS	not exist	not exist	not exist	not exist	not exist	not exist	0	0	0	1	14
fe3mcbtt_e	Iron III chelated mycobactin T	not exist	not exist	not exist	not exist	not exist	not exist	not exist	not exist	IS	not exist	not exist	not exist	not exist	not exist	not exist	0	0	0	1	14
fe3pyovd_kt_p	Ferrypyoverdine P putida KT2440 specific	not exist	not exist	not exist	not exist	not exist	not exist	not exist	not exist	OUT	not exist	not exist	not exist	not exist	not exist	not exist	0	0	1	0	14
galhhlipa_kt_c	Galactosyl heptosyl heptosyl kdo2 lipidA	not exist	not exist	not exist	not exist	not exist	not exist	not exist	not exist	OUT	not exist	not exist	not exist	not exist	not exist	not exist	0	0	1	0	14
glybcoa_c	Glycine betaine coenzyme A	not exist	not exist	not exist	not exist	not exist	not exist	not exist	not exist	IN	not exist	not exist	not exist	not exist	not exist	not exist	0	1	0	0	14
glycol_e	Glycol	not exist	not exist	not exist	not exist	not exist	not exist	not exist	not exist	IN	not exist	not exist	not exist	not exist	not exist	not exist	0	1	0	0	14
glyglu_e	L glycinylglutamate	not exist	not exist	not exist	not exist	not exist	not exist	not exist	not exist	IN	not exist	not exist	not exist	not exist	not exist	not exist	0	1	0	0	14
glyphe_p	Glycylphenylalanine	not exist	not exist	not exist	not exist	not exist	not exist	not exist	not exist	IN	not exist	not exist	not exist	not exist	not exist	not exist	0	1	0	0	14
gudptn_e	Delta Guanidinovaleric acid	not exist	not exist	not exist	not exist	not exist	not exist	not exist	not exist	IN	not exist	not exist	not exist	not exist	not exist	not exist	0	1	0	0	14
hcys__L_p	L-Homocysteine	not exist	not exist	not exist	not exist	not exist	not exist	not exist	not exist	IN	not exist	not exist	not exist	not exist	not exist	not exist	0	1	0	0	14
hd_7_10_coa_c	Cis cis hexadec 7 10 dienoyl CoA	not exist	not exist	not exist	not exist	not exist	not exist	not exist	not exist	IN	not exist	not exist	not exist	not exist	not exist	not exist	0	1	0	0	14
hdd4coa_c	Cis hexadec 4 enoyl CoA	not exist	not exist	not exist	not exist	not exist	not exist	not exist	not exist	IN	not exist	not exist	not exist	not exist	not exist	not exist	0	1	0	0	14
hishis_e	L histidinylhistidine	not exist	not exist	not exist	not exist	not exist	not exist	not exist	not exist	IN	not exist	not exist	not exist	not exist	not exist	not exist	0	1	0	0	14
leu__D_e	D Leucine	not exist	not exist	not exist	not exist	not exist	not exist	not exist	not exist	IN	not exist	not exist	not exist	not exist	not exist	not exist	0	1	0	0	14
leuleu_p	Leucylleucine	not exist	not exist	not exist	not exist	not exist	not exist	not exist	not exist	IN	not exist	not exist	not exist	not exist	not exist	not exist	0	1	0	0	14
lipid4L_kt_c	Lipid IV A with laurate	not exist	not exist	not exist	not exist	not exist	not exist	not exist	not exist	OUT	not exist	not exist	not exist	not exist	not exist	not exist	0	0	1	0	14
lnlc2coa_c	Trans cis cis octadeca 2 9 12 trienoyl CoA	not exist	not exist	not exist	not exist	not exist	not exist	not exist	not exist	IN	not exist	not exist	not exist	not exist	not exist	not exist	0	1	0	0	14
lnlc_p	Linoleic acid (all cis C18:2) n-6	not exist	not exist	not exist	not exist	not exist	not exist	not exist	not exist	IN	not exist	not exist	not exist	not exist	not exist	not exist	0	1	0	0	14
lpp181_p	Lipoprotein acylated C181	not exist	not exist	not exist	not exist	not exist	not exist	not exist	not exist	IS	not exist	not exist	not exist	not exist	not exist	not exist	0	0	0	1	14
lpspput_e	Lipopolysacharide LPS from P putida KT2440	not exist	not exist	not exist	not exist	not exist	not exist	not exist	not exist	OUT	not exist	not exist	not exist	not exist	not exist	not exist	0	0	1	0	14
manur_e	D Mannuronate	not exist	not exist	not exist	not exist	not exist	not exist	not exist	not exist	OUT	not exist	not exist	not exist	not exist	not exist	not exist	0	0	1	0	14
mthd_c	N Methylhydantoin	not exist	not exist	not exist	not exist	not exist	not exist	not exist	not exist	IN	not exist	not exist	not exist	not exist	not exist	not exist	0	1	0	0	14
nona2coa_c	Nona 2 enoyl CoA	not exist	not exist	not exist	not exist	not exist	not exist	not exist	not exist	IN	not exist	not exist	not exist	not exist	not exist	not exist	0	1	0	0	14
nona_e	Nonanoate C9H17O2	not exist	not exist	not exist	not exist	not exist	not exist	not exist	not exist	IN	not exist	not exist	not exist	not exist	not exist	not exist	0	1	0	0	14
o_xyl_c	O methyltoluene	not exist	not exist	not exist	not exist	not exist	not exist	not exist	not exist	IS	not exist	not exist	not exist	not exist	not exist	not exist	0	0	0	1	14
o_xyl_p	O methyltoluene	not exist	not exist	not exist	not exist	not exist	not exist	not exist	not exist	IS	not exist	not exist	not exist	not exist	not exist	not exist	0	0	0	1	14
orn__D_p	D-Ornithine	not exist	not exist	not exist	not exist	not exist	not exist	not exist	not exist	IN	not exist	not exist	not exist	not exist	not exist	not exist	0	1	0	0	14
pbcoa_c	4 Phenyl butyryl CoA Phe C4CoA	not exist	not exist	not exist	not exist	not exist	not exist	not exist	not exist	IN	not exist	not exist	not exist	not exist	not exist	not exist	0	1	0	0	14
phenona_e	9 Phenylnonanoic acid	not exist	not exist	not exist	not exist	not exist	not exist	not exist	not exist	IN	not exist	not exist	not exist	not exist	not exist	not exist	0	1	0	0	14
phept_e	5 phenylvaleric acid	not exist	not exist	not exist	not exist	not exist	not exist	not exist	not exist	IS	not exist	not exist	not exist	not exist	not exist	not exist	0	0	0	1	14
phppcoa_c	3 Phenyl propionyl CoA Phe C30 CoA	not exist	not exist	not exist	not exist	not exist	not exist	not exist	not exist	IS	not exist	not exist	not exist	not exist	not exist	not exist	0	0	0	1	14
phxa2coa_c	Phenyl hexa 2 enoyl CoA	not exist	not exist	not exist	not exist	not exist	not exist	not exist	not exist	IN	not exist	not exist	not exist	not exist	not exist	not exist	0	1	0	0	14
pnona2coa_c	Phenyl nona 2 enoyl CoA	not exist	not exist	not exist	not exist	not exist	not exist	not exist	not exist	IN	not exist	not exist	not exist	not exist	not exist	not exist	0	1	0	0	14
pocta2coa_c	Phenyl octa 2 enoyl CoA	not exist	not exist	not exist	not exist	not exist	not exist	not exist	not exist	IN	not exist	not exist	not exist	not exist	not exist	not exist	0	1	0	0	14
poctacoa_c	Phenyl Octanoyl CoA Phe C80CoA	not exist	not exist	not exist	not exist	not exist	not exist	not exist	not exist	IN	not exist	not exist	not exist	not exist	not exist	not exist	0	1	0	0	14
prealg_MG_14_p	Beta 1 4 glycosidic 1 beta D mannuronic 4L guluronic acid	not exist	not exist	not exist	not exist	not exist	not exist	not exist	not exist	OUT	not exist	not exist	not exist	not exist	not exist	not exist	0	0	1	0	14
prealg_MG_23_e	Beta 1 4 glycosidic 2 beta D mannuronic 3L guluronic acid	not exist	not exist	not exist	not exist	not exist	not exist	not exist	not exist	OUT	not exist	not exist	not exist	not exist	not exist	not exist	0	0	1	0	14
prealginate__M_p	Prealginate KT2440 beta 1 4 linked copolymers of beta D mannuronic acid 5 units	not exist	not exist	not exist	not exist	not exist	not exist	not exist	not exist	OUT	not exist	not exist	not exist	not exist	not exist	not exist	0	0	1	0	14
pyovd_kt_e	Pyoverdine P putida specific	not exist	not exist	not exist	not exist	not exist	not exist	not exist	not exist	OUT	not exist	not exist	not exist	not exist	not exist	not exist	0	0	1	0	14
sheme_e	Siroheme C42H36FeN4O16	not exist	not exist	not exist	not exist	not exist	not exist	not exist	not exist	IS	not exist	not exist	not exist	not exist	not exist	not exist	0	0	0	1	14
tnt_c	2 4 6 Trinitrotoluene	not exist	not exist	not exist	not exist	not exist	not exist	not exist	not exist	IS	not exist	not exist	not exist	not exist	not exist	not exist	0	0	0	1	14
tnt_p	2 4 6 Trinitrotoluene	not exist	not exist	not exist	not exist	not exist	not exist	not exist	not exist	IS	not exist	not exist	not exist	not exist	not exist	not exist	0	0	0	1	14
trnaasp_preq34_c	TRNA Asp preQ1 modified	not exist	not exist	not exist	not exist	not exist	not exist	not exist	not exist	IS	not exist	not exist	not exist	not exist	not exist	not exist	0	0	0	1	14
trnatyr_preq34_c	TRNA Tyr preQ1 modified	not exist	not exist	not exist	not exist	not exist	not exist	not exist	not exist	IS	not exist	not exist	not exist	not exist	not exist	not exist	0	0	0	1	14
tyr__D_c	D Tyrosine	not exist	not exist	not exist	not exist	not exist	not exist	not exist	not exist	IN	not exist	not exist	not exist	not exist	not exist	not exist	0	1	0	0	14
tyr__D_p	D Tyrosine	not exist	not exist	not exist	not exist	not exist	not exist	not exist	not exist	IN	not exist	not exist	not exist	not exist	not exist	not exist	0	1	0	0	14
ukquivo_c	UDP 2 acetamido 2 6 dideoxy D xylo 4 hexulose	not exist	not exist	not exist	not exist	not exist	not exist	not exist	not exist	OUT	not exist	not exist	not exist	not exist	not exist	not exist	0	0	1	0	14
unquivo_c	Undecaprenyl diphospho 2 acetamido 2 deoxy D quinovose	not exist	not exist	not exist	not exist	not exist	not exist	not exist	not exist	OUT	not exist	not exist	not exist	not exist	not exist	not exist	0	0	1	0	14
unquivo_p	Undecaprenyl diphospho 2 acetamido 2 deoxy D quinovose	not exist	not exist	not exist	not exist	not exist	not exist	not exist	not exist	OUT	not exist	not exist	not exist	not exist	not exist	not exist	0	0	1	0	14
n2one_c	2 Nonanone	not exist	not exist	not exist	not exist	not exist	not exist	not exist	not exist	IS	not exist	not exist	not exist	not exist	not exist	not exist	0	0	0	1	14
n2one_p	2 Nonanone	not exist	not exist	not exist	not exist	not exist	not exist	not exist	not exist	IS	not exist	not exist	not exist	not exist	not exist	not exist	0	0	0	1	14
d2one_e	2 Decanone	not exist	not exist	not exist	not exist	not exist	not exist	not exist	not exist	IS	not exist	not exist	not exist	not exist	not exist	not exist	0	0	0	1	14
d3one_c	3 Decanone	not exist	not exist	not exist	not exist	not exist	not exist	not exist	not exist	IS	not exist	not exist	not exist	not exist	not exist	not exist	0	0	0	1	14
d3one_p	3 Decanone	not exist	not exist	not exist	not exist	not exist	not exist	not exist	not exist	IS	not exist	not exist	not exist	not exist	not exist	not exist	0	0	0	1	14
d4one_c	4 Decanone	not exist	not exist	not exist	not exist	not exist	not exist	not exist	not exist	IS	not exist	not exist	not exist	not exist	not exist	not exist	0	0	0	1	14
d4one_p	4 Decanone	not exist	not exist	not exist	not exist	not exist	not exist	not exist	not exist	IS	not exist	not exist	not exist	not exist	not exist	not exist	0	0	0	1	14
ocac_c	Octyl acetate	not exist	not exist	not exist	not exist	not exist	not exist	not exist	not exist	IS	not exist	not exist	not exist	not exist	not exist	not exist	0	0	0	1	14
ethoc_c	Ethyl octanoate	not exist	not exist	not exist	not exist	not exist	not exist	not exist	not exist	IS	not exist	not exist	not exist	not exist	not exist	not exist	0	0	0	1	14
nnac_c	Nonyl acetate	not exist	not exist	not exist	not exist	not exist	not exist	not exist	not exist	IS	not exist	not exist	not exist	not exist	not exist	not exist	0	0	0	1	14
4oxptn_e	4 Oxopentanoate	not exist	not exist	not exist	not exist	not exist	not exist	not exist	not exist	IN	not exist	not exist	not exist	not exist	not exist	not exist	0	1	0	0	14
3oxptcoa_c	3 Oxopentanoyl CoA	not exist	not exist	not exist	not exist	not exist	not exist	not exist	not exist	IN	not exist	not exist	not exist	not exist	not exist	not exist	0	1	0	0	14
acpptrn_c	N Acetylphosphinothricin	not exist	not exist	not exist	not exist	not exist	not exist	not exist	not exist	IS	not exist	not exist	not exist	not exist	not exist	not exist	0	0	0	1	14
acpptrn_p	N Acetylphosphinothricin	not exist	not exist	not exist	not exist	not exist	not exist	not exist	not exist	IS	not exist	not exist	not exist	not exist	not exist	not exist	0	0	0	1	14
rephac_c	Ring 1 2 epoxyphenylacetate	not exist	not exist	not exist	not exist	not exist	not exist	not exist	not exist	OUT	not exist	not exist	not exist	not exist	not exist	not exist	0	0	1	0	14
12ppd__R_c	(R)-Propane-1,2-diol	OUT	not exist	not exist	not exist	not exist	not exist	not exist	not exist	not exist	IS	OUT	IS	OUT	OUT	OUT	0	0	5	2	8
25drapp_c	2,5-Diamino-6-(ribosylamino)-4-(3H)-pyrimidinone 5'-phosphate	OUT	not exist	OUT	not exist	not exist	not exist	not exist	not exist	OUT	IS	OUT	OUT	OUT	OUT	OUT	0	0	8	1	6
2dh3dgal_c	2-Dehydro-3-deoxy-D-galactonate	IN	not exist	not exist	not exist	not exist	not exist	not exist	not exist	not exist	not exist	not exist	IS	IS	not exist	IN	0	2	0	2	11
2dmmq8_c	2-Demethylmenaquinone 8	OUT	not exist	not exist	not exist	not exist	not exist	not exist	not exist	not exist	OUT	OUT	OUT	OUT	OUT	OUT	0	0	7	0	8
2omhmbl_c	2-Octaprenyl-3-methyl-5-hydroxy-6-methoxy-1,4-benzoquinol	OUT	not exist	not exist	not exist	not exist	not exist	not exist	not exist	OUT	OUT	OUT	OUT	OUT	OUT	OUT	0	0	8	0	7
2tpr3dpcoa_c	2'-(5''-triphosphoribosyl)-3'-dephospho-CoA	IS	not exist	not exist	not exist	not exist	not exist	not exist	not exist	not exist	not exist	not exist	IS	IS	IS	IS	0	0	0	5	10
3amac_c	3-Aminoacrylate	OUT	not exist	not exist	not exist	not exist	not exist	not exist	not exist	not exist	not exist	OUT	OUT	OUT	not exist	not exist	0	0	4	0	11
3dhgulnp_c	3-keto-L-gulonate-6-phosphate	IN	not exist	not exist	not exist	not exist	not exist	not exist	not exist	not exist	IS	IN	IN	IN	IN	IN	0	6	0	1	8
3sala_c	3-Sulfino-L-alanine	IN	not exist	not exist	IS	IS	IS	IS	IS	IN	IN	IN	IN	IN	IN	IN	0	8	0	5	2
4abz_c	4-Aminobenzoate	OUT	IS	OUT	OUT	OUT	OUT	OUT	OUT	OUT	IS	OUT	OUT	OUT	OUT	OUT	0	0	13	2	0
4mhetz_c	4-Methyl-5-(2-hydroxyethyl)-thiazole	IS	IS	not exist	IS	IS	IS	IS	IS	not exist	not exist	IS	IS	IS	IS	IS	0	0	0	12	3
4r5au_c	4-(1-D-Ribitylamino)-5-aminouracil	OUT	OUT	OUT	not exist	not exist	not exist	not exist	IS	OUT	IS	OUT	OUT	OUT	OUT	OUT	0	0	9	2	4
8aonn_c	8-Amino-7-oxononanoate	OUT	OUT	OUT	not exist	not exist	not exist	not exist	not exist	OUT	IS	OUT	OUT	OUT	OUT	IS	0	0	8	2	5
acanth_c	N-Acetylanthranilate	OUT	not exist	not exist	not exist	not exist	not exist	not exist	not exist	not exist	not exist	OUT	not exist	OUT	not exist	OUT	0	0	4	0	11
acmana_c	N-Acetyl-D-mannosamine	IN	OUT	IS	not exist	not exist	not exist	not exist	OUT	not exist	IN	IN	IN	IN	IN	not exist	0	6	2	1	6
adphep_DD_c	ADP-D-glycero-D-manno-heptose	OUT	not exist	OUT	not exist	not exist	not exist	not exist	not exist	OUT	OUT	OUT	OUT	OUT	OUT	OUT	0	0	9	0	6
adphep_LD_c	ADP-L-glycero-D-manno-heptose	OUT	not exist	OUT	not exist	not exist	not exist	not exist	not exist	OUT	OUT	OUT	OUT	OUT	OUT	OUT	0	0	9	0	6
altrn_c	D-Altronate	IN	not exist	not exist	not exist	not exist	not exist	not exist	not exist	IN	IN	IS	IN	IN	IN	IN	0	7	0	1	7
anth_c	Anthranilate	OUT	OUT	OUT	OUT	OUT	OUT	OUT	OUT	OUT	IS	OUT	OUT	OUT	OUT	OUT	0	0	14	1	0
arbtn_fe3_c	Aerobactin	IS	not exist	not exist	not exist	not exist	not exist	not exist	not exist	IS	not exist	IS	IS	IS	IS	IS	0	0	0	7	8
bmoco_c	Bis-molybdenum cofactor	OUT	not exist	OUT	not exist	not exist	not exist	not exist	not exist	OUT	not exist	OUT	OUT	OUT	OUT	not exist	0	0	7	0	8
bwco_c	Tungsten bispterin cofactor	OUT	not exist	OUT	not exist	not exist	not exist	not exist	not exist	OUT	not exist	OUT	OUT	OUT	OUT	not exist	0	0	7	0	8
cbl1_c	Cob(I)alamin	IS	IS	OUT	not exist	not exist	not exist	not exist	OUT	OUT	IS	IS	IS	IS	not exist	OUT	0	0	4	6	5
cechddd_c	Cis-3-(3-carboxyethyl)-3,5-cyclohexadiene-1,2-diol	IN	not exist	not exist	not exist	not exist	not exist	not exist	not exist	not exist	not exist	not exist	IS	IS	not exist	not exist	0	1	0	2	12
chol_c	Choline C5H14NO	IS	not exist	not exist	IS	IS	IS	IS	IS	IN	IS	IS	IS	IS	IS	IS	0	1	0	12	2
cinnm_c	Trans-Cinnamate	IN	not exist	not exist	not exist	not exist	not exist	not exist	not exist	IS	not exist	not exist	not exist	IS	not exist	not exist	0	1	0	2	12
cpgn_c	Coprogen	IS	not exist	not exist	not exist	not exist	not exist	not exist	not exist	not exist	IS	IS	IS	IS	IS	IS	0	0	0	7	8
cpgn_un_c	Coprogen unloaded (no Fe(III))	IS	not exist	not exist	not exist	not exist	not exist	not exist	not exist	not exist	not exist	IS	IS	IS	IS	not exist	0	0	0	5	10
cpppg3_c	Coproporphyrinogen III	OUT	not exist	OUT	IS	IS	IS	IS	IS	OUT	IS	OUT	OUT	OUT	OUT	OUT	0	0	8	6	1
crnDcoa_c	D-carnitinyl-CoA	IS	not exist	not exist	not exist	not exist	not exist	not exist	not exist	not exist	not exist	IS	IS	IS	not exist	not exist	0	0	0	4	11
cyan_c	Hydrogen cyanide	IS	not exist	not exist	IS	IS	IS	IS	not exist	IS	IS	IS	IS	IS	IS	IS	0	0	0	12	3
dhpt_c	Dihydropteroate	OUT	IS	OUT	IS	IS	IS	IS	IS	OUT	IS	OUT	OUT	OUT	OUT	OUT	0	0	8	7	0
dms_c	Dimethyl sulfide	IS	IN	not exist	not exist	not exist	not exist	not exist	not exist	not exist	IS	IS	IS	IS	IS	IS	0	1	0	7	7
dmso_c	Dimethyl sulfoxide	IS	not exist	not exist	not exist	not exist	not exist	not exist	not exist	not exist	IS	IS	IS	IS	IS	IS	0	0	0	7	8
dpcoa_c	Dephospho-CoA	OUT	OUT	OUT	IS	IS	IS	IS	OUT	OUT	IS	OUT	OUT	OUT	OUT	OUT	0	0	10	5	0
dtdp4aaddg_c	DTDP-4-acetamido-4,6-dideoxy-D-galactose	OUT	not exist	not exist	not exist	not exist	not exist	not exist	not exist	not exist	IS	OUT	OUT	OUT	OUT	OUT	0	0	6	1	8
dtdp4d6dg_c	DTDP-4-dehydro-6-deoxy-D-glucose	OUT	OUT	OUT	not exist	not exist	not exist	not exist	OUT	OUT	IS	OUT	OUT	OUT	OUT	OUT	0	0	10	1	4
dxyl_c	1-deoxy-D-xylulose	IS	not exist	not exist	not exist	not exist	not exist	not exist	not exist	not exist	IS	IS	IS	IS	IS	IS	0	0	0	7	8
dxyl5p_c	1-deoxy-D-xylulose 5-phosphate	OUT	IS	OUT	IS	IS	IS	IS	OUT	OUT	OUT	OUT	OUT	OUT	OUT	OUT	0	0	10	5	0
ethso3_c	Ethanesulfonate	IN	not exist	IS	not exist	not exist	not exist	not exist	not exist	IN	IS	IN	IN	IN	IS	IS	0	5	0	4	6
fcl__L_c	L-fuculose	IN	not exist	not exist	not exist	not exist	not exist	not exist	not exist	not exist	not exist	IN	IS	IN	IN	IN	0	5	0	1	9
fecrm_un_c	Ferrichrome minus Fe(III)	IS	not exist	not exist	not exist	not exist	not exist	not exist	not exist	IS	not exist	IS	IS	IS	IS	IS	0	0	0	7	8
galt1p_c	Galactitol 1-phosphate	IN	not exist	not exist	not exist	not exist	not exist	not exist	not exist	not exist	not exist	IS	IN	IS	IN	IN	0	4	0	2	9
gmhep17bp_c	D-Glycero-D-manno-heptose 1,7-bisphosphate	OUT	not exist	OUT	not exist	not exist	not exist	not exist	not exist	OUT	OUT	OUT	OUT	OUT	OUT	OUT	0	0	9	0	6
hemeO_c	Heme O C49H56FeN4O5	OUT	not exist	OUT	not exist	not exist	not exist	not exist	not exist	OUT	IS	IS	OUT	OUT	OUT	OUT	0	0	7	2	6
hpmeACP_c	3-Hydroxypimeloyl-[acyl-carrier protein] methyl ester	OUT	not exist	OUT	not exist	not exist	not exist	not exist	not exist	OUT	not exist	OUT	OUT	OUT	OUT	not exist	0	0	7	0	8
iasp_c	Iminoaspartate	OUT	IS	OUT	not exist	not exist	not exist	not exist	OUT	OUT	IS	OUT	IS	not exist	OUT	OUT	0	0	7	3	5
inost_c	Myo-Inositol	IN	OUT	not exist	OUT	OUT	OUT	OUT	not exist	IS	IS	IS	IS	IS	IS	IN	0	2	5	6	2
ipdp_c	Isopentenyl diphosphate	OUT	OUT	OUT	OUT	OUT	OUT	OUT	OUT	OUT	OUT	OUT	OUT	OUT	OUT	OUT	0	0	15	0	0
kdo_c	3-Deoxy-D-manno-2-octulosonate	OUT	not exist	OUT	not exist	not exist	not exist	not exist	not exist	OUT	OUT	OUT	OUT	OUT	OUT	OUT	0	0	9	0	6
lipidA_c	2,3,2'3'-Tetrakis(beta-hydroxymyristoyl)-D-glucosaminyl-1,6-beta-D-glucosamine 1,4'-bisphosphate	OUT	not exist	OUT	not exist	not exist	not exist	not exist	not exist	not exist	IS	OUT	OUT	OUT	OUT	OUT	0	0	7	1	7
lipoate_c	Lipoate	IS	not exist	not exist	IS	IS	IS	IS	not exist	not exist	not exist	IS	IS	IS	IS	not exist	0	0	0	9	6
melib_c	Melibiose C12H22O11	IN	not exist	not exist	not exist	not exist	not exist	not exist	not exist	IS	IN	IN	IN	IN	IS	IN	0	6	0	2	7
mettrna_c	L-Methionyl-tRNA (Met)	not exist	IS	IS	not exist	not exist	not exist	not exist	IS	IS	IS	IS	IS	IS	IS	IS	0	0	0	10	5
moadcoo_c	MoaD Protein with carboxylate	IS	not exist	IS	not exist	not exist	not exist	not exist	not exist	IS	not exist	IS	IS	IS	IS	not exist	0	0	0	7	8
moco_c	Molybdenum cofactor	OUT	not exist	OUT	not exist	not exist	not exist	not exist	not exist	OUT	not exist	OUT	OUT	OUT	OUT	not exist	0	0	7	0	8
mththf_c	(2R,4S)-2-methyl-2,3,3,4-tetrahydroxytetrahydrofuran	OUT	not exist	not exist	not exist	not exist	not exist	not exist	OUT	not exist	not exist	OUT	OUT	OUT	OUT	not exist	0	0	6	0	9
na15dap_c	N-3-aminopropyl-1,5-diaminopentane	OUT	not exist	not exist	not exist	not exist	not exist	not exist	not exist	not exist	not exist	IS	IS	OUT	OUT	not exist	0	0	3	2	10
ncam_c	Nicotinamide	OUT	not exist	IS	IS	IS	IS	IS	IS	OUT	IS	OUT	IS	IS	OUT	OUT	0	0	5	9	1
octapb_c	Octanoate (protein bound)	OUT	not exist	not exist	not exist	not exist	not exist	not exist	not exist	OUT	not exist	OUT	OUT	OUT	OUT	not exist	0	0	6	0	9
octdp_c	All-trans-Octaprenyl diphosphate	OUT	not exist	OUT	OUT	OUT	OUT	OUT	OUT	OUT	OUT	OUT	OUT	OUT	OUT	OUT	0	0	14	0	1
oxalcoa_c	Oxalyl-CoA	IN	not exist	not exist	not exist	not exist	not exist	not exist	not exist	not exist	not exist	IS	IS	IS	IS	not exist	0	1	0	4	10
oxur_c	Oxalureate	OUT	not exist	not exist	not exist	not exist	not exist	not exist	not exist	not exist	not exist	IS	IS	IS	IS	not exist	0	0	1	4	10
pheme_c	Protoheme C34H30FeN4O4	OUT	not exist	OUT	IS	IS	IS	IS	not exist	OUT	IS	OUT	OUT	OUT	OUT	OUT	0	0	8	5	2
phhlipa_c	Phospho-heptosyl-heptosyl-kdo2-lipidA	OUT	not exist	not exist	not exist	not exist	not exist	not exist	not exist	not exist	not exist	OUT	OUT	OUT	OUT	IS	0	0	5	1	9
phphhlipa_c	Phospho-heptosyl-phospho-heptosyl-heptosyl-kdo2-lipidA	OUT	not exist	not exist	not exist	not exist	not exist	not exist	not exist	not exist	not exist	OUT	not exist	OUT	OUT	not exist	0	0	4	0	11
pimACP_c	Pimeloyl-[acyl-carrier protein]	OUT	not exist	OUT	not exist	not exist	not exist	not exist	not exist	OUT	not exist	OUT	OUT	OUT	OUT	not exist	0	0	7	0	8
pmeACP_c	Pimeloyl-[acyl-carrier protein] methyl ester	OUT	not exist	OUT	not exist	not exist	not exist	not exist	not exist	OUT	not exist	OUT	OUT	OUT	OUT	not exist	0	0	7	0	8
ragund_c	Rhamanosyl-N-acetylglucosamyl-undecaprenyl diphosphate	IS	not exist	not exist	not exist	not exist	not exist	not exist	not exist	not exist	not exist	IS	IS	IS	IS	not exist	0	0	0	5	10
scl_c	Sirohydrochlorin	OUT	OUT	OUT	not exist	not exist	not exist	not exist	OUT	OUT	IS	OUT	OUT	OUT	OUT	OUT	0	0	10	1	4
sectrna_c	L-Selenocysteinyl-tRNA(Sec)	not exist	not exist	IS	not exist	not exist	not exist	not exist	not exist	IS	IS	IS	IS	IS	IS	IS	0	0	0	8	7
sertrna_c	L-Seryl-tRNA(Ser)	not exist	IS	IS	not exist	not exist	not exist	not exist	IS	IS	IS	IS	IS	IS	IS	IS	0	0	0	10	5
tagur_c	D-Tagaturonate	IN	not exist	IS	not exist	not exist	not exist	not exist	not exist	not exist	IS	not exist	IN	IN	IN	IN	0	5	0	2	8
thf_c	5,6,7,8-Tetrahydrofolate	OUT	IS	OUT	IS	IS	IS	IS	IS	OUT	IS	OUT	OUT	OUT	OUT	OUT	0	0	8	7	0
thm_c	Thiamin	IS	IS	not exist	IS	IS	IS	IS	IS	not exist	IS	IS	IS	IS	IS	IS	0	0	0	13	2
thmmp_c	Thiamin monophosphate	OUT	IS	OUT	IS	IS	IS	IS	IS	OUT	IS	OUT	OUT	OUT	IS	OUT	0	0	7	8	0
thmnp_c	Tetrahydromonapterin	OUT	not exist	not exist	not exist	not exist	not exist	not exist	not exist	OUT	not exist	OUT	OUT	OUT	OUT	not exist	0	0	6	0	9
thmpp_c	Thiamine diphosphate	OUT	IS	OUT	IS	IS	IS	IS	IS	OUT	IS	OUT	OUT	OUT	IS	OUT	0	0	7	8	0
trnaasn_c	TRNA Asn C10H17O10PR2	not exist	not exist	IS	not exist	not exist	not exist	not exist	not exist	not exist	IS	IS	IS	IS	IS	not exist	0	0	0	6	9
trptrna_c	L-Tryptophanyl-tRNA(Trp)	not exist	IS	IS	not exist	not exist	not exist	not exist	not exist	IS	IS	IS	IS	IS	IS	IS	0	0	0	9	6
uLa4fn_c	Undecaprenyl phosphate-4-amino-4-formyl-L-arabinose	OUT	not exist	OUT	not exist	not exist	not exist	not exist	not exist	not exist	IS	OUT	IS	OUT	IS	OUT	0	0	5	3	7
udcpp_c	Undecaprenyl phosphate	OUT	not exist	OUT	not exist	not exist	not exist	not exist	OUT	OUT	OUT	OUT	OUT	OUT	OUT	OUT	0	0	10	0	5
udpgalfur_c	UDP-D-galacto-1,4-furanose	OUT	not exist	not exist	not exist	not exist	not exist	not exist	OUT	not exist	not exist	not exist	not exist	not exist	not exist	not exist	0	0	2	0	13
xdp_c	XDP	OUT	not exist	not exist	not exist	not exist	not exist	not exist	not exist	not exist	not exist	OUT	not exist	OUT	OUT	IS	0	0	4	1	10
xyl__D_c	D-Xylose	IN	not exist	not exist	not exist	not exist	not exist	not exist	IN	not exist	IN	not exist	IS	IN	IN	IN	0	6	0	1	8
xylu__D_c	D-Xylulose	IN	not exist	not exist	not exist	not exist	not exist	not exist	IN	not exist	IN	IN	IN	IN	IN	IN	0	8	0	0	7
23camp_e	2',3'-Cyclic AMP	IN	not exist	not exist	not exist	not exist	not exist	not exist	not exist	not exist	IN	IN	IN	IN	IS	IN	0	6	0	1	8
23ccmp_e	2',3'-Cyclic CMP	IN	not exist	not exist	not exist	not exist	not exist	not exist	not exist	not exist	IN	IN	IN	IN	IS	IN	0	6	0	1	8
23cgmp_e	2',3'-Cyclic GMP	IN	not exist	not exist	not exist	not exist	not exist	not exist	not exist	not exist	IN	IN	IN	IN	IS	IN	0	6	0	1	8
23dappa_e	2,3-diaminopropionate	IN	not exist	not exist	not exist	not exist	not exist	not exist	not exist	not exist	IS	IS	IS	IN	IS	IN	0	3	0	4	8
2ddglcn_e	2-Dehydro-3-deoxy-D-gluconate	IN	not exist	not exist	not exist	not exist	not exist	not exist	not exist	IS	IN	IS	IN	IN	IN	IN	0	6	0	2	7
3gmp_e	Guanosine 3 phosphate C10H12N5O8P	IN	not exist	not exist	not exist	not exist	not exist	not exist	not exist	not exist	IN	IN	IN	IN	IS	IN	0	6	0	1	8
3hcinnm_e	3-hydroxycinnamic acid	IN	not exist	not exist	not exist	not exist	not exist	not exist	not exist	not exist	IS	IS	IS	IS	IS	IN	0	2	0	5	8
LalaLglu_e	L-alanine-L-glutamate	IN	not exist	not exist	not exist	not exist	not exist	not exist	not exist	IN	not exist	IN	IN	IN	IN	not exist	0	6	0	0	9
adocbl_e	Adenosylcobalamin	IS	not exist	not exist	not exist	not exist	not exist	not exist	not exist	IS	IS	IS	IS	IS	IS	IS	0	0	0	8	7
arbt_e	Arbutin C12H16O7	IN	not exist	not exist	not exist	not exist	not exist	not exist	not exist	not exist	not exist	IS	IN	IN	IS	not exist	0	3	0	2	10
ascb__L_e	L-Ascorbate	IN	not exist	not exist	not exist	not exist	not exist	not exist	not exist	not exist	IS	IN	IN	IN	IN	IN	0	6	0	1	8
chtbs_e	N,N'-diacetylchitobiose	IN	not exist	not exist	not exist	not exist	not exist	not exist	not exist	not exist	not exist	IS	IN	IN	IS	not exist	0	3	0	2	10
colipa_e	Core oligosaccharide lipid A	OUT	not exist	not exist	not exist	not exist	not exist	not exist	not exist	not exist	IS	IS	IS	IS	IS	IS	0	0	1	6	8
colipap_e	Core oligosaccharide lipid A diphosphate	OUT	not exist	not exist	not exist	not exist	not exist	not exist	not exist	not exist	not exist	IS	IS	IS	IS	not exist	0	0	1	4	10
cynt_e	Cyanate	IS	not exist	not exist	not exist	not exist	not exist	not exist	not exist	not exist	IS	IS	IS	IS	IS	IS	0	0	0	7	8
dad_2_e	Deoxyadenosine	IN	not exist	not exist	IS	IS	IS	IS	not exist	not exist	IN	IN	IN	IN	IN	IN	0	7	0	4	4
damp_e	DAMP C10H12N5O6P	IN	not exist	not exist	not exist	not exist	not exist	not exist	not exist	not exist	IS	IN	IN	IN	IN	IN	0	6	0	1	8
dca_e	Decanoate (n-C10:0)	IN	not exist	not exist	not exist	not exist	not exist	not exist	not exist	IN	IS	IN	IN	IN	IN	IS	0	6	0	2	7
dcmp_e	DCMP C9H12N3O7P	IN	not exist	not exist	not exist	not exist	not exist	not exist	not exist	not exist	IS	IN	IN	IN	IN	IN	0	6	0	1	8
dopa_e	Dopamine	IS	not exist	not exist	not exist	not exist	not exist	not exist	not exist	IS	IS	IS	IS	IS	IS	IS	0	0	0	8	7
f6p_e	D-Fructose 6-phosphate	IN	not exist	not exist	not exist	not exist	not exist	not exist	not exist	not exist	IS	IN	IN	IN	IN	IN	0	6	0	1	8
fe3dhbzs_e	Ferric 2,3-dihydroxybenzoylserine	IS	not exist	not exist	not exist	not exist	not exist	not exist	not exist	not exist	IS	IN	IN	IN	IN	IS	0	4	0	3	8
fe3hox_un_e	Fe(III)hydoxamate, unloaded	IS	not exist	not exist	not exist	not exist	not exist	not exist	not exist	not exist	not exist	IS	IS	IS	IS	not exist	0	0	0	5	10
fusa_e	Fusidic acid	IS	not exist	not exist	not exist	not exist	not exist	not exist	not exist	not exist	not exist	IS	IS	IS	IS	not exist	0	0	0	5	10
gal1p_e	Alpha-D-Galactose 1-phosphate	IN	not exist	not exist	not exist	not exist	not exist	not exist	not exist	not exist	IS	IN	IN	IN	IN	IN	0	6	0	1	8
galct__D_e	D-Galactarate	IN	not exist	not exist	not exist	not exist	not exist	not exist	not exist	IN	IS	IS	IN	IN	IS	IN	0	5	0	3	7
galctn__D_e	D-Galactonate	IN	not exist	not exist	not exist	not exist	not exist	not exist	IS	not exist	IS	IS	IS	IS	IS	IN	0	2	0	6	7
galctn__L_e	L-Galactonate	IN	not exist	not exist	not exist	not exist	not exist	not exist	not exist	not exist	IS	IS	IS	IN	IN	IS	0	3	0	4	8
gam6p_e	D-Glucosamine 6-phosphate	IN	not exist	not exist	not exist	not exist	not exist	not exist	not exist	not exist	IN	IN	IN	IN	IN	IN	0	7	0	0	8
glyb_e	Glycine betaine	IS	IS	not exist	not exist	not exist	not exist	not exist	IS	IN	IS	IS	IS	IS	IS	IS	0	1	0	9	5
gtp_e	GTP C10H12N5O14P3	IS	not exist	not exist	not exist	not exist	not exist	not exist	not exist	not exist	IS	IS	IS	IS	IS	IS	0	0	0	7	8
kdo2lipid4_e	KDO(2)-lipid IV(A)	OUT	not exist	OUT	not exist	not exist	not exist	not exist	not exist	not exist	not exist	OUT	OUT	OUT	OUT	OUT	0	0	7	0	8
lyx__L_e	L-Lyxose	IN	not exist	not exist	not exist	not exist	not exist	not exist	not exist	not exist	IS	IS	IN	IN	IS	IN	0	4	0	3	8
mal__D_e	D-Malate	IN	not exist	not exist	not exist	not exist	not exist	not exist	not exist	IS	IN	IN	IS	IN	IN	IS	0	5	0	3	7
malttr_e	Maltotriose C18H32O16	IN	not exist	not exist	not exist	not exist	not exist	not exist	IS	not exist	IN	IS	IN	IN	IS	IN	0	5	0	3	7
man6p_e	D-Mannose 6-phosphate	IN	not exist	not exist	not exist	not exist	not exist	not exist	not exist	not exist	IN	IN	IN	IN	IN	IN	0	7	0	0	8
manglyc_e	2(alpha-D-Mannosyl)-D-glycerate	IN	not exist	not exist	not exist	not exist	not exist	not exist	not exist	not exist	IS	IS	IN	IN	IN	IS	0	4	0	3	8
meoh_e	Methanol	IS	IN	IS	not exist	not exist	not exist	not exist	not exist	IN	not exist	IS	IS	IS	IS	not exist	0	2	0	6	7
metsox_R__L_e	L-methionine-R-sulfoxide	IS	not exist	not exist	not exist	not exist	not exist	not exist	not exist	not exist	IS	IS	IS	IS	IS	IS	0	0	0	7	8
mmet_e	S-Methyl-L-methionine	IS	not exist	not exist	not exist	not exist	not exist	not exist	not exist	IN	IS	IS	IS	IS	IS	IS	0	1	0	7	7
nmn_e	NMN C11H14N2O8P	IN	not exist	not exist	not exist	not exist	not exist	not exist	not exist	not exist	IS	IN	IN	IN	IN	IN	0	6	0	1	8
octa_e	Octanoate (n-C8:0)	IN	not exist	not exist	not exist	not exist	not exist	not exist	not exist	IN	IS	IN	IN	IN	IN	IN	0	7	0	1	7
orot_e	Orotate C5H3N2O4	IS	not exist	not exist	not exist	not exist	not exist	not exist	not exist	IN	IS	IS	IS	IS	IS	IS	0	1	0	7	7
pnto__R_e	(R)-Pantothenate	IS	OUT	not exist	IS	IS	IS	IS	not exist	IS	IS	IS	IS	IS	IS	IS	0	0	1	12	2
sulfac_e	Sulfoacetate	IS	not exist	IS	not exist	not exist	not exist	not exist	not exist	IS	IS	IS	IS	IS	IS	IS	0	0	0	9	6
tartr__L_e	L-tartrate	IN	not exist	not exist	not exist	not exist	not exist	not exist	not exist	not exist	IS	IS	IN	IN	IS	IS	0	3	0	4	8
tcynt_e	Thiocyanate	IS	not exist	not exist	not exist	not exist	not exist	not exist	not exist	IS	IS	IS	IS	IS	IS	IS	0	0	0	8	7
ttdca_e	Tetradecanoate (n-C14:0)	IN	not exist	IN	IS	IS	IS	IS	not exist	IN	IS	IN	IN	IN	IN	IN	0	8	0	5	2
ttrcyc_e	Tetracycline	IS	not exist	not exist	not exist	not exist	not exist	not exist	not exist	IS	not exist	IS	IS	IS	IS	not exist	0	0	0	6	9
tym_e	Tyramine	IS	not exist	not exist	not exist	not exist	not exist	not exist	not exist	not exist	IS	IS	IS	IS	IS	IS	0	0	0	7	8
udpgal_e	UDPgalactose	IN	not exist	not exist	not exist	not exist	not exist	not exist	not exist	not exist	IS	IN	IN	IN	IN	IN	0	6	0	1	8
12ppd__R_p	(R)-Propane-1,2-diol	OUT	not exist	not exist	not exist	not exist	not exist	not exist	not exist	not exist	IS	OUT	IS	OUT	OUT	not exist	0	0	4	2	9
23cump_p	2',3'-Cyclic UMP	IN	not exist	not exist	not exist	not exist	not exist	not exist	not exist	not exist	IS	IN	IN	IN	IS	IN	0	5	0	2	8
34dhpac_p	3,4-Dihydroxyphenylacetaldehyde	IS	not exist	not exist	not exist	not exist	not exist	not exist	not exist	not exist	IS	IS	IS	IS	IS	IS	0	0	0	7	8
3cmp_p	3 CMP C9H12N3O8P	IN	not exist	not exist	not exist	not exist	not exist	not exist	not exist	not exist	IN	IN	IN	IN	IS	IN	0	6	0	1	8
3ump_p	3 UMP C9H11N2O9P	IN	not exist	not exist	not exist	not exist	not exist	not exist	not exist	not exist	IS	IN	IN	IN	IS	IN	0	5	0	2	8
acgal1p_p	N-Acetyl-D-galactosamine 1-phosphate	IS	not exist	not exist	not exist	not exist	not exist	not exist	not exist	not exist	IS	IS	IN	IS	IS	IS	0	1	0	6	8
acmana_p	N-Acetyl-D-mannosamine	IN	not exist	not exist	not exist	not exist	not exist	not exist	not exist	not exist	IN	IS	IN	IN	IN	IN	0	6	0	1	8
arbtn_fe3_p	Aerobactin	IS	not exist	not exist	not exist	not exist	not exist	not exist	not exist	IS	not exist	IS	IS	IS	IS	IS	0	0	0	7	8
cbl1_p	Cob(I)alamin	IS	not exist	not exist	not exist	not exist	not exist	not exist	not exist	IS	IS	IS	IS	IS	not exist	IS	0	0	0	7	8
chol_p	Choline C5H14NO	IS	not exist	not exist	not exist	not exist	not exist	not exist	not exist	IN	IS	IS	IS	IS	IS	IS	0	1	0	7	7
cpgn_p	Coprogen	IS	not exist	not exist	not exist	not exist	not exist	not exist	not exist	not exist	IS	IS	IS	IS	IS	IS	0	0	0	7	8
cpgn_un_p	Coprogen unloaded (no Fe(III))	IS	not exist	not exist	not exist	not exist	not exist	not exist	not exist	not exist	not exist	IS	IS	IS	IS	not exist	0	0	0	5	10
cyan_p	Hydrogen cyanide	IS	not exist	not exist	not exist	not exist	not exist	not exist	not exist	IS	IS	IS	IS	IS	IS	IS	0	0	0	8	7
dgsn_p	Deoxyguanosine	IN	not exist	not exist	not exist	not exist	not exist	not exist	not exist	IS	IN	IN	IN	IN	IN	IN	0	7	0	1	7
dms_p	Dimethyl sulfide	IS	not exist	not exist	not exist	not exist	not exist	not exist	not exist	not exist	IS	IS	IS	IS	IS	IS	0	0	0	7	8
dmso_p	Dimethyl sulfoxide	IS	not exist	not exist	not exist	not exist	not exist	not exist	not exist	not exist	IS	IS	IS	IS	IS	IS	0	0	0	7	8
eca3und_p	(enterobacterial common antigen)x3 undecaprenyl-diphosphate	OUT	not exist	not exist	not exist	not exist	not exist	not exist	not exist	not exist	IS	OUT	OUT	OUT	OUT	OUT	0	0	6	1	8
eca4und_p	(enterobacterial common antigen)x4 undecaprenyl-diphosphate	OUT	not exist	not exist	not exist	not exist	not exist	not exist	not exist	not exist	IS	OUT	OUT	OUT	OUT	OUT	0	0	6	1	8
ethso3_p	Ethanesulfonate	IN	not exist	IS	not exist	not exist	not exist	not exist	not exist	IN	IS	IN	IN	IN	IS	IS	0	5	0	4	6
fecrm_un_p	Ferrichrome minus Fe(III)	IS	not exist	not exist	not exist	not exist	not exist	not exist	not exist	IS	not exist	IS	IS	IS	IS	not exist	0	0	0	6	9
g6p_p	D-Glucose 6-phosphate	IN	not exist	not exist	not exist	not exist	not exist	not exist	not exist	not exist	IN	IN	IN	IN	IN	IN	0	7	0	0	8
gal_bD_p	Beta D-Galactose	IN	not exist	not exist	not exist	not exist	not exist	not exist	not exist	not exist	IS	IN	IN	IN	IN	IN	0	6	0	1	8
gmp_p	GMP C10H12N5O8P	IN	not exist	not exist	not exist	not exist	not exist	not exist	not exist	IS	IS	IN	IN	IN	IN	IN	0	6	0	2	7
inost_p	Myo-Inositol	IN	not exist	not exist	not exist	not exist	not exist	not exist	not exist	not exist	IS	IS	IS	IS	IS	IN	0	2	0	5	8
lipoate_p	Lipoate	IS	not exist	not exist	not exist	not exist	not exist	not exist	not exist	not exist	not exist	IS	IS	IS	IS	not exist	0	0	0	5	10
lys__L_p	L-Lysine	OUT	not exist	OUT	not exist	not exist	not exist	not exist	not exist	IN	IS	OUT	OUT	OUT	OUT	OUT	0	1	7	1	6
man_p	D-Mannose	IN	not exist	not exist	not exist	not exist	not exist	not exist	not exist	IN	IN	IS	IN	IN	IN	IN	0	7	0	1	7
melib_p	Melibiose C12H22O11	IN	not exist	not exist	not exist	not exist	not exist	not exist	not exist	IS	IN	IS	IN	IS	IS	IN	0	4	0	4	7
o16a3und_p	(O16 antigen)x3 undecaprenyl diphosphate	IS	not exist	not exist	not exist	not exist	not exist	not exist	not exist	not exist	not exist	not exist	not exist	not exist	not exist	not exist	0	0	0	1	14
o16a4und_p	(O16 antigen)x4 undecaprenyl diphosphate	IS	not exist	not exist	not exist	not exist	not exist	not exist	not exist	not exist	not exist	not exist	not exist	not exist	not exist	not exist	0	0	0	1	14
pacald_p	Phenylacetaldehyde	IN	not exist	not exist	not exist	not exist	not exist	not exist	not exist	IN	IS	IS	IS	IS	IS	IN	0	3	0	5	7
pheme_p	Protoheme C34H30FeN4O4	OUT	not exist	not exist	not exist	not exist	not exist	not exist	not exist	OUT	IS	OUT	OUT	OUT	OUT	OUT	0	0	7	1	7
ppa_p	Propionate (n-C3:0)	IN	not exist	IN	not exist	not exist	not exist	not exist	not exist	IN	IS	IS	IS	IS	IS	IS	0	3	0	6	6
ppal_p	Propanal	IN	not exist	not exist	not exist	not exist	not exist	not exist	not exist	not exist	IS	IS	IS	OUT	IS	IS	0	1	1	5	8
pydam_p	Pyridoxamine	IS	not exist	not exist	not exist	not exist	not exist	not exist	not exist	IS	not exist	IS	IS	IS	IS	not exist	0	0	0	6	9
pydxn_p	Pyridoxine	IS	not exist	not exist	not exist	not exist	not exist	not exist	not exist	not exist	not exist	IS	IS	IS	IS	not exist	0	0	0	5	10
skm_p	Shikimate	IS	not exist	not exist	not exist	not exist	not exist	not exist	not exist	IN	IS	IS	IS	IS	IS	IS	0	1	0	7	7
thm_p	Thiamin	IS	not exist	not exist	not exist	not exist	not exist	not exist	not exist	not exist	IS	IS	IS	IS	IS	IS	0	0	0	7	8
thym_p	Thymine C5H6N2O2	OUT	not exist	not exist	not exist	not exist	not exist	not exist	not exist	IN	IS	OUT	OUT	OUT	OUT	OUT	0	1	6	1	7
uacgam_p	UDP-N-acetyl-D-glucosamine	IN	not exist	not exist	not exist	not exist	not exist	not exist	not exist	not exist	IS	IN	IN	IN	IN	IN	0	6	0	1	8
udcpp_p	Undecaprenyl phosphate	OUT	not exist	IS	not exist	not exist	not exist	not exist	not exist	IS	IS	OUT	OUT	OUT	OUT	OUT	0	0	6	3	6
udpglcur_p	UDP-D-glucuronate	IN	not exist	not exist	not exist	not exist	not exist	not exist	not exist	not exist	IS	IN	IN	IN	IN	IN	0	6	0	1	8
xyl__D_p	D-Xylose	IN	not exist	not exist	not exist	not exist	not exist	not exist	not exist	not exist	IN	IS	IS	IN	IN	IN	0	5	0	2	8
5mdr1p_c	5-Methylthio-5-deoxy-D-ribose 1-phosphate	not exist	IS	IS	IS	IS	IS	IS	not exist	IS	IS	not exist	not exist	not exist	not exist	OUT	0	0	1	8	6
5mdru1p_c	5-Methylthio-5-deoxy-D-ribulose 1-phosphate	not exist	not exist	IS	not exist	not exist	not exist	not exist	not exist	IS	IS	not exist	not exist	not exist	not exist	OUT	0	0	1	3	11
hmfurn_c	4-hydroxy-5-methyl-3(2H)-furanone	not exist	not exist	not exist	not exist	not exist	not exist	not exist	not exist	not exist	not exist	OUT	OUT	OUT	OUT	not exist	0	0	4	0	11
1p3h5c_c	L 1 Pyrroline 3 hydroxy 5 carboxylate C5H6NO3	not exist	not exist	IS	IS	IS	IS	IS	not exist	not exist	not exist	not exist	not exist	not exist	not exist	not exist	0	0	0	5	10
25dthpp_c	2 5 diamino 6 ribitylamino 4 3H pyrimidinone 5 phosphate C9H16N5O8P	not exist	OUT	not exist	not exist	not exist	not exist	not exist	not exist	not exist	not exist	not exist	not exist	not exist	not exist	not exist	0	0	1	0	14
3dsphgn_c	3 Dehydrosphinganine C18H38NO2	not exist	not exist	not exist	IS	IS	IS	IS	not exist	not exist	not exist	not exist	not exist	not exist	not exist	not exist	0	0	0	4	11
3mop_m	(S)-3-Methyl-2-oxopentanoate	not exist	not exist	not exist	IS	IS	IS	IS	not exist	not exist	not exist	not exist	not exist	not exist	not exist	not exist	0	0	0	4	11
4h2oglt_c	4 Hydroxy 2 oxoglutarate C5H4O6	not exist	not exist	not exist	IS	IS	IS	IS	IN	not exist	not exist	not exist	not exist	not exist	not exist	not exist	0	1	0	4	10
5aop_m	5-Amino-4-oxopentanoate	not exist	not exist	not exist	IS	IS	IS	IS	not exist	not exist	not exist	not exist	not exist	not exist	not exist	not exist	0	0	0	4	11
5pmev_c	R 5 Phosphomevalonate C6H10O7P	not exist	OUT	not exist	not exist	not exist	not exist	not exist	not exist	not exist	not exist	not exist	not exist	not exist	not exist	not exist	0	0	1	0	14
actn__R_c	R Acetoin C4H8O2	not exist	OUT	not exist	not exist	not exist	not exist	not exist	OUT	IN	not exist	not exist	not exist	not exist	not exist	OUT	0	1	3	0	11
adp_m	ADP C10H12N5O10P2	not exist	not exist	not exist	IS	IS	IS	IS	not exist	not exist	not exist	not exist	not exist	not exist	not exist	not exist	0	0	0	4	11
amet_m	S-Adenosyl-L-methionine	not exist	not exist	not exist	IN	IN	IN	IN	not exist	not exist	not exist	not exist	not exist	not exist	not exist	not exist	0	4	0	0	11
btamp_c	Biotinyl 5 AMP C20H27N7O9PS	not exist	IS	OUT	IS	IS	IS	IS	IS	OUT	not exist	not exist	not exist	not exist	not exist	not exist	0	0	2	6	7
cholp_c	Choline phosphate C5H13NO4P	not exist	not exist	not exist	IS	IS	IS	IS	not exist	IN	not exist	not exist	not exist	not exist	not exist	not exist	0	1	0	4	10
fad_m	Flavin adenine dinucleotide oxidized	not exist	not exist	not exist	IS	IS	IS	IS	not exist	not exist	not exist	not exist	not exist	not exist	not exist	not exist	0	0	0	4	11
frdp_m	Farnesyl diphosphate	not exist	not exist	not exist	OUT	OUT	OUT	OUT	not exist	not exist	not exist	not exist	not exist	not exist	not exist	not exist	0	0	4	0	11
gcald_e	Glycolaldehyde	not exist	OUT	not exist	not exist	not exist	not exist	not exist	not exist	not exist	not exist	not exist	not exist	not exist	not exist	not exist	0	0	1	0	14
hexdp_c	All trans Hexaprenyl diphosphate C30H49O7P2	not exist	not exist	not exist	OUT	OUT	OUT	OUT	not exist	not exist	not exist	not exist	not exist	not exist	not exist	not exist	0	0	4	0	11
ind3ac_c	Indole 3 acetate C10H8NO2	not exist	IS	IS	not exist	not exist	not exist	not exist	not exist	OUT	not exist	not exist	not exist	not exist	not exist	not exist	0	0	1	2	12
mi13456p_c	1D myo Inositol 1 3 4 5 6 pentakisphosphate C6H7O21P5	not exist	not exist	not exist	OUT	OUT	OUT	OUT	not exist	not exist	not exist	not exist	not exist	not exist	not exist	not exist	0	0	4	0	11
nad_m	Nicotinamide adenine dinucleotide	not exist	not exist	not exist	IS	IS	IS	IS	not exist	not exist	not exist	not exist	not exist	not exist	not exist	not exist	0	0	0	4	11
ppp9_m	Protoporphyrin	not exist	not exist	not exist	IS	IS	IS	IS	not exist	not exist	not exist	not exist	not exist	not exist	not exist	not exist	0	0	0	4	11
pppg9_m	Protoporphyrinogen IX	not exist	not exist	not exist	IS	IS	IS	IS	not exist	not exist	not exist	not exist	not exist	not exist	not exist	not exist	0	0	0	4	11
raffin_c	Raffinose C18H32O16	not exist	not exist	not exist	not exist	not exist	not exist	not exist	not exist	not exist	IN	IN	IN	IN	not exist	not exist	0	4	0	0	11
sphgn_c	Sphinganine C18H40NO2	not exist	not exist	not exist	IS	IS	IS	IS	not exist	not exist	not exist	not exist	not exist	not exist	not exist	not exist	0	0	0	4	11
2ommb_c	2-Octaprenyl-3-methyl-6-methoxy-1,4-benzoquinone	not exist	not exist	not exist	not exist	not exist	not exist	not exist	not exist	not exist	not exist	IS	IS	not exist	IS	not exist	0	0	0	3	12
dhlam_c	Dihydrolipoamide C8H17NOS2	not exist	not exist	not exist	not exist	not exist	not exist	not exist	not exist	IS	not exist	not exist	not exist	not exist	not exist	not exist	0	0	0	1	14
drib_e	Deoxyribose C5H10O4	not exist	not exist	not exist	not exist	not exist	not exist	not exist	not exist	not exist	not exist	IS	IS	IS	IS	not exist	0	0	0	4	11
4hphac_e	4-Hydroxyphenylacetate	not exist	IS	not exist	not exist	not exist	not exist	not exist	not exist	not exist	not exist	IS	IN	IN	IS	IN	0	3	0	3	9
acon_C_e	Cis-Aconitate	not exist	not exist	not exist	not exist	not exist	not exist	not exist	not exist	IN	not exist	IS	IS	IS	IS	not exist	0	1	0	4	10
salchs4_c	Salmochelin-S4	not exist	not exist	not exist	not exist	not exist	not exist	not exist	not exist	not exist	not exist	OUT	not exist	not exist	not exist	not exist	0	0	1	0	14
tcb_e	Tricarballylate	not exist	not exist	not exist	not exist	not exist	not exist	not exist	not exist	not exist	not exist	IS	IS	IS	IS	not exist	0	0	0	4	11
dxyl_p	1-deoxy-D-xylulose	not exist	not exist	not exist	not exist	not exist	not exist	not exist	not exist	not exist	not exist	IS	IS	IS	IS	not exist	0	0	0	4	11
salchsx_p	Salmochelin-SX	not exist	not exist	not exist	not exist	not exist	not exist	not exist	not exist	not exist	not exist	IS	IS	IS	IS	not exist	0	0	0	4	11
salchs4fe_p	Salmochelin-S4-Fe-III	not exist	not exist	not exist	not exist	not exist	not exist	not exist	not exist	not exist	not exist	IS	IS	IS	IS	not exist	0	0	0	4	11
cysi__L_e	L Cystine C6H12N2O4S2	IS	not exist	not exist	not exist	not exist	not exist	not exist	not exist	not exist	not exist	IS	IS	IS	IS	not exist	0	0	0	5	10
salchs4fe_c	Salmochelin-S4-Fe-III	not exist	not exist	not exist	not exist	not exist	not exist	not exist	not exist	not exist	not exist	IS	IS	IS	IS	not exist	0	0	0	4	11
fe3dhbzs3_e	2-3-dihydroxybenzoylserine trimer-Fe-III	not exist	not exist	not exist	not exist	not exist	not exist	not exist	not exist	not exist	not exist	IS	IS	IS	IS	not exist	0	0	0	4	11
salchs2_e	Salmochelin-S2	not exist	not exist	not exist	not exist	not exist	not exist	not exist	not exist	not exist	not exist	IS	IS	IS	IS	not exist	0	0	0	4	11
frmd_e	Formamide	not exist	not exist	not exist	not exist	not exist	not exist	not exist	not exist	not exist	not exist	IS	IS	IS	IS	not exist	0	0	0	4	11
colipa20Oag_e	O-antigen-x20-core-oligosaccharide-lipid-A	not exist	not exist	not exist	not exist	not exist	not exist	not exist	not exist	not exist	not exist	IS	IS	IS	IS	not exist	0	0	0	4	11
adocblp_c	Adenosylcobalamin-phosphate	not exist	not exist	not exist	not exist	not exist	not exist	not exist	not exist	not exist	not exist	IS	IS	IS	IS	not exist	0	0	0	4	11
2ameph_p	2-Aminoethylphosphonate	not exist	not exist	not exist	not exist	not exist	not exist	not exist	not exist	IN	not exist	IS	IS	IS	IS	not exist	0	1	0	4	10
udcpo4_e	Undecaprenyl diphosphate galactose-rhamnose-mannose-abequose	not exist	not exist	not exist	not exist	not exist	not exist	not exist	not exist	not exist	not exist	IS	IS	IS	IS	not exist	0	0	0	4	11
feroxGfe_e	Ferrioxamine-G-fe	not exist	not exist	not exist	not exist	not exist	not exist	not exist	not exist	not exist	not exist	IS	IS	IS	IS	not exist	0	0	0	4	11
salchs2fe_c	Salmochelin-S2-Fe-III	not exist	not exist	not exist	not exist	not exist	not exist	not exist	not exist	not exist	not exist	IS	IS	IS	IS	not exist	0	0	0	4	11
salchs2fe_p	Salmochelin-S2-Fe-III	not exist	not exist	not exist	not exist	not exist	not exist	not exist	not exist	not exist	not exist	IS	IS	IS	IS	not exist	0	0	0	4	11
feroxG_e	Ferrioxamine-G	not exist	not exist	not exist	not exist	not exist	not exist	not exist	not exist	not exist	not exist	IS	IS	IS	IS	not exist	0	0	0	4	11
abt__D_e	D-Arabitol	not exist	not exist	not exist	not exist	not exist	not exist	not exist	not exist	not exist	not exist	IS	IS	IS	IS	IN	0	1	0	4	10
salc_c	Salicylate	not exist	not exist	not exist	not exist	not exist	not exist	not exist	not exist	not exist	OUT	not exist	not exist	not exist	not exist	not exist	0	0	1	0	14
kokdolipidA_e	KO-KDO-LIPID A	not exist	not exist	not exist	not exist	not exist	not exist	not exist	not exist	not exist	not exist	IS	IS	IS	IS	not exist	0	0	0	4	11
galam_p	D Galactosamine C6H13NO5	not exist	not exist	not exist	not exist	not exist	not exist	not exist	not exist	not exist	not exist	IS	IN	IS	IS	not exist	0	1	0	3	11
ggicolipaBR1_c	R1 glucosyl glucosyl inner core oligosaccharide lipid A with laurate C141H226N2O73P4	not exist	not exist	not exist	not exist	not exist	not exist	not exist	not exist	not exist	not exist	not exist	not exist	IS	IS	not exist	0	0	0	2	13
hphhlipaB_c	Heptosyl phospho heptosyl heptosyl kdo2 lipidA with laurate C122H195N2O54P3	not exist	not exist	not exist	not exist	not exist	not exist	not exist	not exist	not exist	not exist	IS	not exist	IS	IS	not exist	0	0	0	3	12
icolipaBR1_c	R1 inner core oligosaccharide lipid A E coli with laurate C129H206N2O63P4	not exist	not exist	not exist	not exist	not exist	not exist	not exist	not exist	not exist	not exist	IS	not exist	IS	IS	not exist	0	0	0	3	12
acgal6p_c	N Acetyl D galactosamine 6 phosphate C8H16NO9P	not exist	not exist	not exist	not exist	not exist	not exist	not exist	not exist	not exist	not exist	not exist	IN	not exist	not exist	not exist	0	1	0	0	14
icolipaAR1_c	R1 inner core oligosaccharide lipid A E coli C131H210N2O63P4	not exist	not exist	not exist	not exist	not exist	not exist	not exist	not exist	not exist	not exist	OUT	not exist	OUT	OUT	not exist	0	0	3	0	12
gggicolipaAR1_c	R1 glucosyl glucosyl glucosyl inner core oligosaccharide lipid A C149H240N2O78P4	not exist	not exist	not exist	not exist	not exist	not exist	not exist	not exist	not exist	not exist	IS	not exist	IS	IS	not exist	0	0	0	3	12
raffin_p	Raffinose C18H32O16	not exist	not exist	not exist	not exist	not exist	not exist	not exist	not exist	not exist	not exist	IN	IN	IN	IS	not exist	0	3	0	1	11
rbl__D_c	D-Ribulose	OUT	not exist	not exist	not exist	not exist	not exist	not exist	not exist	not exist	not exist	IS	IS	not exist	IS	IN	0	1	1	3	10
srb1p_c	Sorbose 1-phosphate	not exist	not exist	not exist	not exist	not exist	not exist	not exist	not exist	not exist	not exist	OUT	OUT	IS	not exist	not exist	0	0	2	1	12
2hyoxplac_c	2-Hydroxyphenylacetate	not exist	not exist	not exist	not exist	not exist	not exist	not exist	not exist	not exist	not exist	not exist	OUT	not exist	OUT	not exist	0	0	2	0	13
kokdolipid4_c	KO-KDO-LIPID A	not exist	not exist	not exist	not exist	not exist	not exist	not exist	not exist	not exist	IS	not exist	not exist	not exist	not exist	not exist	0	0	0	1	14
tmp_c	Trimetaphosphate P3O9	not exist	not exist	not exist	not exist	not exist	not exist	not exist	not exist	not exist	IS	not exist	not exist	not exist	not exist	not exist	0	0	0	1	14
CDP_4keto_36dideox_glc_c	CDP-4-keto-3;6-dideoxy-D-glucose	not exist	not exist	not exist	not exist	not exist	not exist	not exist	not exist	not exist	IS	not exist	not exist	not exist	not exist	not exist	0	0	0	1	14
kokdo_laur_lipid4_c	KO-KDO-pentaacyl-lipid4[c]	not exist	not exist	not exist	not exist	not exist	not exist	not exist	not exist	not exist	IS	not exist	not exist	not exist	not exist	not exist	0	0	0	1	14
lps_penta_c	LPS with pentaacyl lipidA	not exist	not exist	not exist	not exist	not exist	not exist	not exist	not exist	not exist	IS	not exist	not exist	not exist	not exist	not exist	0	0	0	1	14
24dhhed_c	2,4-Dihydroxyhept-2-enedioate	not exist	not exist	not exist	not exist	not exist	not exist	not exist	not exist	not exist	not exist	not exist	IN	IN	IN	IN	0	4	0	0	11
2hh24dd_c	2-Hydroxyhepta-2-4-dienedioate	not exist	not exist	not exist	not exist	not exist	not exist	not exist	not exist	not exist	not exist	not exist	IN	IN	IS	IN	0	3	0	1	11
4h2kpi_c	4-Hydroxy-2-ketopimelate	not exist	not exist	not exist	not exist	not exist	not exist	not exist	not exist	not exist	not exist	not exist	IN	IN	IN	not exist	0	3	0	0	12
34dhcinm_e	3,4-Dihydroxy-trans-cinnamate	not exist	not exist	not exist	not exist	not exist	not exist	not exist	not exist	IN	not exist	not exist	not exist	not exist	not exist	not exist	0	1	0	0	14
3mbzald_c	3-Methylbenzaldehyde	not exist	not exist	not exist	not exist	not exist	not exist	not exist	not exist	IN	not exist	not exist	not exist	not exist	not exist	not exist	0	1	0	0	14
m_tol_c	M-toluate	not exist	not exist	not exist	not exist	not exist	not exist	not exist	not exist	IN	not exist	not exist	not exist	not exist	not exist	not exist	0	1	0	0	14
cchoxod_c	2-Hydroxy-6-keto-2,4-heptadienoate	not exist	not exist	not exist	not exist	not exist	not exist	not exist	not exist	IN	not exist	not exist	not exist	not exist	not exist	not exist	0	1	0	0	14
T4hcinnm_c	Trans 4 Hydroxycinnamate C9H7O3	not exist	not exist	not exist	not exist	not exist	not exist	not exist	not exist	IN	not exist	not exist	not exist	not exist	not exist	not exist	0	1	0	0	14
oxalc_c	4-oxalocrotonate	not exist	not exist	not exist	not exist	not exist	not exist	not exist	not exist	IN	not exist	not exist	not exist	not exist	not exist	not exist	0	1	0	0	14
2hchd_c	2-Hydroxy-cis-hex-2,4-dienoate	not exist	not exist	not exist	not exist	not exist	not exist	not exist	not exist	IN	not exist	not exist	not exist	not exist	not exist	not exist	0	1	0	0	14
dhpyr_c	2,5-Dihydroxypyridine	not exist	not exist	not exist	not exist	not exist	not exist	not exist	not exist	IN	not exist	not exist	not exist	not exist	not exist	not exist	0	1	0	0	14
pqqh2_c	Reduced pyrroloquinoline-quinone	not exist	not exist	not exist	not exist	not exist	not exist	not exist	not exist	IS	not exist	not exist	not exist	not exist	not exist	not exist	0	0	0	1	14
bzalc_c	Benzyl alcohol	not exist	not exist	IN	not exist	not exist	not exist	not exist	not exist	IN	not exist	not exist	not exist	not exist	not exist	not exist	0	2	0	0	13
catechol_c	Catechol	not exist	not exist	not exist	not exist	not exist	not exist	not exist	not exist	IN	not exist	not exist	not exist	not exist	not exist	IN	0	2	0	0	13
bz_p	Benzoate	not exist	not exist	IN	not exist	not exist	not exist	not exist	not exist	IN	not exist	not exist	not exist	not exist	not exist	not exist	0	2	0	0	13
2hmcnsad_c	2-Hydroxymuconate semialdehyde	not exist	not exist	not exist	not exist	not exist	not exist	not exist	not exist	IN	not exist	not exist	not exist	not exist	not exist	not exist	0	1	0	0	14
catechol_p	Catechol	not exist	not exist	not exist	not exist	not exist	not exist	not exist	not exist	IN	not exist	not exist	not exist	not exist	not exist	not exist	0	1	0	0	14
chols_c	Choline sulfate	not exist	not exist	not exist	not exist	not exist	not exist	not exist	not exist	IN	not exist	not exist	not exist	not exist	not exist	not exist	0	1	0	0	14
chols_p	Choline sulfate	not exist	not exist	not exist	not exist	not exist	not exist	not exist	not exist	IN	not exist	not exist	not exist	not exist	not exist	not exist	0	1	0	0	14
confrl_e	Coniferol	not exist	not exist	not exist	not exist	not exist	not exist	not exist	not exist	IN	not exist	not exist	not exist	not exist	not exist	not exist	0	1	0	0	14
focytc_c	Ferrocytochrome c C42H53FeN8O6S2	not exist	not exist	IS	not exist	not exist	not exist	not exist	not exist	IS	not exist	not exist	not exist	not exist	not exist	not exist	0	0	0	2	13
ptal_c	Pentanal	not exist	not exist	not exist	not exist	not exist	not exist	not exist	not exist	IS	not exist	not exist	not exist	not exist	not exist	not exist	0	0	0	1	14
omaketo_c	4-oxalomesaconate (keto form)	not exist	not exist	not exist	not exist	not exist	not exist	not exist	not exist	IN	not exist	not exist	not exist	not exist	not exist	not exist	0	1	0	0	14
ga_c	Gallic acid	not exist	not exist	not exist	not exist	not exist	not exist	not exist	not exist	IN	not exist	not exist	not exist	not exist	not exist	not exist	0	1	0	0	14
ga_p	Gallic acid	not exist	not exist	not exist	not exist	not exist	not exist	not exist	not exist	IN	not exist	not exist	not exist	not exist	not exist	not exist	0	1	0	0	14
4hoxoh_c	4-Hydroxy-2-oxohexanoic acid	not exist	not exist	not exist	not exist	not exist	not exist	not exist	not exist	IN	not exist	not exist	not exist	not exist	not exist	not exist	0	1	0	0	14
oca_c	4-oxalcitromalate	not exist	not exist	not exist	not exist	not exist	not exist	not exist	not exist	IN	not exist	not exist	not exist	not exist	not exist	not exist	0	1	0	0	14
pre4_c	Precorrin 4	not exist	not exist	not exist	not exist	not exist	not exist	not exist	IS	OUT	not exist	not exist	not exist	not exist	not exist	not exist	0	0	1	1	13
pre5_c	Precorrin 5	not exist	not exist	not exist	not exist	not exist	not exist	not exist	IS	OUT	not exist	not exist	not exist	not exist	not exist	not exist	0	0	1	1	13
hgbyr_c	Hydrogenobyrinate	not exist	not exist	not exist	not exist	not exist	not exist	not exist	IS	OUT	not exist	not exist	not exist	not exist	not exist	not exist	0	0	1	1	13
T4hcinnm_p	Trans 4 Hydroxycinnamate C9H7O3	not exist	not exist	not exist	not exist	not exist	not exist	not exist	not exist	IN	not exist	not exist	not exist	not exist	not exist	not exist	0	1	0	0	14
ad_c	Acetamide	not exist	not exist	not exist	not exist	not exist	not exist	not exist	not exist	IN	not exist	not exist	not exist	not exist	not exist	not exist	0	1	0	0	14
mcbtt_c	Mycobactin T	not exist	not exist	not exist	not exist	not exist	not exist	not exist	not exist	IS	not exist	not exist	not exist	not exist	not exist	not exist	0	0	0	1	14
selcys_c	Selenocysteine	not exist	not exist	IS	IS	IS	IS	IS	not exist	not exist	not exist	not exist	not exist	not exist	not exist	not exist	0	0	0	5	10
mppp9_c	Magnesium protoporphyrin	not exist	IS	not exist	not exist	not exist	not exist	not exist	not exist	not exist	not exist	not exist	not exist	not exist	not exist	not exist	0	0	0	1	14
atp_e	ATP C10H12N5O13P3	not exist	not exist	not exist	IS	IS	IS	IS	not exist	not exist	not exist	not exist	not exist	not exist	not exist	not exist	0	0	0	4	11
copre6_c	Cobalt-precorrin 6	not exist	OUT	OUT	not exist	not exist	not exist	not exist	OUT	not exist	not exist	not exist	not exist	not exist	not exist	OUT	0	0	4	0	11
codhpre6_c	Cobalt-dihydro-precorrin 6	not exist	OUT	OUT	not exist	not exist	not exist	not exist	OUT	not exist	not exist	not exist	not exist	not exist	not exist	OUT	0	0	4	0	11
copre5_c	Cobalt-precorrin 5	not exist	OUT	OUT	not exist	not exist	not exist	not exist	OUT	not exist	not exist	not exist	not exist	not exist	not exist	OUT	0	0	4	0	11
co_c	Carbon monoxide	not exist	IN	IS	not exist	not exist	not exist	not exist	IN	IS	not exist	not exist	not exist	not exist	not exist	IS	0	2	0	3	10
4h3npac_c	4 Hydroxy 3 Nitro Phenylacetic acid C8H10NO2	not exist	not exist	not exist	not exist	not exist	not exist	not exist	not exist	not exist	not exist	not exist	not exist	IN	IS	not exist	0	1	0	1	13
salchs4_p	Salmochelin-S4	not exist	not exist	not exist	not exist	not exist	not exist	not exist	not exist	not exist	not exist	OUT	not exist	not exist	not exist	not exist	0	0	1	0	14
d5kg_c	2-Deoxy-5-keto-D-gluconic acid	not exist	not exist	not exist	not exist	not exist	not exist	not exist	not exist	not exist	not exist	not exist	not exist	not exist	not exist	IN	0	1	0	0	14
udpgalur_c	UDPgalacturonate	not exist	not exist	OUT	not exist	not exist	not exist	not exist	not exist	not exist	not exist	not exist	not exist	not exist	OUT	OUT	0	0	3	0	12
13ppd_p	1,3-Propanediol	not exist	not exist	not exist	not exist	not exist	not exist	not exist	not exist	not exist	not exist	not exist	not exist	not exist	not exist	OUT	0	0	1	0	14
13ppd_c	1,3-Propanediol	IS	not exist	IS	not exist	not exist	not exist	not exist	not exist	IN	not exist	not exist	not exist	not exist	not exist	OUT	0	1	1	2	11
4met2obut_c	4-Methylthio-2-oxobutanoate	not exist	not exist	not exist	not exist	not exist	not exist	not exist	not exist	not exist	not exist	not exist	not exist	not exist	not exist	OUT	0	0	1	0	14
doxopa_c	1,2-Dioxopropanoic acid	not exist	not exist	not exist	not exist	not exist	not exist	not exist	not exist	OUT	not exist	not exist	not exist	not exist	not exist	OUT	0	0	2	0	13
2ameph_c	2-Aminoethylphosphonate	not exist	not exist	not exist	not exist	not exist	not exist	not exist	not exist	IN	not exist	not exist	not exist	not exist	not exist	not exist	0	1	0	0	14
cdhxfut_c	Cyclic de-hypoxanthine futalosine	not exist	not exist	OUT	not exist	not exist	not exist	not exist	not exist	not exist	not exist	not exist	not exist	not exist	not exist	not exist	0	0	1	0	14
dhxfut_c	De-hypoxanthine futalosine	not exist	not exist	OUT	not exist	not exist	not exist	not exist	not exist	not exist	not exist	not exist	not exist	not exist	not exist	not exist	0	0	1	0	14
ghhlipan_c	Glucosyl-heptosyl-heptosyl-kdo2-lipidA (glucosediamine)	not exist	not exist	OUT	not exist	not exist	not exist	not exist	not exist	not exist	not exist	not exist	not exist	not exist	not exist	not exist	0	0	1	0	14
hlipan_c	Heptosyl-kdo2-lipidA (glucosediaminyl)	not exist	not exist	OUT	not exist	not exist	not exist	not exist	not exist	not exist	not exist	not exist	not exist	not exist	not exist	not exist	0	0	1	0	14
[truncated: 1,477 more rows]
