# Supplementary material for: Global connectivity in genome-scale metabolic networks revealed by comprehensive FBA-based pathway analysis
Source: BMC Microbiol. 2021 Oct 25;21:292. doi: 10.1186/s12866-021-02357-1 (PMC8543872; doi:10.1186/s12866-021-02357-1)
Supplement: Supplementary file 5 — Additional file 5. List of currency metabolites and metabolite pairs. [file 12866_2021_2357_MOESM5_ESM.xls]

## Sheet: pairs of currency metabolites
pi_pairs1	pi_pairs2	h_pairs1	h_pairs2	nh4_pairs	other_pairs
atp_c', 'adp_c'	ctp_c', 'cdp_c'	nadp_c', 'nadph_c'	fad_c', 'fadh2_c'	glu__L_c', 'gln__L_c'	pep_c', 'pyr_c'
atp_e', 'adp_e'	ctp_e', 'cdp_e'	nadp_p', 'nadph_p'	fad_p', 'fadh2_p'	glu__L_e', 'gln__L_e'	thf_c', 'mlthf_c'
atp_p', 'adp_p'	ctp_p', 'cdp_p'	nadp_e', 'nadph_e'	fad_e', 'fadh2_e'	glu__L_p', 'gln__L_p'	10fthf_c', 'thf_c'
	gtp_c', 'gdp_c'	nad_c', 'nadh_c'	q8_c', 'q8h2_c'	akg_c', 'glu__L_c'	5fthf_c', 'thf_c'
	gtp_e', 'gdp_e'	nad_p', 'nadh_p'	q8_p', 'q8h2_p'	akg_e', 'glu__L_e'	methf_c', 'thf_c'
	gtp_p', 'gdp_p'	nad_e', 'nadh_e'	q8_e', 'q8h2_e'	akg_p', 'glu__L_p'	mlthf_c', 'thf_c'
	itp_c', 'idp_c'		mql8_c', 'mqn8_c'		5mthf_c', 'thf_c'
	itp_e', 'idp_e'		mql8_p', 'mqn8_p'		amet_c', 'ahcys_c'
	itp_p', 'idp_p'		mql8_e', 'mqn8_e'		amet_c', 'met__L_c'
	utp_c', 'udp_c'		2dmmql8_c', '2dmmq8_c'		accoa_c', 'ac_c'
	utp_e', 'udp_e'		2dmmql8_p', '2dmmq8_p'		ala__L_c', 'pyr_c'
	utp_p', 'udp_p'		gthrd_c', 'gthox_c'		ala__L_e', 'pyr_e'
	xtp_c', 'xdp_c'		2dmmql8_e', '2dmmq8_e'		ala__L_p', 'pyr_p'
	xtp_e', 'xdp_e'		fmnh2_c', 'fmn_c'		ala__D_c', 'pyr_c'
	xtp_p', 'xdp_p'		fmnh2_e', 'fmn_e'		succ_c', 'succ_p'
	datp_c', 'dadp_c'		fmnh2_p', 'fmn_p'		glu__L_p', 'glu__L_c'
	datp_e', 'dadp_e'		fe3hox_c', 'fe3hox_un_c'
	datp_p', 'dadp_p'		feenter_c', 'enter_c'
	dctp_c', 'dcdp_c'
	dctp_e', 'dcdp_e'
	dctp_p', 'dcdp_p'
	dgtp_c', 'dgdp_c'
	dgtp_e', 'dgdp_e'
	dgtp_p', 'dgdp_p'
	ditp_c', 'didp_c'
	ditp_e', 'didp_e'
	ditp_p', 'didp_p'
	dutp_c', 'dudp_c'
	dutp_e', 'dudp_e'
	dutp_p', 'dudp_p'
	dttp_c', 'dtdp_c'
	dttp_e', 'dtdp_e'
	dttp_p', 'dtdp_p'
	atp_c', 'amp_c'
	atp_e', 'amp_e'
	atp_p', 'amp_p'
	ctp_c', 'cmp_c'
	ctp_e', 'cmp_e'
	ctp_p', 'cmp_p'
	gtp_c', 'gmp_c'
	gtp_e', 'gmp_e'
	gtp_p', 'gmp_p'
	itp_c', 'imp_c'
	itp_e', 'imp_e'
	itp_p', 'imp_p'
	utp_c', 'ump_c'
	utp_e', 'ump_e'
	utp_p', 'ump_p'
	xtp_c', 'xmp_c'
	xtp_e', 'xmp_e'
	xtp_p', 'xmp_p'
	datp_c', 'damp_c'
	datp_e', 'damp_e'
	datp_p', 'damp_p'
	dctp_c', 'dcmp_c'
	dctp_e', 'dcmp_e'
	dctp_p', 'dcmp_p'
	dgtp_c', 'dgmp_c'
	dgtp_e', 'dgmp_e'
	dgtp_p', 'dgmp_p'
	ditp_c', 'dimp_c'
	ditp_e', 'dimp_e'
	ditp_p', 'dimp_p'
	dutp_c', 'dump_c'
	dutp_e', 'dump_e'
	dutp_p', 'dump_p'
	dttp_c', 'dtmp_c'
	dttp_e', 'dtmp_e'
	dttp_p', 'dtmp_p'
	adp_c', 'amp_c'
	adp_e', 'amp_e'
	adp_p', 'amp_p'
	cdp_c', 'cmp_c'
	cdp_e', 'cmp_e'
	cdp_p', 'cmp_p'
	gdp_c', 'gmp_c'
	gdp_e', 'gmp_e'
	gdp_p', 'gmp_p'
	idp_c', 'imp_c'
	idp_e', 'imp_e'
	idp_p', 'imp_p'
	udp_c', 'ump_c'
	udp_e', 'ump_e'
	udp_p', 'ump_p'
	xdp_c', 'xmp_c'
	xdp_e', 'xmp_e'
	xdp_p', 'xmp_p'
	dadp_c', 'damp_c'
	dadp_e', 'damp_e'
	dadp_p', 'damp_p'
	dcdp_c', 'dcmp_c'
	dcdp_e', 'dcmp_e'
	dcdp_p', 'dcmp_p'
	dgdp_c', 'dgmp_c'
	dgdp_e', 'dgmp_e'
	dgdp_p', 'dgmp_p'
	didp_c', 'dimp_c'
	didp_e', 'dimp_e'
	didp_p', 'dimp_p'
	dudp_c', 'dump_c'
	dudp_e', 'dump_e'
	dudp_p', 'dump_p'
	dtdp_c', 'dtmp_c'
	dtdp_e', 'dtmp_e'
	dtdp_p', 'dtmp_p'

## Sheet: special currency metabolites
no carbon metabolites	ions	excluded
h2_c	ag_c	co2_c
h2_e	ag_e	co2_e
h2_p	ag_p	co2_p
h2o_c	ca2_c	hco3_c
h2o_e	ca2_e	hco3_p
h2o_p	ca2_p	hco3_e
h2o2_c	cl_c	ACP_c
h2o2_e	cl_e
h2o2_p	cl_p
nh4_c	cd2_c
nh4_e	cd2_e
nh4_p	cd2_p
o2_c	cu_c
o2_e	cu_e
o2_p	cu_p
pi_c	cu2_c
pi_e	cu2_e
pi_p	cu2_p
ppi_c	cobalt2_c
pppi_c	cobalt2_e
no_p	cobalt2_p
no3_p	fe2_c
no3_e	fe2_e
no_c	fe2_p
no2_c	fe3_c
no_e	fe3_e
no3_c	fe3_p
no2_e	hg2_c
no2_p	hg2_e
n2o_c	hg2_p
n2o_e	k_c
n2o_p	k_e
h2s_c	k_p
h2s_p	mg2_c
h2s_e	mg2_e
o2s_c	mg2_p
o2s_p	mn2_c
o2s_e	mn2_e
	mn2_p
	zn2_c
	zn2_e
	zn2_p
	so3_c
	so3_p
	so2_e
	so4_e
	so4_c
	so4_p
	so3_e
	so2_c
	so2_p
	h_c
	h_e
	h_p
