# Supplementary material for: Global connectivity in genome-scale metabolic networks revealed by comprehensive FBA-based pathway analysis
Source: BMC Microbiol. 2021 Oct 25;21:292. doi: 10.1186/s12866-021-02357-1 (PMC8543872; doi:10.1186/s12866-021-02357-1)
Supplement: Supplementary file 6 — Additional file 6. Comparison of the bow-tie structures obtained using GBA and FBA methods. [file 12866_2021_2357_MOESM6_ESM.xls]

## Sheet: pathway_graph_bowtie
metabolite	name	bowtie FBA	bowtie graph				GSC	IN	OUT	IS	Total
10fthf_c	10-Formyltetrahydrofolate	GSC	GSC			GSC	727	13	2	6	748
12dgr120_c	1,2-Diacyl-sn-glycerol (didodecanoyl, n-C12:0)	GSC	GSC			IN	11	353	1	4	369
12dgr120_p	1,2-Diacyl-sn-glycerol (didodecanoyl, n-C12:0)	GSC	GSC			OUT	159	0	181	2	342
12dgr140_c	1,2-Diacyl-sn-glycerol (ditetradecanoyl, n-C14:0)	GSC	GSC			IS	9	45	46	154	254
12dgr140_p	1,2-Diacyl-sn-glycerol (ditetradecanoyl, n-C14:0)	GSC	GSC			Total	906	411	230	166	1713
12dgr141_c	1,2-Diacyl-sn-glycerol (ditetradec-7-enoyl, n-C14:1)	GSC	GSC
12dgr141_p	1,2-Diacyl-sn-glycerol (ditetradec-7-enoyl, n-C14:1)	GSC	GSC
12dgr160_c	1,2-Diacyl-sn-glycerol (dihexadecanoyl, n-C16:0)	GSC	GSC				gGSC	gIN	gOUT	gIS	total
12dgr160_p	1,2-Diacyl-sn-glycerol (dihexadecanoyl, n-C16:0)	GSC	GSC			pGSC	727	13	2	6	748
12dgr161_c	1,2-Diacyl-sn-glycerol (dihexadec-9-enoyl, n-C16:1)	GSC	GSC			pIN	11	353	1	4	369
12dgr161_p	1,2-Diacyl-sn-glycerol (dihexadec-9-enoyl, n-C16:1)	GSC	GSC			pOUT	159	0	181	2	342
12dgr180_c	1,2-Diacyl-sn-glycerol (dioctadecanoyl, n-C18:0)	GSC	GSC			pIS	9	45	46	154	254
12dgr180_p	1,2-Diacyl-sn-glycerol (dioctadecanoyl, n-C18:0)	GSC	GSC			total	906	411	230	166
12dgr181_c	1,2-Diacyl-sn-glycerol (dioctadec-11-enoyl, n-C18:1)	GSC	GSC
12dgr181_p	1,2-Diacyl-sn-glycerol (dioctadec-11-enoyl, n-C18:1)	GSC	GSC
12ppd__R_c	(R)-Propane-1,2-diol	OUT	OUT
12ppd__R_e	(R)-Propane-1,2-diol	OUT	OUT
12ppd__R_p	(R)-Propane-1,2-diol	OUT	OUT
12ppd__S_c	(S)-Propane-1,2-diol	GSC	GSC
12ppd__S_e	(S)-Propane-1,2-diol	GSC	GSC
12ppd__S_p	(S)-Propane-1,2-diol	GSC	GSC
13dpg_c	3-Phospho-D-glyceroyl phosphate	GSC	GSC
13ppd_c	1,3-Propanediol	IS	IS
14dhncoa_c	1,4-dihydroxy-2-napthoyl-CoA	OUT	OUT
14glucan_c	1,4-alpha-D-glucan	IN	IN
14glucan_e	1,4-alpha-D-glucan	IN	IN
14glucan_p	1,4-alpha-D-glucan	IN	IN
15dap_c	1,5-Diaminopentane	OUT	GSC
15dap_e	1,5-Diaminopentane	OUT	OUT
15dap_p	1,5-Diaminopentane	OUT	OUT
1agpe120_p	1-Acyl-sn-glycero-3-phosphoethanolamine (n-C12:0)	GSC	GSC
1agpe140_p	1-Acyl-sn-glycero-3-phosphoethanolamine (n-C14:0)	GSC	GSC
1agpe141_p	1-Acyl-sn-glycero-3-phosphoethanolamine (n-C14:1)	GSC	GSC
1agpe160_p	1-Acyl-sn-glycero-3-phosphoethanolamine (n-C16:0)	GSC	GSC
1agpe161_p	1-Acyl-sn-glycero-3-phosphoethanolamine (n-C16:1)	GSC	GSC
1agpe180_p	1-Acyl-sn-glycero-3-phosphoethanolamine (n-C18:0)	GSC	GSC
1agpe181_p	1-Acyl-sn-glycero-3-phosphoethanolamine (n-C18:1)	GSC	GSC
1agpg120_p	1-Acyl-sn-glycero-3-phosphoglycerol (n-C12:0)	GSC	GSC
1agpg140_p	1-Acyl-sn-glycero-3-phosphoglycerol (n-C14:0)	GSC	GSC
1agpg141_p	1-Acyl-sn-glycero-3-phosphoglycerol (n-C14:1)	GSC	GSC
1agpg160_p	1-Acyl-sn-glycero-3-phosphoglycerol (n-C16:0)	GSC	GSC
1agpg161_p	1-Acyl-sn-glycero-3-phosphoglycerol (n-C16:1)	GSC	GSC
1agpg180_p	1-Acyl-sn-glycero-3-phosphoglycerol (n-C18:0)	GSC	GSC
1agpg181_p	1-Acyl-sn-glycero-3-phosphoglycerol (n-C18:1)	GSC	GSC
1ddecg3p_c	1-dodecanoyl-sn-glycerol 3-phosphate	GSC	GSC
1ddecg3p_p	1-dodecanoyl-sn-glycerol 3-phosphate	GSC	GSC
1hdec9eg3p_c	1-hexadec-9-enoyl-sn-glycerol 3-phosphate	GSC	GSC
1hdec9eg3p_p	1-hexadec-9-enoyl-sn-glycerol 3-phosphate	GSC	GSC
1hdecg3p_c	1-hexadecanoyl-sn-glycerol 3-phosphate	GSC	GSC
1hdecg3p_p	1-hexadecanoyl-sn-glycerol 3-phosphate	GSC	GSC
1odec11eg3p_c	1-octadec-11-enoyl-sn-glycerol 3-phosphate	GSC	GSC
1odec11eg3p_p	1-octadec-11-enoyl-sn-glycerol 3-phosphate	GSC	GSC
1odecg3p_c	1-octadecanoyl-sn-glycerol 3-phosphate	GSC	GSC
1odecg3p_p	1-octadecanoyl-sn-glycerol 3-phosphate	GSC	GSC
1pyr5c_c	1-Pyrroline-5-carboxylate	GSC	GSC
1tdec7eg3p_c	1-tetradec-7-enoyl-sn-glycerol 3-phosphate	GSC	GSC
1tdec7eg3p_p	1-tetradec-7-enoyl-sn-glycerol 3-phosphate	GSC	GSC
1tdecg3p_c	1-tetradecanoyl-sn-glycerol 3-phosphate	GSC	GSC
1tdecg3p_p	1-tetradecanoyl-sn-glycerol 3-phosphate	GSC	GSC
23camp_e	2',3'-Cyclic AMP	IN	IN
23camp_p	2',3'-Cyclic AMP	IN	IN
23ccmp_e	2',3'-Cyclic CMP	IN	IN
23ccmp_p	2',3'-Cyclic CMP	IN	IN
23cgmp_e	2',3'-Cyclic GMP	IN	IN
23cgmp_p	2',3'-Cyclic GMP	IN	IN
23cump_e	2',3'-Cyclic UMP	IN	IN
23cump_p	2',3'-Cyclic UMP	IN	IN
23dappa_c	2,3-diaminopropionate	IN	IN
23dappa_e	2,3-diaminopropionate	IN	IN
23dappa_p	2,3-diaminopropionate	IN	IN
23ddhb_c	2,3-Dihydro-2,3-dihydroxybenzoate	OUT	GSC
23dhacoa_c	2,3-dehydroadipyl-CoA	IN	IN
23dhb_c	2,3-Dihydroxybenzoate	OUT	GSC
23dhba_c	(2,3-Dihydroxybenzoyl)adenylate	GSC	GSC
23dhbzs_c	2,3-dihydroxybenzoylserine	GSC	GSC
23dhbzs3_c	2-3-dihydroxybenzoylserine trimer	OUT	OUT
23dhdp_c	2,3-Dihydrodipicolinate	OUT	GSC
23dhmb_c	(R)-2,3-Dihydroxy-3-methylbutanoate	OUT	GSC
23dhmp_c	(R)-2,3-Dihydroxy-3-methylpentanoate	OUT	OUT
23doguln_c	2,3-Dioxo-L-gulonate	IN	IN
23doguln_p	2,3-Dioxo-L-gulonate	IN	IN
25aics_c	(S)-2-[5-Amino-1-(5-phospho-D-ribosyl)imidazole-4-carboxamido]succinate	GSC	GSC
25dkglcn_c	2,5-diketo-D-gluconate	IN	IN
25drapp_c	2,5-Diamino-6-(ribosylamino)-4-(3H)-pyrimidinone 5'-phosphate	OUT	OUT
26dap__M_c	Meso-2,6-Diaminoheptanedioate	OUT	GSC
26dap__M_e	Meso-2,6-Diaminoheptanedioate	IS	IN
26dap__M_p	Meso-2,6-Diaminoheptanedioate	IS	IN
26dap_LL_c	LL-2,6-Diaminoheptanedioate	OUT	GSC
2agpe120_c	2-Acyl-sn-glycero-3-phosphoethanolamine (n-C12:0)	GSC	GSC
2agpe120_p	2-Acyl-sn-glycero-3-phosphoethanolamine (n-C12:0)	GSC	GSC
2agpe140_c	2-Acyl-sn-glycero-3-phosphoethanolamine (n-C14:0)	GSC	GSC
2agpe140_p	2-Acyl-sn-glycero-3-phosphoethanolamine (n-C14:0)	GSC	GSC
2agpe141_c	2-Acyl-sn-glycero-3-phosphoethanolamine (n-C14:1)	GSC	GSC
2agpe141_p	2-Acyl-sn-glycero-3-phosphoethanolamine (n-C14:1)	GSC	GSC
2agpe160_c	2-Acyl-sn-glycero-3-phosphoethanolamine (n-C16:0)	GSC	GSC
2agpe160_p	2-Acyl-sn-glycero-3-phosphoethanolamine (n-C16:0)	GSC	GSC
2agpe161_c	2-Acyl-sn-glycero-3-phosphoethanolamine (n-C16:1)	GSC	GSC
2agpe161_p	2-Acyl-sn-glycero-3-phosphoethanolamine (n-C16:1)	GSC	GSC
2agpe180_c	2-Acyl-sn-glycero-3-phosphoethanolamine (n-C18:0)	GSC	GSC
2agpe180_p	2-Acyl-sn-glycero-3-phosphoethanolamine (n-C18:0)	GSC	GSC
2agpe181_c	2-Acyl-sn-glycero-3-phosphoethanolamine (n-C18:1)	GSC	GSC
2agpe181_p	2-Acyl-sn-glycero-3-phosphoethanolamine (n-C18:1)	GSC	GSC
2agpg120_c	2-Acyl-sn-glycero-3-phosphoglycerol (n-C12:0)	GSC	GSC
2agpg120_p	2-Acyl-sn-glycero-3-phosphoglycerol (n-C12:0)	GSC	GSC
2agpg140_c	2-Acyl-sn-glycero-3-phosphoglycerol (n-C14:0)	GSC	GSC
2agpg140_p	2-Acyl-sn-glycero-3-phosphoglycerol (n-C14:0)	GSC	GSC
2agpg141_c	2-Acyl-sn-glycero-3-phosphoglycerol (n-C14:1)	GSC	GSC
2agpg141_p	2-Acyl-sn-glycero-3-phosphoglycerol (n-C14:1)	GSC	GSC
2agpg160_c	2-Acyl-sn-glycero-3-phosphoglycerol (n-C16:0)	GSC	GSC
2agpg160_p	2-Acyl-sn-glycero-3-phosphoglycerol (n-C16:0)	GSC	GSC
2agpg161_c	2-Acyl-sn-glycero-3-phosphoglycerol (n-C16:1)	GSC	GSC
2agpg161_p	2-Acyl-sn-glycero-3-phosphoglycerol (n-C16:1)	GSC	GSC
2agpg180_c	2-Acyl-sn-glycero-3-phosphoglycerol (n-C18:0)	GSC	GSC
2agpg180_p	2-Acyl-sn-glycero-3-phosphoglycerol (n-C18:0)	GSC	GSC
2agpg181_c	2-Acyl-sn-glycero-3-phosphoglycerol (n-C18:1)	GSC	GSC
2agpg181_p	2-Acyl-sn-glycero-3-phosphoglycerol (n-C18:1)	GSC	GSC
2ahbut_c	(S)-2-Aceto-2-hydroxybutanoate	OUT	OUT
2amsa_c	2-Aminomalonate semialdehyde	GSC	GSC
2aobut_c	L-2-Amino-3-oxobutanoate	GSC	GSC
2cpr5p_c	1-(2-Carboxyphenylamino)-1-deoxy-D-ribulose 5-phosphate	GSC	GSC
2dda7p_c	2-Dehydro-3-deoxy-D-arabino-heptonate 7-phosphate	OUT	GSC
2ddara_c	2-dehydro-3-deoxy-D-arabinonate	GSC	GSC
2ddecg3p_c	2-dodecanoyl-sn-glycerol 3-phosphate	GSC	GSC
2ddecg3p_p	2-dodecanoyl-sn-glycerol 3-phosphate	GSC	GSC
2ddg6p_c	2-Dehydro-3-deoxy-D-gluconate 6-phosphate	GSC	GSC
2ddglcn_c	2-Dehydro-3-deoxy-D-gluconate	IN	IN
2ddglcn_e	2-Dehydro-3-deoxy-D-gluconate	IN	IN
2ddglcn_p	2-Dehydro-3-deoxy-D-gluconate	IN	IN
2dglc_c	2 Deoxy D glucose C6H12O5	IS	IS
2dglc_e	2 Deoxy D glucose C6H12O5	IS	IS
2dglc_p	2 Deoxy D glucose C6H12O5	IS	IS
2dh3dgal_c	2-Dehydro-3-deoxy-D-galactonate	IN	IN
2dh3dgal6p_c	2-Dehydro-3-deoxy-D-galactonate 6-phosphate	GSC	GSC
2dhguln_c	2-Dehydro-L-gulonate	IN	IN
2dhp_c	2-Dehydropantoate	OUT	GSC
2dmmq8_c	2-Demethylmenaquinone 8	OUT	IS
2dmmql8_c	2-Demethylmenaquinol 8	OUT	OUT
2doxg6p_c	2 Deoxy D glucose 6 phosphate C6H11O8P	IS	IS
2dr1p_c	2-Deoxy-D-ribose 1-phosphate	GSC	GSC
2dr5p_c	2-Deoxy-D-ribose 5-phosphate	GSC	GSC
2h3oppan_c	2-Hydroxy-3-oxopropanoate	GSC	GSC
2hdec9eg3p_c	2-hexadec-9-enoyl-sn-glycerol 3-phosphate	GSC	GSC
2hdec9eg3p_p	2-hexadec-9-enoyl-sn-glycerol 3-phosphate	GSC	GSC
2hdecg3p_c	2-hexadecanoyl-sn-glycerol 3-phosphate	GSC	GSC
2hdecg3p_p	2-hexadecanoyl-sn-glycerol 3-phosphate	GSC	GSC
2hptcl_c	2-hydroxycyclohepta-1,4,6-triene-1-carboxylate	IS	IS
2hptcoa_c	2-hydroxycyclohepta-1,4,6-triene-1-carboxyl-CoA	IS	IS
2ippm_c	2-Isopropylmaleate	OUT	OUT
2mahmp_c	2-Methyl-4-amino-5-hydroxymethylpyrimidine diphosphate	OUT	OUT
2mcacn_c	Cis-2-Methylaconitate	GSC	GSC
2mcit_c	2-Methylcitrate	GSC	GSC
2me4p_c	2-C-methyl-D-erythritol 4-phosphate	OUT	GSC
2mecdp_c	2-C-methyl-D-erythritol 2,4-cyclodiphosphate	OUT	GSC
2obut_c	2-Oxobutanoate	GSC	GSC
2odec11eg3p_c	2-octadec-11-enoyl-sn-glycerol 3-phosphate	GSC	GSC
2odec11eg3p_p	2-octadec-11-enoyl-sn-glycerol 3-phosphate	GSC	GSC
2odecg3p_c	2-octadecanoyl-sn-glycerol 3-phosphate	GSC	GSC
2odecg3p_p	2-octadecanoyl-sn-glycerol 3-phosphate	GSC	GSC
2ohph_c	2-Octaprenyl-6-hydroxyphenol	OUT	OUT
2ombzl_c	2-Octaprenyl-6-methoxy-1,4-benzoquinol	OUT	OUT
2omhmbl_c	2-Octaprenyl-3-methyl-5-hydroxy-6-methoxy-1,4-benzoquinol	OUT	OUT
2ommbl_c	2-Octaprenyl-3-methyl-6-methoxy- 1,4-benzoquinol	OUT	OUT
2omph_c	2-Octaprenyl-6-methoxyphenol	OUT	OUT
2oph_c	2-Octaprenylphenol	OUT	OUT
2oxpaccoa_c	2-oxepin-2(3H)-ylideneacetyl-CoA	IN	IN
2p4c2me_c	2-phospho-4-(cytidine 5'-diphospho)-2-C-methyl-D-erythritol	GSC	GSC
2pg_c	D-Glycerate 2-phosphate	GSC	GSC
2pglyc_c	2-Phosphoglycolate	IN	IN
2sephchc_c	2-succinyl-5-enolpyruvyl-6-hydroxy-3-cyclohexene-1-carboxylate	GSC	GSC
2shchc_c	2-Succinyl-6-hydroxy-2,4-cyclohexadiene-1-carboxylate	OUT	OUT
2tdec7eg3p_c	2-tetradec-7-enoyl-sn-glycerol 3-phosphate	GSC	GSC
2tdec7eg3p_p	2-tetradec-7-enoyl-sn-glycerol 3-phosphate	GSC	GSC
2tdecg3p_c	2-tetradecanoyl-sn-glycerol 3-phosphate	GSC	GSC
2tdecg3p_p	2-tetradecanoyl-sn-glycerol 3-phosphate	GSC	GSC
2tpr3dpcoa_c	2'-(5''-triphosphoribosyl)-3'-dephospho-CoA	IS	OUT
34dhpac_e	3,4-Dihydroxyphenylacetaldehyde	IS	IS
34dhpac_p	3,4-Dihydroxyphenylacetaldehyde	IS	IS
34dhpha_c	3-4-Dihydroxyphenylacetate	IS	IS
34dphacoa_c	3,4-dihydroxyphenylacetyl-CoA	IS	IS
34hpp_c	3-(4-Hydroxyphenyl)pyruvate	OUT	GSC
35cgmp_c	3',5'-Cyclic GMP	GSC	GSC
36dahx_c	(3S)-3,6-Diaminohexanoate	OUT	GSC
3amac_c	3-Aminoacrylate	OUT	OUT
3amp_e	3 AMP C10H12N5O7P	IN	IN
3amp_p	3 AMP C10H12N5O7P	IN	IN
3c2hmp_c	3-Carboxy-2-hydroxy-4-methylpentanoate	OUT	OUT
3c3hmp_c	3-Carboxy-3-hydroxy-4-methylpentanoate	OUT	OUT
3c4mop_c	3-Carboxy-4-methyl-2-oxopentanoate	OUT	OUT
3cmp_e	3 CMP C9H12N3O8P	IN	IN
3cmp_p	3 CMP C9H12N3O8P	IN	IN
3dhguln_c	3-Dehydro-L-gulonate	IN	IN
3dhgulnp_c	3-keto-L-gulonate-6-phosphate	IN	IN
3dhq_c	3-Dehydroquinate	OUT	GSC
3dhsk_c	3-Dehydroshikimate	OUT	GSC
3gmp_e	Guanosine 3 phosphate C10H12N5O8P	IN	IN
3gmp_p	Guanosine 3 phosphate C10H12N5O8P	IN	IN
3haACP_c	(3R)-3-Hydroxyacyl-[acyl-carrier protein]	GSC	GSC
3hadpcoa_c	(3S)-3-Hydroxyadipyl-CoA	IN	IN
3hbcoa_c	(S)-3-Hydroxybutanoyl-CoA	GSC	GSC
3hbz_c	3-Hydroxybenzoate	IS	IS
3hbzcoa_c	3-hydroxybenzoyl-CoA	IS	IS
3hcddec5eACP_c	(R)-3-hydroxy-cis-dodec-5-enoyl-[acyl-carrier protein]	GSC	GSC
3hcINnm_c	3-hydroxycinnamic acid	IN	IN
3hcINnm_e	3-hydroxycinnamic acid	IN	IN
3hcINnm_p	3-hydroxycinnamic acid	IN	IN
3hcmrs7eACP_c	(R)-3-hydroxy-cis-myristol-7-eoyl-[acyl-carrier protein]	GSC	GSC
3hcpalm9eACP_c	(R)-3-hydroxy-cis-palm-9-eoyl-[acyl-carrier protein]	GSC	GSC
3hcvac11eACP_c	(R)-3-hydroxy-cis-vacc-11-enoyl-[acyl-carrier protein]	GSC	GSC
3hdcoa_c	(S)-3-Hydroxydecanoyl-CoA	GSC	GSC
3hddcoa_c	(S)-3-Hydroxydodecanoyl-CoA	GSC	GSC
3hddecACP_c	(R)-3-Hydroxydodecanoyl-[acyl-carrier protein]	GSC	GSC
3hdecACP_c	(R)-3-Hydroxydecanoyl-[acyl-carrier protein]	GSC	GSC
3hhcoa_c	(S)-3-Hydroxyhexanoyl-CoA	GSC	GSC
3hhdcoa_c	(S)-3-Hydroxyhexadecanoyl-CoA	GSC	GSC
3hhexACP_c	(R)-3-Hydroxyhexanoyl-[acyl-carrier protein]	GSC	GSC
3hmrsACP_c	(R)-3-Hydroxytetradecanoyl-[acyl-carrier protein]	GSC	GSC
3hocoa_c	(S)-3-Hydroxyoctanoyl-CoA	GSC	GSC
3hoctaACP_c	(R)-3-Hydroxyoctadecanoyl-[acyl-carrier protein]	GSC	GSC
3hoctACP_c	(R)-3-Hydroxyoctanoyl-[acyl-carrier protein]	GSC	GSC
3hodcoa_c	(S)-3-Hydroxyoctadecanoyl-CoA	GSC	GSC
3hpalmACP_c	R-3-hydroxypalmitoyl-[acyl-carrier protein]	GSC	GSC
3hpp_c	3-Hydroxypropanoate	OUT	OUT
3hpp_e	3-Hydroxypropanoate	OUT	OUT
3hpp_p	3-Hydroxypropanoate	OUT	OUT
3hppnl_c	3-Hydroxypropanal	IS	IS
3hpppn_c	3-(3-hydroxy-phenyl)propionate	IN	IN
3hpppn_e	3-(3-hydroxy-phenyl)propionate	IN	IN
3hpppn_p	3-(3-hydroxy-phenyl)propionate	IN	IN
3htdcoa_c	(S)-3-Hydroxytetradecanoyl-CoA	GSC	GSC
3ig3p_c	C'-(3-Indolyl)-glycerol 3-phosphate	GSC	GSC
3mob_c	3-Methyl-2-oxobutanoate	OUT	GSC
3mop_c	(S)-3-Methyl-2-oxopentanoate	OUT	OUT
3ocddec5eACP_c	3-oxo-cis-dodec-5-enoyl-[acyl-carrier protein]	GSC	GSC
3ocmrs7eACP_c	3-oxo-cis-myristol-7-eoyl-[acyl-carrier protein]	GSC	GSC
3ocpalm9eACP_c	3-oxo-cis-palm-9-eoyl-[acyl-carrier protein]	GSC	GSC
3ocvac11eACP_c	3-oxo-cis-vacc-11-enoyl-[acyl-carrier protein]	GSC	GSC
3odcoa_c	3-Oxodecanoyl-CoA	GSC	GSC
3oddcoa_c	3-Oxododecanoyl-CoA	GSC	GSC
3oddecACP_c	3-Oxododecanoyl-[acyl-carrier protein]	GSC	GSC
3odecACP_c	3-Oxodecanoyl-[acyl-carrier protein]	GSC	GSC
3ohcoa_c	3-Oxohexanoyl-CoA	GSC	GSC
3ohdcoa_c	3-Oxohexadecanoyl-CoA	GSC	GSC
3ohexACP_c	3-Oxohexanoyl-[acyl-carrier protein]	GSC	GSC
3ohodcoa_c	3-Oxooctadecanoyl-CoA	GSC	GSC
3omrsACP_c	3-Oxotetradecanoyl-[acyl-carrier protein]	GSC	GSC
3oocoa_c	3-Oxooctanoyl-CoA	GSC	GSC
3ooctACP_c	3-Oxooctanoyl-[acyl-carrier protein]	GSC	GSC
3ooctdACP_c	3-Oxooctadecanoyl-[acyl-carrier protein]	GSC	GSC
3opalmACP_c	3-Oxohexadecanoyl-[acyl-carrier protein]	GSC	GSC
3ophb_c	3-Octaprenyl-4-hydroxybenzoate	OUT	OUT
3otdcoa_c	3-Oxotetradecanoyl-CoA	GSC	GSC
3oxdhscoa_c	3-oxo-5,6-dehydrosuberyl-CoA	IN	IN
3pg_c	3-Phospho-D-glycerate	GSC	GSC
3php_c	3-Phosphohydroxypyruvate	GSC	GSC
3psme_c	5-O-(1-Carboxyvinyl)-3-phosphoshikimate	GSC	GSC
3sala_c	3-Sulfino-L-alanine	IN	IN
3ump_e	3 UMP C9H11N2O9P	IN	IN
3ump_p	3 UMP C9H11N2O9P	IN	IN
4abut_c	4-Aminobutanoate	GSC	GSC
4abut_e	4-Aminobutanoate	GSC	GSC
4abut_p	4-Aminobutanoate	GSC	GSC
4abutn_c	4-Aminobutanal	GSC	GSC
4abz_c	4-Aminobenzoate	OUT	GSC
4abzglu_c	4-aminobenzoyl-glutamate	GSC	GSC
4abzglu_e	4-aminobenzoyl-glutamate	GSC	GSC
4abzglu_p	4-aminobenzoyl-glutamate	GSC	GSC
4adcho_c	4-amino-4-deoxychorismate	GSC	GSC
4ahmmp_c	4-Amino-5-hydroxymethyl-2-methylpyrimidine	IS	IS
4ampm_c	4-Amino-2-methyl-5-phosphomethylpyrimidine	OUT	OUT
4c2me_c	4-(cytidine 5'-diphospho)-2-C-methyl-D-erythritol	GSC	GSC
4crsol_c	P-Cresol	OUT	OUT
4h2opntn_c	4-Hydroxy-2-oxopentanoate	IN	IN
4hbz_c	4-Hydroxybenzoate	OUT	OUT
4hbz_p	4-Hydroxybenzoate	OUT	OUT
4hoxpacd_e	4-Hydroxyphenylacetaldehyde	IS	IS
4hoxpacd_p	4-Hydroxyphenylacetaldehyde	IS	IS
4hthr_c	4-Hydroxy-L-threonine	GSC	GSC
4mhetz_c	4-Methyl-5-(2-hydroxyethyl)-thiazole	IS	IS
4mop_c	4-Methyl-2-oxopentanoate	OUT	OUT
4mpetz_c	4-Methyl-5-(2-phosphoethyl)-thiazole	OUT	OUT
4pasp_c	4-Phospho-L-aspartate	GSC	GSC
4per_c	4-Phospho-D-erythronate	GSC	GSC
4ppan_c	D-4'-Phosphopantothenate	OUT	GSC
4ppcys_c	N-((R)-4-Phosphopantothenoyl)-L-cysteine	OUT	GSC
4r5au_c	4-(1-D-Ribitylamino)-5-aminouracil	OUT	OUT
56dura_c	5,6-dihydrouracil	OUT	GSC
5aizc_c	5-amino-1-(5-phospho-D-ribosyl)imidazole-4-carboxylate	GSC	GSC
5aop_c	5-Amino-4-oxopentanoate	OUT	GSC
5aprbu_c	5-Amino-6-(5'-phosphoribitylamino)uracil	OUT	OUT
5apru_c	5-Amino-6-(5'-phosphoribosylamino)uracil	OUT	OUT
5caiz_c	5-phosphoribosyl-5-carboxyaminoimidazole	GSC	GSC
5dglcn_c	5-Dehydro-D-gluconate	GSC	GSC
5dglcn_e	5-Dehydro-D-gluconate	GSC	GSC
5dglcn_p	5-Dehydro-D-gluconate	GSC	GSC
5dh4dglc_c	5-Dehydro-4-deoxy-D-glucarate	IN	IN
5drib_c	5'-deoxyribose	OUT	OUT
5fthf_c	5-Formyltetrahydrofolate	GSC	GSC
5mta_c	5-Methylthioadenosine	GSC	GSC
5mthf_c	5-Methyltetrahydrofolate	OUT	OUT
5mtr_c	5-Methylthio-D-ribose	OUT	OUT
5mtr_e	5-Methylthio-D-ribose	OUT	OUT
5mtr_p	5-Methylthio-D-ribose	OUT	OUT
5pg35pg_c	5-Phosphoguanylyl(3->5)guanosine	GSC	GSC
5phdt_c	Phenylhydantoin	IS	IS
5phua_c	Phenylureidoacetic acid	IS	IS
5prdmbz_c	N1-(5-Phospho-alpha-D-ribosyl)-5,6-dimethylbenzimidazole	IS	OUT
6hmhpt_c	6-hydroxymethyl dihydropterin	OUT	GSC
6hmhptpp_c	6-hydroxymethyl-dihydropterin pyrophosphate	OUT	GSC
6pgc_c	6-Phospho-D-gluconate	GSC	GSC
6pgg_c	6-Phospho-beta-D-glucosyl-(1,4)-D-glucose	IN	IN
6pgl_c	6-phospho-D-glucono-1,5-lactone	GSC	GSC
8aonn_c	8-Amino-7-oxononanoate	OUT	GSC
aacald_c	Aminoacetaldehyde	IS	OUT
aacoa_c	Acetoacetyl-CoA	GSC	GSC
aact_c	Aminoacetone	GSC	GSC
ac_c	Acetate	GSC	GSC
ac_e	Acetate	GSC	GSC
ac_p	Acetate	GSC	GSC
acac_c	Acetoacetate	IN	IN
acac_e	Acetoacetate	IN	IN
acac_p	Acetoacetate	IN	IN
acACP_c	Acetyl-ACP	GSC	GSC
acald_c	Acetaldehyde	GSC	GSC
acald_e	Acetaldehyde	GSC	GSC
acald_p	Acetaldehyde	GSC	GSC
acampnt_c	2-N-acetamidomethylphosphonate	IS	OUT
acanth_c	N-Acetylanthranilate	OUT	OUT
accoa_c	Acetyl-CoA	GSC	GSC
acetol_c	Acetol cytosol	OUT	OUT
acg5p_c	N-Acetyl-L-glutamyl 5-phosphate	GSC	GSC
acg5sa_c	N-Acetyl-L-glutamate 5-semialdehyde	GSC	GSC
acgal_e	N-Acetyl-D-galactosamine	IS	IS
acgal_p	N-Acetyl-D-galactosamine	IS	IS
acgal1p_e	N-Acetyl-D-galactosamine 1-phosphate	IS	IS
acgal1p_p	N-Acetyl-D-galactosamine 1-phosphate	IS	IS
acgam_c	N-Acetyl-D-glucosamine	GSC	GSC
acgam_e	N-Acetyl-D-glucosamine	IN	IN
acgam_p	N-Acetyl-D-glucosamine	IN	IN
acgam1p_c	N-Acetyl-D-glucosamine 1-phosphate	GSC	GSC
acgam1p_e	N-Acetyl-D-glucosamine 1-phosphate	IN	IN
acgam1p_p	N-Acetyl-D-glucosamine 1-phosphate	IN	IN
acgam6p_c	N-Acetyl-D-glucosamine 6-phosphate	GSC	GSC
acglc__D_c	6-Acetyl-D-glucose	GSC	GSC
acglu_c	N-Acetyl-L-glutamate	GSC	GSC
acmalt_c	Acetyl-maltose	IN	GSC
acmana_c	N-Acetyl-D-mannosamine	IN	IN
acmana_e	N-Acetyl-D-mannosamine	IN	IN
acmana_p	N-Acetyl-D-mannosamine	IN	IN
acmanap_c	N-Acetyl-D-mannosamine 6-phosphate	GSC	GSC
acmet_c	N-Acetylmethionine	GSC	GSC
acmum_e	N-Acetylmuramate	IN	IN
acmum_p	N-Acetylmuramate	IN	IN
acmum6p_c	N-acetylmuramate 6-phosphate	GSC	GSC
acnam_c	N-Acetylneuraminate	IN	IN
acnam_e	N-Acetylneuraminate	IN	IN
acnam_p	N-Acetylneuraminate	IN	IN
acolipa_e	4-Amino-4-deoxy-L-arabinose modified core oligosaccharide lipid A	OUT	OUT
acolipa_p	4-Amino-4-deoxy-L-arabinose modified core oligosaccharide lipid A	OUT	OUT
acon_C_c	Cis-Aconitate	GSC	GSC
acon_T_c	Trans-Aconitate	GSC	GSC
aconm_c	E-3-carboxy-2-pentenedioate 6-methyl ester	OUT	OUT
acorn_c	N2-Acetyl-L-ornithine	GSC	GSC
acser_c	O-Acetyl-L-serine	GSC	GSC
acser_e	O-Acetyl-L-serine	OUT	OUT
acser_p	O-Acetyl-L-serine	OUT	OUT
actACP_c	Acetoacetyl-ACP	GSC	GSC
actp_c	Acetyl phosphate	GSC	GSC
ade_c	Adenine	GSC	GSC
ade_e	Adenine	GSC	GSC
ade_p	Adenine	GSC	GSC
adn_c	Adenosine	GSC	GSC
adn_e	Adenosine	GSC	GSC
adn_p	Adenosine	GSC	GSC
adocbi_c	Adenosyl cobinamide	IS	IS
adocbip_c	Adenosyl cobinamide phosphate	IS	IS
adocbl_c	Adenosylcobalamin	IS	OUT
adocbl_e	Adenosylcobalamin	IS	IS
adocbl_p	Adenosylcobalamin	IS	IS
adp_c	ADP C10H12N5O10P2	GSC	IN
adpglc_c	ADPglucose C16H23N5O15P2	GSC	GSC
adphep_DD_c	ADP-D-glycero-D-manno-heptose	OUT	GSC
adphep_LD_c	ADP-L-glycero-D-manno-heptose	OUT	GSC
adprib_c	ADPribose C15H21N5O14P2	GSC	GSC
agdpcbi_c	Adenosine-GDP-cobinamide	IS	IS
agm_c	Agmatine	GSC	GSC
agm_e	Agmatine	GSC	GSC
agm_p	Agmatine	GSC	GSC
ahcys_c	S-Adenosyl-L-homocysteine	GSC	GSC
ahdt_c	2-Amino-4-hydroxy-6-(erythro-1,2,3-trihydroxypropyl)dihydropteridine triphosphate	GSC	GSC
aicar_c	5-Amino-1-(5-Phospho-D-ribosyl)imidazole-4-carboxamide	GSC	GSC
air_c	5-amino-1-(5-phospho-D-ribosyl)imidazole	GSC	GSC
akg_c	2-Oxoglutarate	GSC	GSC
akg_e	2-Oxoglutarate	GSC	GSC
akg_p	2-Oxoglutarate	GSC	GSC
ala__D_c	D-Alanine	GSC	GSC
ala__D_e	D-Alanine	GSC	GSC
ala__D_p	D-Alanine	GSC	GSC
ala__L_c	L-Alanine	GSC	GSC
ala__L_e	L-Alanine	GSC	GSC
ala__L_p	L-Alanine	GSC	GSC
ala_B_c	Beta-Alanine	OUT	GSC
ala_B_e	Beta-Alanine	IS	IN
ala_B_p	Beta-Alanine	IS	IN
alaala_c	D-Alanyl-D-alanine	GSC	GSC
alaala_e	D-Alanyl-D-alanine	GSC	GSC
alaala_p	D-Alanyl-D-alanine	GSC	GSC
alac__S_c	(S)-2-Acetolactate	OUT	GSC
all__D_c	D-Allose	IN	IN
all__D_e	D-Allose	IN	IN
all__D_p	D-Allose	IN	IN
all6p_c	D-Allose 6-phosphate	GSC	GSC
alltn_c	Allantoin	GSC	GSC
alltn_e	Allantoin	GSC	GSC
alltn_p	Allantoin	GSC	GSC
alltt_c	Allantoate	GSC	GSC
allul6p_c	Allulose 6-phosphate	GSC	GSC
altrn_c	D-Altronate	IN	IN
amet_c	S-Adenosyl-L-methionine	GSC	GSC
ametam_c	S-Adenosylmethioninamine	OUT	GSC
amob_c	S-Adenosyl-4-methylthio-2-oxobutanoate	OUT	GSC
amp_c	AMP C10H12N5O7P	GSC	GSC
amp_e	AMP C10H12N5O7P	IN	IN
amp_p	AMP C10H12N5O7P	IN	IN
ampnt_c	Aminomethylphosphonate	IS	IS
anhgm_c	N-Acetyl-D-glucosamine(anhydrous)N-Acetylmuramic acid	GSC	GSC
anhgm_e	N-Acetyl-D-glucosamine(anhydrous)N-Acetylmuramic acid	GSC	GSC
anhgm_p	N-Acetyl-D-glucosamine(anhydrous)N-Acetylmuramic acid	GSC	GSC
anhgm3p_c	N-Acetyl-D-glucosamine(anhydrous)N-Acetylmuramyl-tripeptide	GSC	GSC
anhgm3p_p	N-Acetyl-D-glucosamine(anhydrous)N-Acetylmuramyl-tripeptide	GSC	GSC
anhgm4p_c	N-Acetyl-D-glucosamine(anhydrous)N-Acetylmuramyl-tetrapeptide	GSC	GSC
anhgm4p_p	N-Acetyl-D-glucosamine(anhydrous)N-Acetylmuramyl-tetrapeptide	GSC	GSC
anhm_c	1,6-anhydrous-N-Acetylmuramate	GSC	GSC
anhm3p_c	1,6-anhydrous-N-Acetylmuramyl-tripeptide	GSC	GSC
anhm4p_c	1,6-anhydrous-N-Acetylmuramyl-tetrapeptide	GSC	GSC
anth_c	Anthranilate	OUT	GSC
ap4a_c	P1,P4-Bis(5'-adenosyl) tetraphosphate	GSC	IN
ap5a_c	P1,P5-Bis(5'-adenosyl) pentaphosphate	IN	IN
apg120_c	Acyl phosphatidylglycerol (n-C12:0)	OUT	OUT
apg140_c	Acyl phosphatidylglycerol (n-C14:0)	OUT	OUT
apg141_c	Acyl phosphatidylglycerol (n-C14:1)	OUT	OUT
apg160_c	Acyl phosphatidylglycerol (n-C16:0)	OUT	OUT
apg161_c	Acyl phosphatidylglycerol (n-C16:1)	OUT	OUT
apg180_c	Acyl phosphatidylglycerol (n-C18:0)	OUT	OUT
apg181_c	Acyl phosphatidylglycerol (n-C18:1)	OUT	OUT
appl_c	1-Aminopropan-2-ol	GSC	GSC
aps_c	Adenosine 5'-phosphosulfate	GSC	IN
ara5p_c	D-Arabinose 5-phosphate	GSC	GSC
arab__D_c	D Arabinose C5H10O5	OUT	OUT
arab__L_c	L-Arabinose	IN	IN
arab__L_e	L-Arabinose	IN	IN
arab__L_p	L-Arabinose	IN	IN
aragund_c	O-acetyl-rhamanosyl-N-acetylglucosamyl-undecaprenyl diphosphate	IS	GSC
arbt_e	Arbutin C12H16O7	IN	IN
arbt_p	Arbutin C12H16O7	IN	IN
arbt6p_c	Arbutin 6-phosphate	IN	IN
arbtn_c	Aerobactin minus Fe3	IS	OUT
arbtn_e	Aerobactin minus Fe3	IS	OUT
arbtn_fe3_c	Aerobactin	IS	OUT
arbtn_fe3_e	Aerobactin	IS	OUT
arbtn_fe3_p	Aerobactin	IS	OUT
arbtn_p	Aerobactin minus Fe3	IS	OUT
arg__L_c	L-Arginine	GSC	GSC
arg__L_e	L-Arginine	GSC	GSC
arg__L_p	L-Arginine	GSC	GSC
argsuc_c	N(omega)-(L-Arginino)succinate	GSC	GSC
ascb__L_e	L-Ascorbate	IN	IN
ascb__L_p	L-Ascorbate	IN	IN
ascb6p_c	L-ascorbate-6-phosphate	IN	IN
asn__L_c	L-Asparagine	GSC	GSC
asn__L_e	L-Asparagine	GSC	GSC
asn__L_p	L-Asparagine	GSC	GSC
asp__L_c	L-Aspartate	GSC	GSC
asp__L_e	L-Aspartate	GSC	GSC
asp__L_p	L-Aspartate	GSC	GSC
aspsa_c	L-Aspartate 4-semialdehyde	GSC	GSC
athr__L_c	L-Allo-threonine	GSC	GSC
athtp_c	Adenosine thiamine triphosphate	OUT	OUT
atp_c	ATP C10H12N5O13P3	GSC	IN
b2coa_c	Crotonoyl-CoA	GSC	GSC
bbtcoa_c	Gamma-butyrobetainyl-CoA	IS	IS
betald_c	Betaine aldehyde	IS	IS
bglycogen_c	Branching glycogen	GSC	GSC
bmoco_c	Bis-molybdenum cofactor	OUT	OUT
bmoco1gdp_c	Bis-molybdopterin mono-guanine dinucleotide	OUT	OUT
bmocogdp_c	Bis-molybdopterin guanine dinucleotide	OUT	OUT
btal_c	Butanal C4H8O	IN	IN
btcoa_c	Butanoyl-CoA	GSC	GSC
btn_c	Biotin	OUT	OUT
btn_e	Biotin	IS	IS
btn_p	Biotin	IS	IS
btnso_c	D-biotin d-sulfoxide	IS	IS
but_c	Butyrate (n-C4:0)	IN	IN
but_e	Butyrate (n-C4:0)	IN	IN
but_p	Butyrate (n-C4:0)	IN	IN
but2eACP_c	But-2-enoyl-[acyl-carrier protein]	GSC	GSC
butACP_c	Butyryl-ACP (n-C4:0ACP)	GSC	GSC
butso3_c	Butanesulfonate	IN	IN
butso3_e	Butanesulfonate	IN	IN
butso3_p	Butanesulfonate	IN	IN
bwco_c	Tungsten bispterin cofactor	OUT	OUT
bwco1gdp_c	Tungsten bispterin cofactor mono-guanine dinucleotide	OUT	OUT
bwcogdp_c	Tungsten bispterin cofactor guanine dinucleotide	OUT	OUT
camp_c	CAMP C10H11N5O6P	GSC	IN
cbasp_c	N-Carbamoyl-L-aspartate	OUT	GSC
cbi_c	Cobinamide	IS	IS
cbi_e	Cobinamide	IS	IS
cbi_p	Cobinamide	IS	IS
cbl1_c	Cob(I)alamin	IS	OUT
cbl1_e	Cob(I)alamin	IS	IS
cbl1_p	Cob(I)alamin	IS	IS
cbm_c	Carbamate	OUT	OUT
cbp_c	Carbamoyl phosphate	OUT	GSC
cddec5eACP_c	Cis-dodec-5-enoyl-[acyl-carrier protein] (n-C12:1)	GSC	GSC
cdec3eACP_c	Cis-dec-3-enoyl-[acyl-carrier protein] (n-C10:1)	GSC	GSC
cdg_c	7-deaza-7-carboxyguanine	OUT	OUT
cdigmp_c	Cyclic diguanosine monophosphate	GSC	GSC
cdp_c	CDP C9H12N3O11P2	GSC	GSC
cdpdddecg_c	CDP-1,2-didodecanoylglycerol	GSC	GSC
cdpdhdec9eg_c	CDP-1,2-dihexadec-9-enoylglycerol	GSC	GSC
cdpdhdecg_c	CDP-1,2-dihexadecanoylglycerol	GSC	GSC
cdpdodec11eg_c	CDP-1,2-dioctadec-11-enoylglycerol	GSC	GSC
cdpdodecg_c	CDP-1,2-dioctadecanoylglycerol	GSC	GSC
cdpdtdec7eg_c	CDP-1,2-ditetradec-7-enoylglycerol	GSC	GSC
cdpdtdecg_c	CDP-1,2-ditetradecanoylglycerol	GSC	GSC
cechddd_c	Cis-3-(3-carboxyethyl)-3,5-cyclohexadiene-1,2-diol	IN	IN
cellb_e	Cellobiose	IN	IN
cellb_p	Cellobiose	IN	IN
cenchddd_c	Cis-3-(3-carboxyethenyl)-3,5-cyclohexadiene-1,2-diol	IN	IN
cgly_c	Cys Gly C5H10N2O3S	GSC	GSC
cgly_e	Cys Gly C5H10N2O3S	GSC	GSC
cgly_p	Cys Gly C5H10N2O3S	GSC	GSC
ch4_c	Methane	IS	IS
ch4_e	Methane	IS	IS
ch4_p	Methane	IS	IS
chol_c	Choline C5H14NO	IS	IS
chol_e	Choline C5H14NO	IS	IS
chol_p	Choline C5H14NO	IS	IS
cholate_c	Cholate c	IS	IS
cholate_p	Cholate c	IS	IS
chor_c	Chorismate	GSC	GSC
chtbs_e	N,N'-diacetylchitobiose	IN	IN
chtbs_p	N,N'-diacetylchitobiose	IN	IN
chtbs6p_c	Diacetylchitobiose-6-phosphate	IN	IN
cINnm_c	Trans-Cinnamate	IN	IN
cit_c	Citrate	GSC	GSC
cit_e	Citrate	GSC	GSC
cit_p	Citrate	GSC	GSC
citr__L_c	L-Citrulline	GSC	GSC
ckdo_c	CMP-3-deoxy-D-manno-octulosonate	OUT	GSC
clpn120_p	Cardiolipin (tetradodecanoyl, n-C12:0)	GSC	GSC
clpn140_p	Cardiolipin (tetratetradecanoyl, n-C14:0)	GSC	GSC
clpn141_p	Cardiolipin (tetratetradec-7-enoyl, n-C14:1)	GSC	GSC
clpn160_p	Cardiolipin (tetrahexadecanoyl, n-C16:0)	GSC	GSC
clpn161_p	Cardiolipin (tetrahexadec-9-enoyl, n-C16:1)	GSC	GSC
clpn180_p	Cardiolipin (tetraoctadecanoyl, n-C18:0)	GSC	GSC
clpn181_p	Cardiolipin (tetraoctadec-11-enoyl, n-C18:1)	GSC	GSC
cm_e	Chloramphenicol	IS	IS
cm_p	Chloramphenicol	IS	IS
cmp_c	CMP C9H12N3O8P	GSC	GSC
cmp_e	CMP C9H12N3O8P	IN	IN
cmp_p	CMP C9H12N3O8P	IN	IN
coa_c	Coenzyme A	OUT	GSC
colipa_c	Core oligosaccharide lipid A	OUT	GSC
colipa_e	Core oligosaccharide lipid A	OUT	OUT
colipa_p	Core oligosaccharide lipid A	OUT	GSC
colipap_e	Core oligosaccharide lipid A diphosphate	OUT	OUT
colipap_p	Core oligosaccharide lipid A diphosphate	OUT	OUT
cpe160_c	Cyclopropane phosphatidylethanolamine (dihexadec-9,10-cyclo-anoyl, n-C16:0 cyclo)	OUT	OUT
cpe180_c	Cyclopropane phosphatidylethanolamine (dioctadec-11,12-cyclo-anoyl, n-C18:0 cyclo)	OUT	OUT
cpg160_c	Cyclopropane phosphatidylglycerol (dihexadec-9,10-cyclo-anoyl, n-C16:0 cyclo)	OUT	OUT
cpg180_c	Cyclopropane phosphatidylglycerol (dioctadec-11,12-cyclo-anoyl, n-C18:0 cyclo)	OUT	OUT
cpgn_c	Coprogen	IS	OUT
cpgn_e	Coprogen	IS	OUT
cpgn_p	Coprogen	IS	OUT
cpgn_un_c	Coprogen unloaded (no Fe(III))	IS	OUT
cpgn_un_e	Coprogen unloaded (no Fe(III))	IS	OUT
cpgn_un_p	Coprogen unloaded (no Fe(III))	IS	OUT
cph4_c	6-carboxy-5,6,7,8-tetrahydropterin	OUT	OUT
cpmp_c	Cyclic pyranopterin monophosphate	OUT	OUT
cpppg3_c	Coproporphyrinogen III	OUT	GSC
crn__D_c	D-Carnitine	IS	IS
crn__D_e	D-Carnitine	IS	IS
crn__D_p	D-Carnitine	IS	IS
crn_c	L-Carnitine	IS	IS
crn_e	L-Carnitine	IS	IS
crn_p	L-Carnitine	IS	IS
crncoa_c	L-Carnitinyl-CoA	IS	IS
crnDcoa_c	D-carnitinyl-CoA	IS	IS
csn_c	Cytosine	OUT	GSC
csn_e	Cytosine	IS	IN
csn_p	Cytosine	IS	IN
ctbt_c	Crotonobetaine	IS	IS
ctbt_p	Crotonobetaine	IS	IS
ctbtcoa_c	Crotonobetainyl-CoA	IS	IS
ctp_c	CTP C9H12N3O14P3	GSC	GSC
cur_c	Curcumin	IS	IS
cxsam_c	Carboxy-S-adenosyl-L-methionine	OUT	OUT
cyan_c	Hydrogen cyanide	IS	IN
cyan_e	Hydrogen cyanide	IS	IS
cyan_p	Hydrogen cyanide	IS	IS
cynt_c	Cyanate	IS	IS
cynt_e	Cyanate	IS	IS
cynt_p	Cyanate	IS	IS
cys__D_c	D-Cysteine	IN	IN
cys__D_e	D-Cysteine	IN	IN
cys__D_p	D-Cysteine	IN	IN
cys__L_c	L-Cysteine	GSC	GSC
cys__L_e	L-Cysteine	GSC	GSC
cys__L_p	L-Cysteine	GSC	GSC
cysi__L_c	L Cystine C6H12N2O4S2	IS	IS
cysi__L_e	L Cystine C6H12N2O4S2	IS	IS
cysi__L_p	L Cystine C6H12N2O4S2	IS	IS
cyst__L_c	L-Cystathionine	GSC	GSC
cytd_c	Cytidine	GSC	GSC
cytd_e	Cytidine	GSC	GSC
cytd_p	Cytidine	GSC	GSC
dad_2_c	Deoxyadenosine	GSC	GSC
dad_2_e	Deoxyadenosine	IN	IN
dad_2_p	Deoxyadenosine	IN	IN
dad_5_c	5'-Deoxyadenosine	GSC	GSC
dadp_c	DADP C10H12N5O9P2	GSC	IN
damp_c	DAMP C10H12N5O6P	GSC	IN
damp_e	DAMP C10H12N5O6P	IN	IN
damp_p	DAMP C10H12N5O6P	IN	IN
dann_c	7,8-Diaminononanoate	OUT	GSC
datp_c	DATP C10H12N5O12P3	GSC	IN
db4p_c	3,4-dihydroxy-2-butanone 4-phosphate	OUT	OUT
dc2coa_c	Trans-Dec-2-enoyl-CoA	GSC	GSC
dca_c	Decanoate (n-C10:0)	GSC	GSC
dca_e	Decanoate (n-C10:0)	IN	IN
dca_p	Decanoate (n-C10:0)	IN	IN
dcaACP_c	Decanoyl-ACP (n-C10:0ACP)	GSC	GSC
dcacoa_c	Decanoyl-CoA (n-C10:0CoA)	GSC	GSC
dcamp_c	N6-(1,2-Dicarboxyethyl)-AMP	GSC	GSC
dcdp_c	DCDP C9H12N3O10P2	GSC	GSC
dcmp_c	DCMP C9H12N3O7P	GSC	GSC
dcmp_e	DCMP C9H12N3O7P	IN	IN
dcmp_p	DCMP C9H12N3O7P	IN	IN
dctp_c	DCTP C9H12N3O13P3	GSC	GSC
dcyt_c	Deoxycytidine	GSC	GSC
dcyt_e	Deoxycytidine	IN	IN
dcyt_p	Deoxycytidine	IN	IN
dd2coa_c	Trans-Dodec-2-enoyl-CoA	GSC	GSC
ddca_c	Dodecanoate (n-C12:0)	GSC	GSC
ddca_e	Dodecanoate (n-C12:0)	IN	IN
ddca_p	Dodecanoate (n-C12:0)	GSC	GSC
ddcaACP_c	Dodecanoyl-ACP (n-C12:0ACP)	GSC	GSC
ddcacoa_c	Dodecanoyl-CoA (n-C12:0CoA)	GSC	GSC
ddcap_c	Dodecanoly-phosphate (n-C12:0)	GSC	GSC
dgdp_c	DGDP C10H12N5O10P2	GSC	GSC
dgmp_c	DGMP C10H12N5O7P	GSC	GSC
dgmp_e	DGMP C10H12N5O7P	IN	IN
dgmp_p	DGMP C10H12N5O7P	IN	IN
dgslnt_c	Selenodiglutathione	GSC	GSC
dgsn_c	Deoxyguanosine	GSC	GSC
dgsn_e	Deoxyguanosine	IN	IN
dgsn_p	Deoxyguanosine	IN	IN
dgtp_c	DGTP C10H12N5O13P3	GSC	GSC
dha_c	Dihydroxyacetone	GSC	GSC
dha_e	Dihydroxyacetone	GSC	GSC
dha_p	Dihydroxyacetone	GSC	GSC
dhap_c	Dihydroxyacetone phosphate	GSC	GSC
dhcholn_c	3?,12?-dihydroxy-7-oxo-5?-cholan-24-oate	IS	IS
dhcINnm_c	2,3-dihydroxicinnamic acid	IN	IN
dhcur_c	Dihydrocurcumin	IS	IS
dhf_c	7,8-Dihydrofolate	OUT	GSC
dhgly_c	Dehydroglycine	IN	GSC
dhmpt_c	Dihydromonapterin	GSC	GSC
dhmptp_c	Dihydromonapterin-triphosphate	GSC	GSC
dhna_c	1,4-Dihydroxy-2-naphthoate	OUT	OUT
dhnpt_c	Dihydroneopterin	GSC	GSC
dhor__S_c	(S)-Dihydroorotate	OUT	GSC
dhpmp_c	Dihydroneopterin monophosphate	GSC	GSC
dhpppn_c	3-(2,3-Dihydroxyphenyl)propanoate	IN	IN
dhps_c	2,3-Dihydroxypropane-1-sulfonate	IS	IS
dhps_e	2,3-Dihydroxypropane-1-sulfonate	IS	IS
dhps_p	2,3-Dihydroxypropane-1-sulfonate	IS	IS
dhpt_c	Dihydropteroate	OUT	GSC
dhptd_c	4,5-dihydroxy-2,3-pentanedione	GSC	GSC
dhptdd_c	3-hydroxy-5-phosphonooxypentane-2,4-dione	GSC	GSC
dhptdn_c	6,7-Dihydropteridine	IS	IS
dhptdp_c	(4S)-4-hydroxy-5-phosphonooxypentane-2,3-dione	GSC	GSC
didp_c	DIDP; 2'-deoxyinosine-5'-diphosphate(3-)	OUT	IS
dimp_c	DIMP C10H12N4O7P	GSC	IN
dimp_e	DIMP C10H12N4O7P	IN	IN
dimp_p	DIMP C10H12N4O7P	IN	IN
dIN_c	Deoxyinosine	GSC	GSC
dIN_e	Deoxyinosine	IN	IN
dIN_p	Deoxyinosine	IN	IN
ditp_c	DITP(4-)	GSC	IN
dkdglcn_c	2,5-Diketo-3-deoxy-D-gluconate	IS	IS
dmbzid_c	5,6-Dimethylbenzimidazole	IS	IN
dmlz_c	6,7-Dimethyl-8-(1-D-ribityl)lumazine	OUT	OUT
dmpp_c	Dimethylallyl diphosphate	OUT	GSC
dms_c	Dimethyl sulfide	IS	IS
dms_e	Dimethyl sulfide	IS	IS
dms_p	Dimethyl sulfide	IS	IS
dmso_c	Dimethyl sulfoxide	IS	IS
dmso_e	Dimethyl sulfoxide	IS	IS
dmso_p	Dimethyl sulfoxide	IS	IS
dnad_c	Deamino-NAD+	GSC	GSC
dopa_e	Dopamine	IS	IS
dopa_p	Dopamine	IS	IS
doxrbcn_e	Doxorubicin	IS	IS
doxrbcn_p	Doxorubicin	IS	IS
dpcoa_c	Dephospho-CoA	OUT	GSC
dscl_c	Dihydrosirohydrochlorin	OUT	OUT
dt5hsu_c	4-Deoxy-L-threo-5-hexosulose uronate	IS	IS
dtbt_c	Dethiobiotin	OUT	GSC
dtdp_c	DTDP C10H13N2O11P2	GSC	GSC
dtdp4aaddg_c	DTDP-4-acetamido-4,6-dideoxy-D-galactose	OUT	GSC
dtdp4addg_c	DTDP-4-amino-4,6-dideoxy-D-galactose	OUT	GSC
dtdp4d6dg_c	DTDP-4-dehydro-6-deoxy-D-glucose	OUT	GSC
dtdp4d6dm_c	DTDP-4-dehydro-6-deoxy-L-mannose	OUT	GSC
dtdpglu_c	DTDPglucose	OUT	GSC
dtdprmn_c	DTDP-L-rhamnose	OUT	GSC
dtgcl_c	2-hydroxyethyldisulfide	IS	IS
dtmp_c	DTMP C10H13N2O8P	GSC	GSC
dtmp_e	DTMP C10H13N2O8P	IN	IN
dtmp_p	DTMP C10H13N2O8P	IN	IN
dttp_c	DTTP C10H13N2O14P3	GSC	GSC
dudp_c	DUDP C9H11N2O11P2	GSC	GSC
dump_c	DUMP C9H11N2O8P	GSC	GSC
dump_e	DUMP C9H11N2O8P	IN	IN
dump_p	DUMP C9H11N2O8P	IN	IN
duri_c	Deoxyuridine	GSC	GSC
duri_e	Deoxyuridine	IN	IN
duri_p	Deoxyuridine	IN	IN
dutp_c	DUTP C9H11N2O14P3	GSC	GSC
dxyl_c	1-deoxy-D-xylulose	IS	IN
dxyl5p_c	1-deoxy-D-xylulose 5-phosphate	OUT	GSC
dxylnt_c	D-Xylonate	GSC	GSC
dxylnt_e	D-Xylonate	GSC	GSC
dxylnt_p	D-Xylonate	GSC	GSC
e4p_c	D-Erythrose 4-phosphate	GSC	GSC
eca2und_p	(enterobacterial common antigen)x2 undecaprenyl-diphosphate	OUT	GSC
eca3und_p	(enterobacterial common antigen)x3 undecaprenyl-diphosphate	OUT	GSC
eca4colipa_e	(enterobacterial common antigen)x4 core oligosaccharide lipid A	OUT	OUT
eca4colipa_p	(enterobacterial common antigen)x4 core oligosaccharide lipid A	OUT	OUT
eca4und_p	(enterobacterial common antigen)x4 undecaprenyl-diphosphate	OUT	GSC
egmeACP_c	Enoylglutaryl-[acyl-carrier protein] methyl ester	OUT	GSC
eig3p_c	D-erythro-1-(Imidazol-4-yl)glycerol 3-phosphate	OUT	OUT
enlipa_e	Phosphoethanolamine KDO(2)-lipid (A)	OUT	OUT
enlipa_p	Phosphoethanolamine KDO(2)-lipid (A)	OUT	OUT
enter_c	Enterochelin	GSC	GSC
enter_e	Enterochelin	GSC	GSC
enter_p	Enterochelin	GSC	GSC
epmeACP_c	Enoylpimeloyl-[acyl-carrier protein] methyl ester	OUT	GSC
erthrs_c	D-erythrose	OUT	OUT
etha_c	Ethanolamine	GSC	GSC
etha_e	Ethanolamine	GSC	GSC
etha_p	Ethanolamine	GSC	GSC
ethso3_c	Ethanesulfonate	IN	IN
ethso3_e	Ethanesulfonate	IN	IN
ethso3_p	Ethanesulfonate	IN	IN
etoh_c	Ethanol	GSC	GSC
etoh_e	Ethanol	GSC	GSC
etoh_p	Ethanol	GSC	GSC
f1p_c	D-Fructose 1-phosphate	IN	IN
f6p_c	D-Fructose 6-phosphate	GSC	GSC
f6p_e	D-Fructose 6-phosphate	IN	IN
f6p_p	D-Fructose 6-phosphate	IN	IN
fad_c	Flavin adenine dinucleotide oxidized	OUT	OUT
fad_e	Flavin adenine dinucleotide oxidized	OUT	OUT
fad_p	Flavin adenine dinucleotide oxidized	OUT	OUT
fadh2_c	Flavin adenine dinucleotide reduced	OUT	OUT
fald_c	Formaldehyde	IN	IN
fald_e	Formaldehyde	IN	IN
fald_p	Formaldehyde	IN	IN
fc1p_c	L-Fuculose 1-phosphate	GSC	GSC
fcl__L_c	L-fuculose	IN	IN
fdp_c	D-Fructose 1,6-bisphosphate	GSC	GSC
fe3dcit_c	Fe(III)dicitrate	IN	IN
fe3dcit_e	Fe(III)dicitrate	GSC	GSC
fe3dcit_p	Fe(III)dicitrate	GSC	GSC
fe3dhbzs_e	Ferric 2,3-dihydroxybenzoylserine	IS	IS
fe3dhbzs_p	Ferric 2,3-dihydroxybenzoylserine	IS	IS
fe3dhbzs3_c	2-3-dihydroxybenzoylserine trimer-Fe-III	OUT	OUT
fe3dhbzs3_p	2-3-dihydroxybenzoylserine trimer-Fe-III	IS	IS
fe3hox_c	Fe(III)hydroxamate	IS	IS
fe3hox_e	Fe(III)hydroxamate	IS	IS
fe3hox_p	Fe(III)hydroxamate	IS	IS
fe3hox_un_c	Fe(III)hydoxamate, unloaded	IS	IS
fe3hox_un_e	Fe(III)hydoxamate, unloaded	IS	IS
fe3hox_un_p	Fe(III)hydoxamate, unloaded	IS	IS
fecrm_c	Ferrichrome	IS	OUT
fecrm_e	Ferrichrome	IS	OUT
fecrm_p	Ferrichrome	IS	OUT
fecrm_un_c	Ferrichrome minus Fe(III)	IS	OUT
fecrm_un_e	Ferrichrome minus Fe(III)	IS	OUT
fecrm_un_p	Ferrichrome minus Fe(III)	IS	OUT
feenter_c	Fe-enterobactin	GSC	GSC
feenter_e	Fe-enterobactin	GSC	GSC
feenter_p	Fe-enterobactin	GSC	GSC
feoxam_c	Generic ferrioxamine-Fe-III	IS	OUT
feoxam_e	Generic ferrioxamine-Fe-III	IS	OUT
feoxam_p	Generic ferrioxamine-Fe-III	IS	OUT
feoxam_un_c	Ferroxamine minus Fe(3)	IS	OUT
feoxam_un_e	Ferroxamine minus Fe(3)	IS	OUT
feoxam_un_p	Ferroxamine minus Fe(3)	IS	OUT
fgam_c	N2-Formyl-N1-(5-phospho-D-ribosyl)glycinamide	GSC	GSC
fmn_c	FMN C17H19N4O9P	OUT	OUT
fmn_e	FMN C17H19N4O9P	OUT	OUT
fmn_p	FMN C17H19N4O9P	OUT	OUT
fmnh2_c	Reduced FMN	OUT	OUT
for_c	Formate	GSC	GSC
for_e	Formate	GSC	GSC
for_p	Formate	GSC	GSC
forcoa_c	Formyl-CoA(4-)	GSC	GSC
fpram_c	2-(Formamido)-N1-(5-phospho-D-ribosyl)acetamidine	GSC	GSC
fprica_c	5-Formamido-1-(5-phospho-D-ribosyl)imidazole-4-carboxamide	GSC	GSC
frdp_c	Farnesyl diphosphate	OUT	GSC
fru_c	D-Fructose	GSC	GSC
fru_e	D-Fructose	IN	IN
fru_p	D-Fructose	IN	IN
frulys_c	Fructoselysine	IN	IN
frulys_e	Fructoselysine	IN	IN
frulys_p	Fructoselysine	IN	IN
frulysp_c	Fructoselysine Phosphate	GSC	GSC
fruur_c	D-Fructuronate	IN	IN
fruur_e	D-Fructuronate	IN	IN
fruur_p	D-Fructuronate	IN	IN
fuc__L_c	L-Fucose	IN	IN
fuc__L_e	L-Fucose	IN	IN
fuc__L_p	L-Fucose	IN	IN
fum_c	Fumarate	GSC	GSC
fum_e	Fumarate	GSC	GSC
fum_p	Fumarate	GSC	GSC
fusa_e	Fusidic acid	IS	IS
fusa_p	Fusidic acid	IS	IS
g1p_c	D-Glucose 1-phosphate	GSC	GSC
g1p_e	D-Glucose 1-phosphate	IN	IN
g1p_p	D-Glucose 1-phosphate	IN	IN
g3p_c	Glyceraldehyde 3-phosphate	GSC	GSC
g3pc_c	Sn-Glycero-3-phosphocholine	IN	IN
g3pc_e	Sn-Glycero-3-phosphocholine	IN	IN
g3pc_p	Sn-Glycero-3-phosphocholine	IN	IN
g3pe_c	Sn-Glycero-3-phosphoethanolamine	GSC	GSC
g3pe_e	Sn-Glycero-3-phosphoethanolamine	GSC	GSC
g3pe_p	Sn-Glycero-3-phosphoethanolamine	GSC	GSC
g3pg_c	Glycerophosphoglycerol	GSC	GSC
g3pg_e	Glycerophosphoglycerol	GSC	GSC
g3pg_p	Glycerophosphoglycerol	GSC	GSC
g3pi_c	Sn-Glycero-3-phospho-1-inositol	IN	IN
g3pi_e	Sn-Glycero-3-phospho-1-inositol	IN	IN
g3pi_p	Sn-Glycero-3-phospho-1-inositol	IN	IN
g3ps_c	Glycerophosphoserine	IN	IN
g3ps_e	Glycerophosphoserine	IN	IN
g3ps_p	Glycerophosphoserine	IN	IN
g6p_c	D-Glucose 6-phosphate	GSC	GSC
g6p_e	D-Glucose 6-phosphate	IN	IN
g6p_p	D-Glucose 6-phosphate	IN	IN
gagicolipa_c	Galactosyl-glucosyl-inner core oligosaccharide lipid A	OUT	GSC
gal_bD_e	Beta D-Galactose	IN	IN
gal_bD_p	Beta D-Galactose	IN	IN
gal_c	D-Galactose	GSC	GSC
gal_e	D-Galactose	IN	IN
gal_p	D-Galactose	IN	IN
gal1p_c	Alpha-D-Galactose 1-phosphate	GSC	GSC
gal1p_e	Alpha-D-Galactose 1-phosphate	IN	IN
gal1p_p	Alpha-D-Galactose 1-phosphate	IN	IN
galct__D_c	D-Galactarate	IN	IN
galct__D_e	D-Galactarate	IN	IN
galct__D_p	D-Galactarate	IN	IN
galctn__D_c	D-Galactonate	IN	IN
galctn__D_e	D-Galactonate	IN	IN
galctn__D_p	D-Galactonate	IN	IN
galctn__L_c	L-Galactonate	IN	IN
galctn__L_e	L-Galactonate	IN	IN
galctn__L_p	L-Galactonate	IN	IN
galt_e	Galactitol	IN	IN
galt_p	Galactitol	IN	IN
galt1p_c	Galactitol 1-phosphate	IN	IN
galur_c	D-Galacturonate	IN	IN
galur_e	D-Galacturonate	IN	IN
galur_p	D-Galacturonate	IN	IN
gam_c	D-Glucosamine	IS	IS
gam_e	D-Glucosamine	IN	IN
gam_p	D-Glucosamine	IN	IN
gam1p_c	D-Glucosamine 1-phosphate	GSC	GSC
gam6p_c	D-Glucosamine 6-phosphate	GSC	GSC
gam6p_e	D-Glucosamine 6-phosphate	IN	IN
gam6p_p	D-Glucosamine 6-phosphate	IN	IN
gar_c	N1-(5-Phospho-D-ribosyl)glycinamide	GSC	GSC
garagund_c	Glucosyl-O-acetyl-rhamanosyl-N-acetylglucosamyl-undecaprenyl diphosphate	IS	GSC
gbbtn_c	Gamma-butyrobetaine	IS	IS
gbbtn_e	Gamma-butyrobetaine	IS	IS
gbbtn_p	Gamma-butyrobetaine	IS	IS
gcald_c	Glycolaldehyde	GSC	GSC
gdp_c	GDP C10H12N5O11P2	GSC	GSC
gdp_e	GDP C10H12N5O11P2	IS	IS
gdp_p	GDP C10H12N5O11P2	IS	IS
gdpddman_c	GDP-4-dehydro-6-deoxy-D-mannose	OUT	OUT
gdpfuc_c	GDP-L-fucose	OUT	OUT
gdpmann_c	GDP-D-mannose	GSC	GSC
gdpofuc_c	GDP-4-oxo-L-fucose	OUT	OUT
gdptp_c	Guanosine 3'-diphosphate 5'-triphosphate	GSC	GSC
gfgaragund_c	Galactofuranosyl-glucosyl-O-acetyl-rhamanosyl-N-acetylglucosamyl-undecaprenyl diphosphate	IS	GSC
gg4abut_c	Gamma-glutamyl-gamma aminobutyric acid	GSC	GSC
ggagicolipa_c	Glucosyl-galactosyl-glucosyl-inner core oligosaccharide lipid A	OUT	GSC
ggbutal_c	Gamma-glutamyl-gamma-butyraldehyde	GSC	GSC
gggagicolipa_c	Glucosyl-glucosyl-galactosyl-glucosyl-inner core oligosaccharide lipid A	OUT	GSC
ggptrc_c	Gamma-glutamyl-putrescine	GSC	GSC
ghb_c	Gamma-hydroxybutyrate	GSC	GSC
gicolipa_c	Glucosyl-inner core oligosaccharide lipid A	OUT	GSC
glc__D_c	D-Glucose	GSC	GSC
glc__D_e	D-Glucose	IN	IN
glc__D_p	D-Glucose	IN	IN
glcn_c	D-Gluconate	GSC	GSC
glcn_e	D-Gluconate	GSC	GSC
glcn_p	D-Gluconate	GSC	GSC
glcr_c	D-Glucarate	IN	IN
glcr_e	D-Glucarate	IN	IN
glcr_p	D-Glucarate	IN	IN
glcur_c	D-Glucuronate	IN	IN
glcur_e	D-Glucuronate	IN	IN
glcur_p	D-Glucuronate	IN	IN
glcur1p_e	D-Glucuronate 1-phosphate	IN	IN
glcur1p_p	D-Glucuronate 1-phosphate	IN	IN
gln__L_c	L-Glutamine	GSC	GSC
gln__L_e	L-Glutamine	IN	IN
gln__L_p	L-Glutamine	IN	IN
glu__D_c	D-Glutamate	GSC	GSC
glu__L_c	L-Glutamate	GSC	GSC
glu__L_e	L-Glutamate	GSC	GSC
glu__L_p	L-Glutamate	GSC	GSC
glu1sa_c	L-Glutamate 1-semialdehyde	OUT	GSC
glu5p_c	L-Glutamate 5-phosphate	GSC	GSC
glu5sa_c	L-Glutamate 5-semialdehyde	GSC	GSC
glucys_c	Gamma-L-Glutamyl-L-cysteine	GSC	GSC
glutrna_c	L-Glutamyl-tRNA(Glu)	IS	GSC
glx_c	Glyoxylate	GSC	GSC
gly_c	Glycine	GSC	GSC
gly_e	Glycine	GSC	GSC
gly_p	Glycine	GSC	GSC
glyald_c	D-Glyceraldehyde	GSC	GSC
glyald_e	D-Glyceraldehyde	GSC	GSC
glyald_p	D-Glyceraldehyde	GSC	GSC
glyb_c	Glycine betaine	IS	IS
glyb_e	Glycine betaine	IS	IS
glyb_p	Glycine betaine	IS	IS
glyc__R_c	(R)-Glycerate	GSC	GSC
glyc__R_e	(R)-Glycerate	GSC	GSC
glyc__R_p	(R)-Glycerate	GSC	GSC
glyc_c	Glycerol	GSC	GSC
glyc_e	Glycerol	GSC	GSC
glyc_p	Glycerol	GSC	GSC
glyc2p_c	Glycerol 2-phosphate	IN	IN
glyc2p_e	Glycerol 2-phosphate	IN	IN
glyc2p_p	Glycerol 2-phosphate	IN	IN
glyc3p_c	Glycerol 3-phosphate	GSC	GSC
glyc3p_e	Glycerol 3-phosphate	GSC	GSC
glyc3p_p	Glycerol 3-phosphate	GSC	GSC
glyclt_c	Glycolate C2H3O3	GSC	GSC
glyclt_e	Glycolate C2H3O3	GSC	GSC
glyclt_p	Glycolate C2H3O3	GSC	GSC
glycogen_c	Glycogen C6H10O5	GSC	GSC
gmeACP_c	Glutaryl-[acyl-carrier protein] methyl ester	OUT	GSC
gmhep17bp_c	D-Glycero-D-manno-heptose 1,7-bisphosphate	OUT	GSC
gmhep1p_c	D-Glycero-D-manno-heptose 1-phosphate	OUT	GSC
gmhep7p_c	D-Glycero-D-manno-heptose 7-phosphate	OUT	GSC
gmp_c	GMP C10H12N5O8P	GSC	GSC
gmp_e	GMP C10H12N5O8P	IN	IN
gmp_p	GMP C10H12N5O8P	IN	IN
gmplys_c	GMP-N-?-(N-?-acetyl lysine methyl ester) 5'-phosphoramidate	IN	IS
gp4g_c	P1,P4-Bis(5'-guanosyl) tetraphosphate	IN	IN
grdp_c	Geranyl diphosphate	OUT	GSC
gslnt_c	Glutathiolselenolate	OUT	GSC
gsn_c	Guanosine	GSC	GSC
gsn_e	Guanosine	GSC	GSC
gsn_p	Guanosine	GSC	GSC
gthox_c	Oxidized glutathione	GSC	GSC
gthox_e	Oxidized glutathione	IS	OUT
gthox_p	Oxidized glutathione	IS	OUT
gthrd_c	Reduced glutathione	GSC	GSC
gthrd_e	Reduced glutathione	GSC	GSC
gthrd_p	Reduced glutathione	GSC	GSC
gtp_c	GTP C10H12N5O14P3	GSC	GSC
gtp_e	GTP C10H12N5O14P3	IS	IS
gtp_p	GTP C10H12N5O14P3	IS	IS
gtspmd_c	Glutathionylspermidine	GSC	OUT
gua_c	Guanine	GSC	GSC
gua_e	Guanine	GSC	GSC
gua_p	Guanine	GSC	GSC
h2mb4p_c	1-hydroxy-2-methyl-2-(E)-butenyl 4-diphosphate	OUT	GSC
hacolipa_e	Hepta-acylated core oligosaccharide lipid A (E. coli)	IS	OUT
halipa_e	Hepta-acylated KDO(2)-lipid (A)	IS	OUT
hcys__L_c	L-Homocysteine	OUT	GSC
hdca_c	Hexadecanoate (n-C16:0)	GSC	GSC
hdca_e	Hexadecanoate (n-C16:0)	IN	IN
hdca_p	Hexadecanoate (n-C16:0)	GSC	GSC
hdcap_c	Hexadecanoyl-phosphate (n-C16:0)	GSC	GSC
hdcea_c	Hexadecenoate (n-C16:1)	GSC	GSC
hdcea_e	Hexadecenoate (n-C16:1)	IN	IN
hdcea_p	Hexadecenoate (n-C16:1)	GSC	GSC
hdceap_c	Hexadecanoyl-phosphate (n-C16:1)	GSC	GSC
hdcoa_c	Hexadecenoyl-CoA (n-C16:1CoA)	GSC	GSC
hdd2coa_c	Trans-Hexadec-2-enoyl-CoA	GSC	GSC
hdeACP_c	Cis-hexadec-9-enoyl-[acyl-carrier protein] (n-C16:1)	GSC	GSC
hemeO_c	Heme O C49H56FeN4O5	OUT	OUT
hexACP_c	Hexanoyl-ACP (n-C6:0ACP)	GSC	GSC
hgmeACP_c	3-Hydroxyglutaryl-[acyl-carrier protein] methyl ester	OUT	GSC
hhlipa_c	Heptosyl-heptosyl-kdo2-lipidA	OUT	GSC
hIS__L_c	L-Histidine	OUT	OUT
hIS__L_e	L-Histidine	OUT	OUT
hIS__L_p	L-Histidine	OUT	OUT
hISp_c	L-Histidinol phosphate	OUT	OUT
hIStd_c	L-Histidinol	OUT	OUT
hkndd_c	2-Hydroxy-6-oxonona-2,4-diene-1,9-dioate	IN	IN
hkntd_c	2-hydroxy-6-ketononatrienedioate	IN	IN
hlipa_c	Heptosyl-kdo2-lipidA	OUT	GSC
hmbil_c	Hydroxymethylbilane	OUT	GSC
hmgth_c	Hydroxymethylglutathione	IN	IN
hom__L_c	L-Homoserine	GSC	GSC
hom__L_e	L-Homoserine	OUT	OUT
hom__L_p	L-Homoserine	OUT	OUT
hphhlipa_c	Heptosyl-phospho-heptosyl-heptosyl-kdo2-lipidA	OUT	GSC
hpmeACP_c	3-Hydroxypimeloyl-[acyl-carrier protein] methyl ester	OUT	GSC
hpyr_c	Hydroxypyruvate	GSC	GSC
hqn_c	Hydroquinone	IS	IS
hx2coa_c	Trans-Hex-2-enoyl-CoA	GSC	GSC
hxa_c	Hexanoate (n-C6:0)	GSC	GSC
hxa_e	Hexanoate (n-C6:0)	GSC	GSC
hxa_p	Hexanoate (n-C6:0)	GSC	GSC
hxan_c	Hypoxanthine	GSC	GSC
hxan_e	Hypoxanthine	GSC	GSC
hxan_p	Hypoxanthine	GSC	GSC
hxcoa_c	Hexanoyl-CoA (n-C6:0CoA)	GSC	GSC
iasp_c	Iminoaspartate	OUT	GSC
ichor_c	Isochorismate	GSC	GSC
icit_c	Isocitrate	GSC	GSC
icolipa_c	Inner core oligosaccharide lipid A (E coli)	OUT	GSC
idon__L_c	L-Idonate	GSC	GSC
idon__L_e	L-Idonate	GSC	GSC
idon__L_p	L-Idonate	GSC	GSC
idp_c	IDP C10H11N4O11P2	GSC	IN
ile__L_c	L-Isoleucine	OUT	OUT
ile__L_e	L-Isoleucine	OUT	OUT
ile__L_p	L-Isoleucine	OUT	OUT
imacp_c	3-(Imidazol-4-yl)-2-oxopropyl phosphate	OUT	OUT
imp_c	IMP C10H11N4O8P	GSC	GSC
imp_e	IMP C10H11N4O8P	IN	IN
imp_p	IMP C10H11N4O8P	IN	IN
INdole_c	Indole	OUT	GSC
INdole_e	Indole	OUT	GSC
INdole_p	Indole	OUT	GSC
INost_c	Myo-Inositol	IN	IN
INost_e	Myo-Inositol	IN	IN
INost_p	Myo-Inositol	IN	IN
INs_c	Inosine	GSC	GSC
INs_e	Inosine	GSC	GSC
INs_p	Inosine	GSC	GSC
ipdp_c	Isopentenyl diphosphate	OUT	GSC
iprimv_c	Isoprimeverose	IN	IN
ISetac_c	Isethionic acid	IS	IN
ISetac_e	Isethionic acid	IS	IN
ISetac_p	Isethionic acid	IS	IN
itp_c	ITP C10H11N4O14P3	GSC	IN
kdo_c	3-Deoxy-D-manno-2-octulosonate	OUT	GSC
kdo2lipid4_c	KDO(2)-lipid IV(A)	OUT	GSC
kdo2lipid4_e	KDO(2)-lipid IV(A)	OUT	OUT
kdo2lipid4_p	KDO(2)-lipid IV(A)	OUT	OUT
kdo2lipid4L_c	KDO(2)-lipid IV(A) with laurate	OUT	GSC
kdo2lipid4p_c	KDO(2)-lipid IV(A) with palmitoleoyl	OUT	OUT
kdo8p_c	3-Deoxy-D-manno-octulosonate 8-phosphate	OUT	GSC
kdolipid4_c	KDO-lipid IV(A)	OUT	GSC
kphphhlipa_c	Kdo-phospho-heptosyl-phospho-heptosyl-heptosyl-kdo2-lipidA	OUT	GSC
lac__D_c	D-Lactate	GSC	GSC
lac__D_e	D-Lactate	GSC	GSC
lac__D_p	D-Lactate	GSC	GSC
lac__L_c	L-Lactate	GSC	GSC
lac__L_e	L-Lactate	GSC	GSC
lac__L_p	L-Lactate	GSC	GSC
LalaDglu_c	L-alanine-D-glutamate	GSC	GSC
LalaDglu_e	L-alanine-D-glutamate	IN	IN
LalaDglu_p	L-alanine-D-glutamate	IN	IN
LalaDgluMdap_c	L-alanine-D-glutamate-meso-2,6-diaminoheptanedioate	GSC	GSC
LalaDgluMdap_e	L-alanine-D-glutamate-meso-2,6-diaminoheptanedioate	GSC	GSC
LalaDgluMdap_p	L-alanine-D-glutamate-meso-2,6-diaminoheptanedioate	GSC	GSC
LalaDgluMdapDala_c	L-alanine-D-glutamate-meso-2,6-diaminoheptanedioate-D-alanine	GSC	GSC
LalaDgluMdapDala_e	L-alanine-D-glutamate-meso-2,6-diaminoheptanedioate-D-alanine	GSC	GSC
LalaDgluMdapDala_p	L-alanine-D-glutamate-meso-2,6-diaminoheptanedioate-D-alanine	GSC	GSC
LalaLglu_c	L-alanine-L-glutamate	GSC	GSC
LalaLglu_e	L-alanine-L-glutamate	IN	IN
LalaLglu_p	L-alanine-L-glutamate	IN	IN
lald__D_c	D-Lactaldehyde	OUT	OUT
lald__L_c	L-Lactaldehyde	GSC	GSC
lcts_c	Lactose C12H22O11	IN	IN
lcts_e	Lactose C12H22O11	IN	IN
lcts_p	Lactose C12H22O11	IN	IN
leu__L_c	L-Leucine	OUT	OUT
leu__L_e	L-Leucine	OUT	OUT
leu__L_p	L-Leucine	OUT	OUT
lgt__S_c	(R)-S-Lactoylglutathione	GSC	GSC
lipa_c	KDO(2)-lipid (A)	OUT	GSC
lipa_cold_c	Cold adapted KDO(2)-lipid (A)	OUT	OUT
lipa_cold_e	Cold adapted KDO(2)-lipid (A)	OUT	OUT
lipa_cold_p	Cold adapted KDO(2)-lipid (A)	OUT	OUT
lipa_e	KDO(2)-lipid (A)	OUT	OUT
lipa_p	KDO(2)-lipid (A)	OUT	GSC
lipidA_c	2,3,2'3'-Tetrakis(beta-hydroxymyristoyl)-D-glucosaminyl-1,6-beta-D-glucosamine 1,4'-bisphosphate	OUT	GSC
lipidAds_c	Lipid A Disaccharide	OUT	GSC
lipidX_c	2,3-Bis(3-hydroxytetradecanoyl)-beta-D-glucosaminyl 1-phosphate	OUT	GSC
lipoamp_c	Lipoyl-AMP	IN	IS
lipoate_c	Lipoate	IS	IS
lipoate_e	Lipoate	IS	IS
lipoate_p	Lipoate	IS	IS
lipopb_c	Lipoate (protein bound)	IS	OUT
lkdr_c	2-dehydro-3-deoxy-L-rhamnonate	GSC	GSC
lpp_p	Lipoprotein	IS	OUT
lys__L_c	L-Lysine	OUT	GSC
lys__L_e	L-Lysine	OUT	GSC
lys__L_p	L-Lysine	OUT	GSC
lyx__L_c	L-Lyxose	IN	IN
lyx__L_e	L-Lyxose	IN	IN
lyx__L_p	L-Lyxose	IN	IN
mal__D_c	D-Malate	IN	IN
mal__D_e	D-Malate	IN	IN
mal__D_p	D-Malate	IN	IN
mal__L_c	L-Malate	GSC	GSC
mal__L_e	L-Malate	GSC	GSC
mal__L_p	L-Malate	GSC	GSC
malACP_c	Malonyl-[acyl-carrier protein]	GSC	GSC
malcoa_c	Malonyl CoA C24H33N7O19P3S	GSC	GSC
malcoame_c	Malonyl-CoA methyl ester	OUT	GSC
malt_c	Maltose C12H22O11	IN	GSC
malt_e	Maltose C12H22O11	IN	IN
malt_p	Maltose C12H22O11	IN	IN
malt6p_c	Maltose 6'-phosphate	IS	IS
malthp_c	Maltoheptaose	IN	GSC
malthx_c	Maltohexaose	IN	GSC
malthx_e	Maltohexaose	IN	IN
malthx_p	Maltohexaose	IN	IN
maltpt_c	Maltopentaose	IN	GSC
maltpt_e	Maltopentaose	IN	IN
maltpt_p	Maltopentaose	IN	IN
malttr_c	Maltotriose C18H32O16	IN	GSC
malttr_e	Maltotriose C18H32O16	IN	IN
malttr_p	Maltotriose C18H32O16	IN	IN
maltttr_c	Maltotetraose	IN	GSC
maltttr_e	Maltotetraose	IN	IN
maltttr_p	Maltotetraose	IN	IN
man_c	D-Mannose	GSC	GSC
man_e	D-Mannose	IN	IN
man_p	D-Mannose	IN	IN
man1p_c	D-Mannose 1-phosphate	GSC	GSC
man6p_c	D-Mannose 6-phosphate	GSC	GSC
man6p_e	D-Mannose 6-phosphate	IN	IN
man6p_p	D-Mannose 6-phosphate	IN	IN
man6pglyc_c	2(alpha-D-Mannosyl-6-phosphate)-D-glycerate	IN	IN
mana_c	D-Mannonate	IN	IN
manglyc_e	2(alpha-D-Mannosyl)-D-glycerate	IN	IN
manglyc_p	2(alpha-D-Mannosyl)-D-glycerate	IN	IN
mchtbs6p_c	N-monoacetylchitobiose 6'-phosphate	IN	IN
mdhdhf_c	(2R,4S)-2-methyl-2,4-dihydroxydihydrofuran-3-one	OUT	OUT
melib_c	Melibiose C12H22O11	IN	IN
melib_e	Melibiose C12H22O11	IN	IN
melib_p	Melibiose C12H22O11	IN	IN
meoh_c	Methanol	IS	OUT
meoh_e	Methanol	IS	OUT
meoh_p	Methanol	IS	OUT
mepn_c	Methylphosphonic acid	IS	IN
mepn_e	Methylphosphonic acid	IS	IN
mepn_p	Methylphosphonic acid	IS	IN
mercpeth_c	Mercaptoethanol	IS	IS
mercppyr_c	Mercaptopyruvate	OUT	GSC
met__D_c	D-Methionine	IS	IS
met__D_e	D-Methionine	IS	IS
met__D_p	D-Methionine	IS	IS
met__L_c	L-Methionine	OUT	GSC
met__L_e	L-Methionine	OUT	GSC
met__L_p	L-Methionine	OUT	GSC
metglcur_c	1-O-methyl-Beta-D-glucuronate	IN	IN
metglcur_e	1-O-methyl-Beta-D-glucuronate	IN	IN
metglcur_p	1-O-methyl-Beta-D-glucuronate	IN	IN
methf_c	5,10-Methenyltetrahydrofolate	GSC	GSC
metsox_R__L_c	L-methionine-R-sulfoxide	OUT	GSC
metsox_R__L_e	L-methionine-R-sulfoxide	IS	IN
metsox_R__L_p	L-methionine-R-sulfoxide	IS	IN
metsox_S__L_c	L-Methionine Sulfoxide	OUT	GSC
metsox_S__L_e	L-Methionine Sulfoxide	IS	IN
metsox_S__L_p	L-Methionine Sulfoxide	IS	IN
mi1p__D_c	1D-myo-Inositol 1-phosphate	IN	IN
micit_c	Methylisocitrate	GSC	GSC
mINcyc_e	Minocycline	IS	IS
mINcyc_p	Minocycline	IS	IS
mINohp_e	Myo-Inositol hexakisphosphate	IN	IN
mINohp_p	Myo-Inositol hexakisphosphate	IN	IN
mlthf_c	5,10-Methylenetetrahydrofolate	GSC	GSC
mmcoa__S_c	(S)-Methylmalonyl-CoA	IN	GSC
mmet_c	S-Methyl-L-methionine	IS	IN
mmet_e	S-Methyl-L-methionine	IS	IN
mmet_p	S-Methyl-L-methionine	IS	IN
mnl_e	D-Mannitol	IN	IN
mnl_p	D-Mannitol	IN	IN
mnl1p_c	D-Mannitol 1-phosphate	GSC	GSC
moadamp_c	MoaD Protein with bound AMP	IN	OUT
moadcoo_c	MoaD Protein with carboxylate	IS	OUT
moadcosh_c	MoaD Protein with thiocarboxylate	IS	OUT
moco_c	Molybdenum cofactor	OUT	OUT
mococdp_c	Molybdopterin cytosine dinucleotide	OUT	OUT
mocogdp_c	Molybdopterin guanine dinucleotide	OUT	OUT
mpt_c	Molybdopterin	OUT	OUT
mptamp_c	Adenylated molybdopterin	GSC	OUT
mql8_c	Menaquinol 8	OUT	OUT
mqn8_c	Menaquinone 8	OUT	OUT
msa_c	Malonate semialdehyde	OUT	OUT
mso3_c	Methanesulfonate	IS	IN
mso3_e	Methanesulfonate	IS	IN
mso3_p	Methanesulfonate	IS	IN
mteo2_c	Methanetelluronate	IS	OUT
mthgxl_c	Methylglyoxal	GSC	GSC
mththf_c	(2R,4S)-2-methyl-2,3,3,4-tetrahydroxytetrahydrofuran	OUT	OUT
mththf_e	(2R,4S)-2-methyl-2,3,3,4-tetrahydroxytetrahydrofuran	OUT	OUT
mththf_p	(2R,4S)-2-methyl-2,3,3,4-tetrahydroxytetrahydrofuran	OUT	OUT
mureIN3p3p_p	Two linked disacharide tripeptide murein units (uncrosslinked, middle of chain)	GSC	GSC
mureIN3px3p_p	Two disacharide linked murein units, tripeptide crosslinked tripeptide (A2pm->A2pm) (middle of chain)	GSC	GSC
mureIN3px4p_p	Two disacharide linked murein units, tripeptide crosslinked tetrapeptide (A2pm->D-ala) (middle of chain)	GSC	GSC
mureIN4p3p_p	Two linked disacharide tetrapeptide and tripeptide murein units (uncrosslinked, middle of chain)	GSC	GSC
mureIN4p4p_p	Two linked disacharide tetrapeptide murein units (uncrosslinked, middle of chain)	GSC	GSC
mureIN4px4p_p	Two disacharide linked murein units, tetrapeptide corsslinked tetrapeptide (A2pm->D-ala) (middle of chain)	GSC	GSC
mureIN4px4p4p_p	Three disacharide linked murein units (tetrapeptide crosslinked tetrapeptide (A2pm->D-ala), one uncrosslinked tetrapaptide) (middle of chain)	GSC	GSC
mureIN4px4px4p_p	Three disacharide linked murein units (tetrapeptide crosslinked tetrapeptide (A2pm->D-ala) & tetrapeptide corsslinked tetrapeptide (A2pm->D-ala)) (middle of chain)	GSC	GSC
mureIN5p3p_p	Two linked disacharide pentapeptide and tripeptide murein units (uncrosslinked, middle of chain)	GSC	GSC
mureIN5p4p_p	Two linked disacharide pentapeptide and tetrapeptide murein units (uncrosslinked, middle of chain)	GSC	GSC
mureIN5p5p_p	Two linked disacharide pentapeptide murein units (uncrosslinked, middle of chain)	GSC	GSC
mureIN5p5p5p_p	Three linked disacharide pentapeptide murein units (uncrosslinked, middle of chain)	GSC	GSC
mureIN5px3p_p	Two disacharide linked murein units, pentapeptide corsslinked tripeptide (A2pm->A2pm) (middle of chain)	GSC	GSC
mureIN5px4p_p	Two disacharide linked murein units, pentapeptide crosslinked tetrapeptide (A2pm->D-ala) (middle of chain)	GSC	GSC
mureIN5px4px4p_p	Three disacharide linked murein units (pentapeptide crosslinked tetrapeptide (A2pm->D-ala) tetrapeptide corsslinked tetrapeptide (A2pm->D-ala)) (middle of chain)	GSC	GSC
myrsACP_c	Myristoyl-ACP (n-C14:0ACP)	GSC	GSC
N1aspmd_c	N1-Acetylspermidine	OUT	OUT
n8aspmd_c	N8-Acetylspermidine	OUT	OUT
na15dap_c	N-3-aminopropyl-1,5-diaminopentane	OUT	OUT
nac_c	Nicotinate	OUT	GSC
nac_e	Nicotinate	IS	IN
nac_p	Nicotinate	IS	IN
nad_c	Nicotinamide adenine dinucleotide	GSC	GSC
nadh_c	Nicotinamide adenine dinucleotide - reduced	GSC	IS
nadhx__R_c	(R)-NADHX	GSC	IS
nadhx__S_c	Adenosine 5'-(3-{5-[(2S)-5-carbamoyl-2-hydroxy-3,4-dihydropyridin-1-yl]-5-deoxy-?-D-ribofuranosyl} dihydrogen diphosphate)	GSC	IS
nadp_c	Nicotinamide adenine dinucleotide phosphate	GSC	GSC
nadph_c	Nicotinamide adenine dinucleotide phosphate - reduced	GSC	IS
nadphx__R_c	(R)-NADPHX	GSC	IS
nadphx__S_c	(S)-NADPHX	GSC	IS
nalme_c	N-?-acetyl lysine methyl ester	IS	IS
ncam_c	Nicotinamide	OUT	GSC
nicrnt_c	Nicotinate D-ribonucleotide	GSC	GSC
nmn_c	NMN C11H14N2O8P	GSC	GSC
nmn_e	NMN C11H14N2O8P	IN	IN
nmn_p	NMN C11H14N2O8P	IN	IN
Nmtrp_c	N-Methyltryptophan	IN	IN
novbcn_e	Novobiocin	IS	IS
novbcn_p	Novobiocin	IS	IS
o16a2und_p	(O16 antigen)x2 undecaprenyl diphosphate	IS	GSC
o16a3und_p	(O16 antigen)x3 undecaprenyl diphosphate	IS	GSC
o16a4colipa_e	(O16 antigen)x4 core oligosaccharide lipid A	IS	OUT
o16a4colipa_p	(O16 antigen)x4 core oligosaccharide lipid A	IS	OUT
o16a4und_p	(O16 antigen)x4 undecaprenyl diphosphate	IS	GSC
o16aund_c	O16 antigen undecaprenyl diphosphate	IS	GSC
o16aund_p	O16 antigen undecaprenyl diphosphate	IS	GSC
oaa_c	Oxaloacetate	GSC	GSC
oc2coa_c	Trans-Oct-2-enoyl-CoA	GSC	GSC
ocACP_c	Octanoyl-ACP (n-C8:0ACP)	GSC	GSC
occoa_c	Octanoyl-CoA (n-C8:0CoA)	GSC	GSC
ocdca_c	Octadecanoate (n-C18:0)	GSC	GSC
ocdca_e	Octadecanoate (n-C18:0)	IN	IN
ocdca_p	Octadecanoate (n-C18:0)	GSC	GSC
ocdcaACP_c	Octadecanoyl-ACP (n-C18:0ACP)	GSC	GSC
ocdcap_c	Octadecanoyl-phosphate (n-C18:0)	GSC	GSC
ocdcea_c	Octadecenoate (n-C18:1)	GSC	GSC
ocdcea_e	Octadecenoate (n-C18:1)	IN	IN
ocdcea_p	Octadecenoate (n-C18:1)	GSC	GSC
ocdceap_c	Octadecanoyl-phosphate (n-C18:1)	GSC	GSC
octa_c	Octanoate (n-C8:0)	GSC	GSC
octa_e	Octanoate (n-C8:0)	IN	IN
octa_p	Octanoate (n-C8:0)	IN	IN
octapb_c	Octanoate (protein bound)	OUT	GSC
octdp_c	All-trans-Octaprenyl diphosphate	OUT	OUT
octeACP_c	Cis-octadec-11-enoyl-[acyl-carrier protein] (n-C18:1)	GSC	GSC
od2coa_c	Trans-Octadec-2-enoyl-CoA	GSC	GSC
odecoa_c	Octadecenoyl-CoA (n-C18:1CoA)	GSC	GSC
ogmeACP_c	3-Oxo-glutaryl-[acyl-carrier protein] methyl ester	OUT	GSC
ohpb_c	2-Oxo-3-hydroxy-4-phosphobutanoate	GSC	GSC
op4en_c	2-Oxopent-4-enoate	IN	IN
opmeACP_c	3-Oxo-pimeloyl-[acyl-carrier protein] methyl ester	OUT	GSC
orn_c	Ornithine	GSC	GSC
orn_e	Ornithine	GSC	GSC
orn_p	Ornithine	GSC	GSC
orot_c	Orotate C5H3N2O4	OUT	GSC
orot_e	Orotate C5H3N2O4	IS	IN
orot_p	Orotate C5H3N2O4	IS	IN
orot5p_c	Orotidine 5'-phosphate	GSC	GSC
oxa_c	Oxalate	IN	GSC
oxadpcoa_c	3-Oxoadipyl-CoA	IN	IN
oxalcoa_c	Oxalyl-CoA	IN	GSC
oxam_c	Oxamate	OUT	OUT
oxur_c	Oxalureate	OUT	GSC
pa120_c	1,2-didodecanoyl-sn-glycerol 3-phosphate	GSC	GSC
pa120_p	1,2-didodecanoyl-sn-glycerol 3-phosphate	GSC	GSC
pa140_c	1,2-ditetradecanoyl-sn-glycerol 3-phosphate	GSC	GSC
pa140_p	1,2-ditetradecanoyl-sn-glycerol 3-phosphate	GSC	GSC
pa141_c	1,2-ditetradec-7-enoyl-sn-glycerol 3-phosphate	GSC	GSC
pa141_p	1,2-ditetradec-7-enoyl-sn-glycerol 3-phosphate	GSC	GSC
pa160_c	1,2-dihexadecanoyl-sn-glycerol 3-phosphate	GSC	GSC
pa160_p	1,2-dihexadecanoyl-sn-glycerol 3-phosphate	GSC	GSC
pa161_c	1,2-dihexadec-9-enoyl-sn-glycerol 3-phosphate	GSC	GSC
pa161_p	1,2-dihexadec-9-enoyl-sn-glycerol 3-phosphate	GSC	GSC
pa180_c	1,2-dioctadecanoyl-sn-glycerol 3-phosphate	GSC	GSC
pa180_p	1,2-dioctadecanoyl-sn-glycerol 3-phosphate	GSC	GSC
pa181_c	1,2-dioctadec-11-enoyl-sn-glycerol 3-phosphate	GSC	GSC
pa181_p	1,2-dioctadec-11-enoyl-sn-glycerol 3-phosphate	GSC	GSC
pac_c	Phenylacetic acid	IN	IN
pacald_c	Phenylacetaldehyde	IN	IN
pacald_e	Phenylacetaldehyde	IN	IN
pacald_p	Phenylacetaldehyde	IN	IN
palmACP_c	Palmitoyl-ACP (n-C16:0ACP)	GSC	GSC
pan4p_c	Pantetheine 4'-phosphate	OUT	GSC
pant__R_c	(R)-Pantoate	OUT	GSC
pap_c	Adenosine 3',5'-bisphosphate	GSC	GSC
paps_c	3'-Phosphoadenylyl sulfate	GSC	IN
pdx5p_c	Pyridoxine 5'-phosphate	OUT	OUT
pe120_c	Phosphatidylethanolamine (didodecanoyl, n-C12:0)	GSC	GSC
pe120_p	Phosphatidylethanolamine (didodecanoyl, n-C12:0)	GSC	GSC
pe140_c	Phosphatidylethanolamine (ditetradecanoyl, n-C14:0)	GSC	GSC
pe140_p	Phosphatidylethanolamine (ditetradecanoyl, n-C14:0)	GSC	GSC
pe141_c	Phosphatidylethanolamine (ditetradec-7-enoyl, n-C14:1)	GSC	GSC
pe141_p	Phosphatidylethanolamine (ditetradec-7-enoyl, n-C14:1)	GSC	GSC
pe160_c	Phosphatidylethanolamine (dihexadecanoyl, n-C16:0)	GSC	GSC
pe160_p	Phosphatidylethanolamine (dihexadecanoyl, n-C16:0)	GSC	GSC
pe161_c	Phosphatidylethanolamine (dihexadec-9enoyl, n-C16:1)	GSC	GSC
pe161_p	Phosphatidylethanolamine (dihexadec-9enoyl, n-C16:1)	GSC	GSC
pe180_c	Phosphatidylethanolamine (dioctadecanoyl, n-C18:0)	GSC	GSC
pe180_p	Phosphatidylethanolamine (dioctadecanoyl, n-C18:0)	GSC	GSC
pe181_c	Phosphatidylethanolamine (dioctadec-11-enoyl, n-C18:1)	GSC	GSC
pe181_p	Phosphatidylethanolamine (dioctadec-11-enoyl, n-C18:1)	GSC	GSC
peamn_e	Phenethylamine	IN	IN
peamn_p	Phenethylamine	IN	IN
pep_c	Phosphoenolpyruvate	GSC	GSC
pg120_c	Phosphatidylglycerol (didodecanoyl, n-C12:0)	GSC	GSC
pg120_p	Phosphatidylglycerol (didodecanoyl, n-C12:0)	GSC	GSC
pg140_c	Phosphatidylglycerol (ditetradecanoyl, n-C14:0)	GSC	GSC
pg140_p	Phosphatidylglycerol (ditetradecanoyl, n-C14:0)	GSC	GSC
pg141_c	Phosphatidylglycerol (ditetradec-7-enoyl, n-C14:1)	GSC	GSC
pg141_p	Phosphatidylglycerol (ditetradec-7-enoyl, n-C14:1)	GSC	GSC
pg160_c	Phosphatidylglycerol (dihexadecanoyl, n-C16:0)	GSC	GSC
pg160_p	Phosphatidylglycerol (dihexadecanoyl, n-C16:0)	GSC	GSC
pg161_c	Phosphatidylglycerol (dihexadec-9-enoyl, n-C16:1)	GSC	GSC
pg161_p	Phosphatidylglycerol (dihexadec-9-enoyl, n-C16:1)	GSC	GSC
pg180_c	Phosphatidylglycerol (dioctadecanoyl, n-C18:0)	GSC	GSC
pg180_p	Phosphatidylglycerol (dioctadecanoyl, n-C18:0)	GSC	GSC
pg181_c	Phosphatidylglycerol (dioctadec-11-enoyl, n-C18:1)	GSC	GSC
pg181_p	Phosphatidylglycerol (dioctadec-11-enoyl, n-C18:1)	GSC	GSC
pgp120_c	Phosphatidylglycerophosphate (didodecanoyl, n-C12:0)	GSC	GSC
pgp120_p	Phosphatidylglycerophosphate (didodecanoyl, n-C12:0)	GSC	GSC
pgp140_c	Phosphatidylglycerophosphate (ditetradecanoyl, n-C14:0)	GSC	GSC
pgp140_p	Phosphatidylglycerophosphate (ditetradecanoyl, n-C14:0)	GSC	GSC
pgp141_c	Phosphatidylglycerophosphate (ditetradec-7-enoyl, n-C14:1)	GSC	GSC
pgp141_p	Phosphatidylglycerophosphate (ditetradec-7-enoyl, n-C14:1)	GSC	GSC
pgp160_c	Phosphatidylglycerophosphate (dihexadecanoyl, n-C16:0)	GSC	GSC
pgp160_p	Phosphatidylglycerophosphate (dihexadecanoyl, n-C16:0)	GSC	GSC
pgp161_c	Phosphatidylglycerophosphate (dihexadec-9-enoyl, n-C16:1)	GSC	GSC
pgp161_p	Phosphatidylglycerophosphate (dihexadec-9-enoyl, n-C16:1)	GSC	GSC
pgp180_c	Phosphatidylglycerophosphate (dioctadecanoyl, n-C18:0)	GSC	GSC
pgp180_p	Phosphatidylglycerophosphate (dioctadecanoyl, n-C18:0)	GSC	GSC
pgp181_c	Phosphatidylglycerophosphate (dioctadec-11-enoyl, n-C18:1)	GSC	GSC
pgp181_p	Phosphatidylglycerophosphate (dioctadec-11-enoyl, n-C18:1)	GSC	GSC
phaccoa_c	Phenylacetyl-CoA	IN	IN
phe__L_c	L-Phenylalanine	OUT	OUT
phe__L_e	L-Phenylalanine	OUT	OUT
phe__L_p	L-Phenylalanine	OUT	OUT
pheme_c	Protoheme C34H30FeN4O4	OUT	OUT
pheme_e	Protoheme C34H30FeN4O4	OUT	OUT
pheme_p	Protoheme C34H30FeN4O4	OUT	OUT
phhlipa_c	Phospho-heptosyl-heptosyl-kdo2-lipidA	OUT	GSC
phom_c	O-Phospho-L-homoserine	GSC	GSC
phphhlipa_c	Phospho-heptosyl-phospho-heptosyl-heptosyl-kdo2-lipidA	OUT	GSC
phpyr_c	Phenylpyruvate	OUT	OUT
phthr_c	O-Phospho-4-hydroxy-L-threonine	GSC	GSC
pimACP_c	Pimeloyl-[acyl-carrier protein]	OUT	GSC
pmeACP_c	Pimeloyl-[acyl-carrier protein] methyl ester	OUT	GSC
pmtcoa_c	Palmitoyl-CoA (n-C16:0CoA)	GSC	GSC
pnto__R_c	(R)-Pantothenate	OUT	GSC
pnto__R_e	(R)-Pantothenate	IS	IN
pnto__R_p	(R)-Pantothenate	IS	IN
poaac_c	Peroxyaminoacrylate	OUT	OUT
ppa_c	Propionate (n-C3:0)	GSC	GSC
ppa_e	Propionate (n-C3:0)	IN	IN
ppa_p	Propionate (n-C3:0)	IN	IN
ppal_c	Propanal	IN	IN
ppal_e	Propanal	IN	IN
ppal_p	Propanal	IN	IN
ppap_c	Propanoyl phosphate	GSC	GSC
ppbng_c	Porphobilinogen	OUT	GSC
ppcoa_c	Propanoyl-CoA	GSC	GSC
ppgpp_c	Guanosine 3',5'-bis(diphosphate)	GSC	GSC
pphn_c	Prephenate	OUT	GSC
ppp9_c	Protoporphyrin	OUT	OUT
pppg9_c	Protoporphyrinogen IX	OUT	GSC
pppn_c	Phenylpropanoate	IN	IN
pppn_e	Phenylpropanoate	IN	IN
pppn_p	Phenylpropanoate	IN	IN
pram_c	5-Phospho-beta-D-ribosylamine	GSC	GSC
pran_c	N-(5-Phospho-D-ribosyl)anthranilate	GSC	GSC
prbamp_c	1-(5-Phosphoribosyl)-AMP	GSC	GSC
prbatp_c	1-(5-Phosphoribosyl)-ATP	GSC	GSC
prcp_c	5-phospho-?-D-ribose 1,2-cyclic phosphate	IN	IN
preq0_c	7-cyano-7-carbaguanine	OUT	OUT
preq1_c	7-aminomethyl-7-deazaguanine	OUT	OUT
prfp_c	1-(5-Phosphoribosyl)-5-[(5-phosphoribosylamino)methylideneamino]imidazole-4-carboxamide	GSC	GSC
prlp_c	5-[(5-phospho-1-deoxyribulos-1-ylamino)methylideneamino]-1-(5-phosphoribosyl)imidazole-4-carboxamide	GSC	GSC
pro__L_c	L-Proline	GSC	GSC
pro__L_e	L-Proline	GSC	GSC
pro__L_p	L-Proline	GSC	GSC
progly_c	L-Prolinylglycine	IN	IN
progly_e	L-Prolinylglycine	IN	IN
progly_p	L-Prolinylglycine	IN	IN
prpmn_c	?-D-ribose-1-methylphosphonate 5-phosphate	IN	IN
prpncoa_c	Propenoyl-CoA	GSC	GSC
prpp_c	5-Phospho-alpha-D-ribose 1-diphosphate	GSC	GSC
ps120_c	Phosphatidylserine (didodecanoyl, n-C12:0)	GSC	GSC
ps140_c	Phosphatidylserine (ditetradecanoyl, n-C14:0)	GSC	GSC
ps141_c	Phosphatidylserine (ditetradec-7-enoyl, n-C14:1)	GSC	GSC
ps160_c	Phosphatidylserine (dihexadecanoyl, n-C16:0)	GSC	GSC
ps161_c	Phosphatidylserine (dihexadec-9-enoyl, n-C16:1)	GSC	GSC
ps180_c	Phosphatidylserine (dioctadecanoyl, n-C18:0)	GSC	GSC
ps181_c	Phosphatidylserine (dioctadec-11-enoyl, n-C18:1)	GSC	GSC
psclys_c	Psicoselysine	IN	IN
psclys_e	Psicoselysine	IN	IN
psclys_p	Psicoselysine	IN	IN
psd5p_c	Pseudouridine 5 phosphate C9H11N2O9P	GSC	GSC
pser__L_c	O-Phospho-L-serine	GSC	GSC
pser__L_e	O-Phospho-L-serine	IN	IN
pser__L_p	O-Phospho-L-serine	IN	IN
psuri_c	Pseudouridine	IN	IN
psuri_e	Pseudouridine	IN	IN
psuri_p	Pseudouridine	IN	IN
ptrc_c	Putrescine	GSC	GSC
ptrc_e	Putrescine	GSC	GSC
ptrc_p	Putrescine	GSC	GSC
puacgam_c	Poly-?-1,6-N-acetyl-D-glucosamine	GSC	GSC
puacgam_p	Poly-?-1,6-N-acetyl-D-glucosamine	OUT	OUT
pyam5p_c	Pyridoxamine 5'-phosphate	OUT	OUT
pydam_c	Pyridoxamine	OUT	OUT
pydam_e	Pyridoxamine	IS	IS
pydam_p	Pyridoxamine	IS	IS
pydx_c	Pyridoxal	OUT	OUT
pydx_e	Pyridoxal	IS	IS
pydx_p	Pyridoxal	IS	IS
pydx5p_c	Pyridoxal 5'-phosphate	OUT	OUT
pydxn_c	Pyridoxine	OUT	OUT
pydxn_e	Pyridoxine	IS	IS
pydxn_p	Pyridoxine	IS	IS
pyr_c	Pyruvate	GSC	GSC
pyr_e	Pyruvate	GSC	GSC
pyr_p	Pyruvate	GSC	GSC
q8_c	Ubiquinone-8	OUT	OUT
q8h2_c	Ubiquinol-8	OUT	OUT
quIN_c	Quinate	IS	IN
quIN_e	Quinate	IS	IN
quIN_p	Quinate	IS	IN
quln_c	Quinolinate	OUT	GSC
r15bp_c	D-Ribose 1,5-bisphosphate	GSC	GSC
r1p_c	Alpha-D-Ribose 1-phosphate	GSC	GSC
r2hglut_c	(R)-2-Hydroxyglutarate	GSC	GSC
r5p_c	Alpha-D-Ribose 5-phosphate	GSC	GSC
r5p_e	Alpha-D-Ribose 5-phosphate	IN	IN
r5p_p	Alpha-D-Ribose 5-phosphate	IN	IN
ragund_c	Rhamanosyl-N-acetylglucosamyl-undecaprenyl diphosphate	IS	IN
rbflvrd_c	Reduced riboflavin	OUT	OUT
rbl__D_c	D-Ribulose	OUT	OUT
rbl__L_c	L-Ribulose	IN	IN
rdmbzi_c	N1-(alpha-D-ribosyl)-5,6-dimethylbenzimidazole	IS	OUT
rephaccoa_c	Ring 1,2-epoxyphenylacetyl-CoA	IN	IN
rfamp_e	Rifampin	IS	IS
rfamp_p	Rifampin	IS	IS
rhcys_c	S-Ribosyl-L-homocysteine	GSC	GSC
rhmn_c	L-rhamnonate	GSC	GSC
rib__D_c	D-Ribose	GSC	GSC
rib__D_e	D-Ribose	IN	IN
rib__D_p	D-Ribose	IN	IN
ribflv_c	Riboflavin C17H20N4O6	OUT	OUT
ribflv_p	Riboflavin C17H20N4O6	OUT	OUT
rml_c	L-Rhamnulose	IN	IN
rml1p_c	L-Rhamnulose 1-phosphate	GSC	GSC
rmn_c	L-Rhamnose	IN	IN
rmn_e	L-Rhamnose	IN	IN
rmn_p	L-Rhamnose	IN	IN
rpntp_c	?-D-ribose-1-methylphosphonate-5-triphosphate	IN	IN
ru5p__D_c	D-Ribulose 5-phosphate	GSC	GSC
ru5p__L_c	L-Ribulose 5-phosphate	GSC	GSC
s17bp_c	Sedoheptulose 1,7-bisphosphate	GSC	GSC
S2hglut_c	(S)-2-Hydroxyglutarate	GSC	GSC
s7p_c	Sedoheptulose 7-phosphate	GSC	GSC
sarcs_c	Sarcosine C3H7NO2	IN	IN
sbt__D_e	D-Sorbitol	IN	IN
sbt__D_p	D-Sorbitol	IN	IN
sbt6p_c	D-Sorbitol 6-phosphate	GSC	GSC
sbzcoa_c	O-Succinylbenzoyl-CoA	OUT	OUT
scl_c	Sirohydrochlorin	OUT	OUT
ser__D_c	D-Serine	GSC	GSC
ser__D_e	D-Serine	IN	IN
ser__D_p	D-Serine	IN	IN
ser__L_c	L-Serine	GSC	GSC
ser__L_e	L-Serine	GSC	GSC
ser__L_p	L-Serine	GSC	GSC
seramp_c	L-seryl-AMP	GSC	GSC
sf_c	6-deoxy-6-sulphofructose	IN	IN
Sfglutth_c	S-Formylglutathione	IN	IN
sfp_c	6-deoxy-6-sulphofructose 1-phosphate	IN	IN
sheme_c	Siroheme C42H36FeN4O16	OUT	OUT
skm_c	Shikimate	OUT	GSC
skm_e	Shikimate	IS	IN
skm_p	Shikimate	IS	IN
skm5p_c	Shikimate 5-phosphate	OUT	GSC
sl26da_c	N-Succinyl-LL-2,6-diaminoheptanedioate	GSC	GSC
sl2a6o_c	N-Succinyl-2-L-amino-6-oxoheptanedioate	GSC	GSC
sla_c	Sulpholactaldehyde	IS	IS
spmd_c	Spermidine	OUT	OUT
spmd_e	Spermidine	OUT	OUT
spmd_p	Spermidine	OUT	OUT
sq_c	Sulphoquinovose	IN	IN
sq_e	Sulphoquinovose	IN	IN
sq_p	Sulphoquinovose	IN	IN
sqg_c	1-(?-D-sulfoquinovosyl)glycerol	IN	IN
stcoa_c	Stearoyl-CoA (n-C18:0CoA)	GSC	GSC
suc6p_c	Sucrose 6-phosphate	IS	IS
sucarg_c	N2-Succinyl-L-arginine	GSC	GSC
sucbz_c	O-Succinylbenzoate	OUT	OUT
succ_c	Succinate	GSC	GSC
succ_e	Succinate	GSC	GSC
succ_p	Succinate	GSC	GSC
succoa_c	Succinyl-CoA	GSC	GSC
sucglu_c	N2-Succinyl-L-glutamate	GSC	GSC
sucgsa_c	N2-Succinyl-L-glutamate 5-semialdehyde	GSC	GSC
suchms_c	O-Succinyl-L-homoserine	OUT	GSC
sucorn_c	N2-Succinyl-L-ornithine	GSC	GSC
sucr_e	Sucrose C12H22O11	IS	IS
sucr_p	Sucrose C12H22O11	IS	IS
sucsal_c	Succinic semialdehyde	GSC	GSC
sulfac_c	Sulfoacetate	IS	IN
sulfac_e	Sulfoacetate	IS	IN
sulfac_p	Sulfoacetate	IS	IN
t3c11vaceACP_c	Trans-3-cis-11-vacceoyl-[acyl-carrier protein]	GSC	GSC
t3c5ddeceACP_c	Trans-3-cis-5-dodecenoyl-[acyl-carrier protein]	GSC	GSC
t3c7mrseACP_c	Trans-3-cis-7-myristoleoyl-[acyl-carrier protein]	GSC	GSC
t3c9palmeACP_c	Trans-3-cis-9-palmitoleoyl-[acyl-carrier protein]	GSC	GSC
tag6p__D_c	D-Tagatose 6-phosphate	IN	IN
tagdp__D_c	D-Tagatose 1,6-biphosphate	GSC	GSC
tagur_c	D-Tagaturonate	IN	IN
tartr__D_c	D-tartrate	IN	IN
tartr__D_e	D-tartrate	IN	IN
tartr__D_p	D-tartrate	IN	IN
tartr__L_c	L-tartrate	IN	IN
tartr__L_e	L-tartrate	IN	IN
tartr__L_p	L-tartrate	IN	IN
taur_c	Taurine C2H7NO3S	IS	IN
taur_e	Taurine C2H7NO3S	IS	IN
taur_p	Taurine C2H7NO3S	IS	IN
tcynt_c	Thiocyanate	IS	OUT
tcynt_e	Thiocyanate	IS	IS
tcynt_p	Thiocyanate	IS	IS
td2coa_c	Trans-Tetradec-2-enoyl-CoA	GSC	GSC
tdcoa_c	Tetradecanoyl-CoA (n-C14:0CoA)	GSC	GSC
tddec2eACP_c	Trans-Dodec-2-enoyl-[acyl-carrier protein]	GSC	GSC
tdeACP_c	Cis-tetradec-7-enoyl-[acyl-carrier protein] (n-C14:1)	GSC	GSC
tdec2eACP_c	Trans-Dec-2-enoyl-[acyl-carrier protein]	GSC	GSC
tdecoa_c	Tetradecenoyl-CoA (n-C14:1CoA)	GSC	GSC
thcur_c	Tetrahydrocurcumin	IS	IS
thdp_c	2,3,4,5-Tetrahydrodipicolinate	OUT	GSC
thex2eACP_c	Trans-Hex-2-enoyl-[acyl-carrier protein]	GSC	GSC
thf_c	5,6,7,8-Tetrahydrofolate	OUT	GSC
thm_c	Thiamin	IS	IS
thm_e	Thiamin	IS	IS
thm_p	Thiamin	IS	IS
thmmp_c	Thiamin monophosphate	OUT	OUT
thmnp_c	Tetrahydromonapterin	OUT	OUT
thmpp_c	Thiamine diphosphate	OUT	OUT
thptdn_c	5,6,7,8-tetrahydropteridine	IS	IS
thr__L_c	L-Threonine	GSC	GSC
thr__L_e	L-Threonine	GSC	GSC
thr__L_p	L-Threonine	GSC	GSC
thrp_e	L-Threonine O-3-phosphate	IN	IN
thrp_p	L-Threonine O-3-phosphate	IN	IN
thym_c	Thymine C5H6N2O2	OUT	GSC
thym_e	Thymine C5H6N2O2	OUT	OUT
thym_p	Thymine C5H6N2O2	OUT	OUT
thymd_c	Thymidine C10H14N2O5	GSC	GSC
thymd_e	Thymidine C10H14N2O5	GSC	GSC
thymd_p	Thymidine C10H14N2O5	GSC	GSC
tma_c	Trimethylamine	IS	IS
tma_e	Trimethylamine	IS	IS
tma_p	Trimethylamine	IS	IS
tmao_c	Trimethylamine N-oxide	IS	IS
tmao_e	Trimethylamine N-oxide	IS	IS
tmao_p	Trimethylamine N-oxide	IS	IS
tmrs2eACP_c	Trans-Tetradec-2-enoyl-[acyl-carrier protein]	GSC	GSC
toct2eACP_c	Trans-Oct-2-enoyl-[acyl-carrier protein]	GSC	GSC
toctd2eACP_c	Trans-octadec-2-enoyl-[acyl-carrier protein]	GSC	GSC
tpalm2eACP_c	Trans-Hexadec-2-enoyl-[acyl-carrier protein]	GSC	GSC
tre_c	Trehalose	GSC	GSC
tre_e	Trehalose	IN	IN
tre_p	Trehalose	IN	IN
tre6p_c	Alpha,alpha'-Trehalose 6-phosphate	GSC	GSC
trp__L_c	L-Tryptophan	GSC	GSC
trp__L_e	L-Tryptophan	GSC	GSC
trp__L_p	L-Tryptophan	GSC	GSC
ttdca_c	Tetradecanoate (n-C14:0)	GSC	GSC
ttdca_e	Tetradecanoate (n-C14:0)	IN	IN
ttdca_p	Tetradecanoate (n-C14:0)	GSC	GSC
ttdcap_c	Tetradecanoyl-phosphate (n-C14:0)	GSC	GSC
ttdcea_c	Tetradecenoate (n-C14:1)	GSC	GSC
ttdcea_e	Tetradecenoate (n-C14:1)	IN	IN
ttdcea_p	Tetradecenoate (n-C14:1)	GSC	GSC
ttdceap_c	Tetradecanoyl-phosphate (n-C14:1)	GSC	GSC
ttrcyc_e	Tetracycline	IS	IS
ttrcyc_p	Tetracycline	IS	IS
tym_e	Tyramine	IS	IS
tym_p	Tyramine	IS	IS
tyr__L_c	L-Tyrosine	OUT	GSC
tyr__L_e	L-Tyrosine	OUT	GSC
tyr__L_p	L-Tyrosine	OUT	GSC
tyrp_e	Phosphotyrosine	IS	IN
tyrp_p	Phosphotyrosine	IS	IN
u23ga_c	UDP-2,3-bis(3-hydroxytetradecanoyl)glucosamine	OUT	GSC
u3aga_c	UDP-3-O-(3-hydroxytetradecanoyl)-N-acetylglucosamine	GSC	GSC
u3hga_c	UDP-3-O-(3-hydroxytetradecanoyl)-D-glucosamine	OUT	GSC
uaagmda_c	Undecaprenyl-diphospho-N-acetylmuramoyl-(N-acetylglucosamine)-L-ala-D-glu-meso-2,6-diaminopimeloyl-D-ala-D-ala	GSC	GSC
uaccg_c	UDP-N-acetyl-3-O-(1-carboxyvinyl)-D-glucosamine	GSC	GSC
uacgam_c	UDP-N-acetyl-D-glucosamine	GSC	GSC
uacgam_e	UDP-N-acetyl-D-glucosamine	IN	IN
uacgam_p	UDP-N-acetyl-D-glucosamine	IN	IN
uacmam_c	UDP-N-acetyl-D-mannosamine	GSC	GSC
uacmamu_c	UDP-N-acetyl-D-mannosaminouronate	OUT	GSC
uagmda_c	Undecaprenyl-diphospho-N-acetylmuramoyl-L-alanyl-D-glutamyl-meso-2,6-diaminopimeloyl-D-alanyl-D-alanine	GSC	GSC
uama_c	UDP-N-acetylmuramoyl-L-alanine	GSC	GSC
uamag_c	UDP-N-acetylmuramoyl-L-alanyl-D-glutamate	GSC	GSC
uamr_c	UDP-N-acetylmuramate	GSC	GSC
udcpdp_c	Undecaprenyl diphosphate	OUT	GSC
udcpdp_p	Undecaprenyl diphosphate	OUT	GSC
udcpgl_c	Undecaprenol-diphosphate-glucose	OUT	GSC
udcpp_c	Undecaprenyl phosphate	OUT	GSC
udcpp_p	Undecaprenyl phosphate	OUT	GSC
udp_c	UDP C9H11N2O12P2	GSC	GSC
udpacgal_e	UDP-N-acetyl-D-galactosamine	IN	IS
udpacgal_p	UDP-N-acetyl-D-galactosamine	IN	IS
udpg_c	UDPglucose	GSC	GSC
udpg_e	UDPglucose	IN	IN
udpg_p	UDPglucose	IN	IN
udpgal_c	UDPgalactose	GSC	GSC
udpgal_e	UDPgalactose	IN	IN
udpgal_p	UDPgalactose	IN	IN
udpgalfur_c	UDP-D-galacto-1,4-furanose	OUT	GSC
udpglcur_c	UDP-D-glucuronate	OUT	GSC
udpglcur_e	UDP-D-glucuronate	IN	IN
udpglcur_p	UDP-D-glucuronate	IN	IN
udpLa4fn_c	Uridine 5''-diphospho-{beta}-4-deoxy-4-formamido-L-arabinose	OUT	GSC
udpLa4n_c	Uridine 5''-diphospho-{beta}-4-deoxy-4-amino-L-arabinose	OUT	GSC
udpLa4o_c	UDP-4-keto-pyranose	OUT	GSC
ugmd_c	UDP-N-acetylmuramoyl-L-alanyl-D-gamma-glutamyl-meso-2,6-diaminopimelate	GSC	GSC
ugmda_c	UDP-N-acetylmuramoyl-L-alanyl-D-glutamyl-meso-2,6-diaminopimeloyl-D-alanyl-D-alanine	GSC	GSC
uLa4fn_c	Undecaprenyl phosphate-4-amino-4-formyl-L-arabinose	OUT	GSC
uLa4n_c	Undecaprenyl phosphate-4-amino-4-deoxy-L-arabinose	OUT	GSC
uLa4n_p	Undecaprenyl phosphate-4-amino-4-deoxy-L-arabinose	OUT	GSC
um4p_c	UDP-N-acetylmuramoyl-L-alanyl-D-gamma-glutamyl-meso-2,6-diaminopimelate-D-alanine	GSC	GSC
ump_c	UMP C9H11N2O9P	GSC	GSC
ump_e	UMP C9H11N2O9P	IN	IN
ump_p	UMP C9H11N2O9P	IN	IN
unaga_c	Undecaprenyl diphospho N-acetyl-glucosamine	OUT	GSC
unagamu_c	Undecaprenyl-diphospho-N-acetylglucosamine-N-acetylmannosaminuronate	OUT	GSC
unagamuf_c	Undecaprenyl-diphospho N-acetylglucosamine-N-acetylmannosaminuronate-N-acetamido-4,6-dideoxy-D-galactose	OUT	GSC
unagamuf_p	Undecaprenyl-diphospho N-acetylglucosamine-N-acetylmannosaminuronate-N-acetamido-4,6-dideoxy-D-galactose	OUT	GSC
uppg3_c	Uroporphyrinogen III	OUT	GSC
ura_c	Uracil	OUT	GSC
ura_e	Uracil	OUT	GSC
ura_p	Uracil	OUT	GSC
uracp_c	Ureidoacrylate peracid	OUT	OUT
urate_c	Urate C5H4N4O3	GSC	GSC
urate_e	Urate C5H4N4O3	IN	IN
urate_p	Urate C5H4N4O3	IN	IN
urdgci_c	S-ureidoglycine	GSC	GSC
urdglyc_c	(-)-Ureidoglycolate	GSC	GSC
urea_c	Urea CH4N2O	OUT	OUT
urea_e	Urea CH4N2O	OUT	OUT
urea_p	Urea CH4N2O	OUT	OUT
uri_c	Uridine	GSC	GSC
uri_e	Uridine	GSC	GSC
uri_p	Uridine	GSC	GSC
utp_c	UTP C9H11N2O15P3	GSC	GSC
val__L_c	L-Valine	OUT	GSC
val__L_e	L-Valine	OUT	GSC
val__L_p	L-Valine	OUT	GSC
wco_c	Tungsten binding cofactor	OUT	OUT
xan_c	Xanthine	GSC	GSC
xan_e	Xanthine	GSC	GSC
xan_p	Xanthine	GSC	GSC
xdp_c	XDP	OUT	OUT
xmp_c	Xanthosine 5'-phosphate	GSC	GSC
xmp_e	Xanthosine 5'-phosphate	IN	IN
xmp_p	Xanthosine 5'-phosphate	IN	IN
xtp_c	XTP	GSC	GSC
xtsn_c	Xanthosine	GSC	GSC
xtsn_e	Xanthosine	GSC	GSC
xtsn_p	Xanthosine	GSC	GSC
xu5p__D_c	D-Xylulose 5-phosphate	GSC	GSC
xu5p__L_c	L-Xylulose 5-phosphate	IN	IN
xyl__D_c	D-Xylose	IN	IN
xyl__D_e	D-Xylose	IN	IN
xyl__D_p	D-Xylose	IN	IN
xylu__D_c	D-Xylulose	IN	IN
xylu__L_c	L-Xylulose	IN	IN
xylu__L_e	L-Xylulose	IN	IN
xylu__L_p	L-Xylulose	IN	IN
